# Supplementary material for: Size-specific dose estimates of adult, chest computed tomography examinations: Comparison of Chinese and updated 2017 American College of Radiology diagnostic reference levels based on the water-equivalent diameter
Source: PLoS One. 2021 Sep 13;16(9):e0257294. doi: 10.1371/journal.pone.0257294 (PMC8437305; doi:10.1371/journal.pone.0257294)
Supplement: S1 Dataset — (XLS) [file pone.0257294.s001.xls]

## Sheet: All
Source.Name	Dose value in DLP [mGy cm]	Dose value in CTDIvol [mGy]	Dose value in SSDE [mGy]	WED [cm]	Patient Age	Sex	Phantom Size	Exp-Volt. [kV]	Exp-Curr. [mA]	Exp-Time [ms]	Pitch Factor	Total Collimation [mm]	Scan Length Calculated	Scan Length
19.11.xlsx	80.62	2.32	4.24327	19.22	63	F	32	100	650	2170	1.5	38.4	347.5	378
19.11.xlsx	79.51	2.31	4.11928	19.91	83	F	32	100	650	890	3	38.4	344.2	358
19.11.xlsx	75.07	2	3.57434	19.85	51	M	32	100	474	3420	1.5	38.4	375.35	394
19.11.xlsx	85.9	2.19	3.89956	19.95	61	M	32	100	552	3600	1.5	38.4	392.24	415
19.11.xlsx	60.82	1.85	3.33063	19.65	77	F	32	100	319	3150	1.5	38.4	328.76	363
19.11.xlsx	57.13	1.8	3.21101	19.9	56	F	32	100	441	3040	1.5	38.4	317.39	351
19.11.xlsx	61.15	1.85	3.29899	19.91	82	M	32	100	309	3030	1.5	38.4	330.54	349
19.11.xlsx	70.31	2.06	3.79132	19.05	61	F	32	100	469	3260	1.5	38.4	341.31	376
19.11.xlsx	67.24	1.99	3.56562	19.78	77	F	32	100	501	3150	1.5	38.4	337.89	363
19.11.xlsx	77.18	2.17	3.86394	19.95	57	F	32	100	429	3290	1.5	38.4	355.67	379
19.11.xlsx	84.08	2.15	3.91793	19.32	21	M	32	100	562	3670	1.5	38.4	391.07	423
19.11.xlsx	45.31	1.55	2.86214	18.96	77	F	32	100	264	2840	1.5	38.4	292.32	327
19.11.xlsx	70.67	1.86	3.38076	19.39	37	F	32	100	424	3580	1.5	38.4	379.95	412
19.11.xlsx	65.76	1.97	3.54798	19.64	27	F	32	100	388	3190	1.5	38.4	333.81	368
19.11.xlsx	63.67	2	3.67145	19.12	21	F	32	100	465	3040	1.5	38.4	318.35	351
19.11.xlsx	71.58	2.06	3.73193	19.48	27	F	32	100	617	3320	1.5	38.4	347.48	383
19.11.xlsx	68.07	2.1	3.74205	19.93	27	F	32	100	409	2980	1.5	38.4	324.14	343
19.12.xlsx	80.45	2.45	4.38661	19.8	23	F	32	100	605	3140	1.5	38.4	328.37	362
19.12.xlsx	66.55	1.85	3.29536	19.94	63	F	32	100	356	3400	1.5	38.4	359.73	392
19.12.xlsx	64.23	2	3.61659	19.53	86	F	32	100	397	2990	1.5	38.4	321.15	344
19.12.xlsx	79.82	2.17	3.90101	19.69	23	F	32	100	480	3490	1.5	38.4	367.83	402
19.12.xlsx	69.94	1.97	3.56888	19.48	26	F	32	100	476	3360	1.5	38.4	355.03	388
19.12.xlsx	65.24	2.06	3.66808	19.95	67	F	32	100	376	3040	1.5	38.4	316.7	350
19.12.xlsx	105.88	2.58	4.58726	19.99	61	M	32	100	650	3860	1.5	38.4	410.39	445
19.12.xlsx	68.33	1.81	3.41544	18.37	76	F	32	100	378	3460	1.5	38.4	377.51	399
19.12.xlsx	74.1	2	3.59936	19.66	20	F	32	100	480	3510	1.5	38.4	370.5	404
19.12.xlsx	80	2.34	4.28771	19.17	27	F	32	120	419	3260	1.5	38.4	341.88	376
19.12.xlsx	59.36	1.71	3.16222	18.92	69	F	32	100	451	3300	1.5	38.4	347.13	380
19.12.xlsx	77.18	2.12	3.90892	19	83	F	32	100	650	3450	1.5	38.4	364.06	397
19.12.xlsx	70.02	2.01	3.6467	19.44	63	F	32	100	404	3170	1.5	38.4	348.36	366
19.12.xlsx	83.68	2.11	3.98299	18.36	61	M	32	120	445	3610	1.5	38.4	396.59	416
19.12.xlsx	71.03	2.17	3.98352	19.12	64	F	32	100	650	840	3	38.4	327.33	340
19.12.xlsx	71.8	2.04	3.68756	19.54	29	F	32	100	442	3230	1.5	38.4	351.96	372
19.12.xlsx	67.36	1.96	3.49258	19.93	28	F	32	100	410	3290	1.5	38.4	343.67	379
19.12.xlsx	63.64	1.91	3.42479	19.76	52	F	32	100	357	3190	1.5	38.4	333.19	367
19.12.xlsx	69.96	1.86	3.30831	19.98	69	F	32	100	373	3420	1.5	38.4	376.13	394
19.12.xlsx	67.55	2.18	3.88603	19.92	86	F	32	100	641	2870	1.5	38.4	309.86	331
2月.xlsx	79.94	2.18	3.88603	19.92	36	F	32	100	477	3460	1.5	38.4	366.7	399
2月.xlsx	80.23	2.17	3.87247	19.89	28	F	32	100	399	3390	1.5	38.4	369.72	391
2月.xlsx	81.6	2.19	3.9413	19.66	31	F	32	100	589	3530	1.5	38.4	372.6	407
2月.xlsx	77.76	2.03	3.70061	19.31	61	M	32	100	548	3540	1.5	38.4	383.05	408
2月.xlsx	77.05	2.18	3.88318	19.94	27	F	32	100	581	3290	1.5	38.4	353.44	380
2月.xlsx	77.35	1.91	3.46527	19.44	62	F	32	100	395	3750	1.5	38.4	404.97	432
2月.xlsx	78.26	2.25	4.02261	19.84	38	F	32	100	595	3320	1.5	38.4	347.82	383
2月.xlsx	84.32	2.12	3.82234	19.61	39	F	32	100	585	3730	1.5	38.4	397.74	430
2月.xlsx	70.79	2.1	3.74067	19.94	24	F	32	100	525	3220	1.5	38.4	337.1	371
2月.xlsx	78.51	2.21	3.9453	19.88	22	M	32	100	553	3250	1.5	38.4	355.25	375
2月.xlsx	77.62	2.07	3.74317	19.53	33	F	32	100	490	3560	1.5	38.4	374.98	410
2月.xlsx	73.73	1.91	3.48185	19.31	35	F	32	100	468	3640	1.5	38.4	386.02	420
2月.xlsx	88.92	2.73	4.90232	19.72	74	F	32	120	540	840	3	38.4	325.71	339
2月.xlsx	123.61	2.98	5.33555	19.8	86	M	32	120	619	1060	3	38.4	414.8	427
2月.xlsx	77	2.24	4.01062	19.8	65	F	32	100	579	880	3	38.4	343.75	356
2月.xlsx	73.76	2.15	3.85372	19.77	28	F	32	100	502	3230	1.5	38.4	343.07	372
2月.xlsx	78.9	2.43	4.31897	20	47	F	32	120	404	3000	1.5	38.4	324.69	346
2月.xlsx	93.3	2.36	4.20999	19.9	26	F	32	120	363	3720	1.5	38.4	395.34	429
2月.xlsx	83.54	2.38	4.33387	19.34	56	F	32	120	404	3250	1.5	38.4	351.01	374
2月.xlsx	129.58	3.24	6.06686	18.58	84	M	32	120	800	1020	3	38.4	399.94	412
2月.xlsx	82.98	2.37	4.26212	19.68	26	F	32	100	606	3330	1.5	38.4	350.13	384
2月.xlsx	100.13	2.56	4.57348	19.86	81	M	32	120	430	3690	1.5	38.4	391.13	425
2月.xlsx	71.03	1.89	3.40515	19.63	29	M	32	100	472	3550	1.5	38.4	375.82	409
2月.xlsx	71.09	1.85	3.29536	19.94	30	F	32	100	412	3510	1.5	38.4	384.27	404
2月.xlsx	79.42	2.29	4.08661	19.89	26	F	32	120	374	3210	1.5	38.4	346.81	370
2月.xlsx	85.61	2.06	3.77465	19.17	43	M	32	100	569	3770	1.5	38.4	415.58	434
2月.xlsx	74.98	1.95	3.50423	19.7	59	M	32	100	519	3630	1.5	38.4	384.51	419
2月.xlsx	69.88	1.89	3.3629	19.97	67	M	32	100	426	3500	1.5	38.4	369.74	404
2月.xlsx	73.28	1.96	3.51058	19.79	24	F	32	100	519	3540	1.5	38.4	373.88	408
2月.xlsx	69.73	1.99	3.56824	19.76	27	F	32	100	434	3330	1.5	38.4	350.4	384
3月.xlsx	65.59	1.82	3.23954	19.96	35	F	32	100	441	3310	1.5	38.4	360.38	381
3月.xlsx	86.35	2.37	4.31249	19.36	32	F	32	100	559	3450	1.5	38.4	364.35	398
3月.xlsx	69.59	2.11	3.76678	19.88	29	F	32	100	453	3160	1.5	38.4	329.81	365
3月.xlsx	86.34	2.41	4.33246	19.69	23	F	32	120	366	3400	1.5	38.4	358.26	392
3月.xlsx	72.92	2.03	3.60803	20	29	F	32	100	425	3330	1.5	38.4	359.21	384
3月.xlsx	73.95	1.96	3.50414	19.84	22	M	32	100	530	3570	1.5	38.4	377.3	411
3月.xlsx	71.4	2.01	3.61073	19.71	22	F	32	100	497	3360	1.5	38.4	355.22	388
3月.xlsx	90.92	2.27	4.08828	19.64	80	M	32	120	356	3770	1.5	38.4	400.53	435
3月.xlsx	71.39	2.06	3.66269	19.99	27	F	32	100	431	3170	1.5	38.4	346.55	365
3月.xlsx	81.56	2.07	3.72534	19.66	28	F	32	100	606	3670	1.5	38.4	394.01	423
3月.xlsx	92.89	2.69	4.9599	19	78	F	32	120	539	890	3	38.4	345.32	359
3月.xlsx	71.97	2.17	3.86678	19.93	39	F	32	100	534	3160	1.5	38.4	331.66	365
3月.xlsx	75.6	2.04	3.65119	19.81	28	F	32	100	465	3510	1.5	38.4	370.59	404
3月.xlsx	72.5	2.03	3.63596	19.79	27	F	32	100	442	3380	1.5	38.4	357.14	390
3月.xlsx	66.36	1.89	3.4227	19.49	28	F	32	100	456	3330	1.5	38.4	351.11	384
3月.xlsx	69.86	1.91	3.40848	19.89	33	F	32	100	387	3460	1.5	38.4	365.76	399
3月.xlsx	77.66	2.19	3.89956	19.95	24	F	32	100	495	3280	1.5	38.4	354.61	378
3月.xlsx	64.48	1.91	3.45638	19.51	86	F	32	100	458	3220	1.5	38.4	337.59	371
3月.xlsx	77.05	2.14	3.90544	19.28	25	F	32	100	538	3390	1.5	38.4	360.05	391
3月.xlsx	77.16	2.19	3.93986	19.67	27	F	32	100	518	3340	1.5	38.4	352.33	385
3月.xlsx	64.05	1.88	3.42339	19.34	34	F	32	100	380	3250	1.5	38.4	340.69	374
3月.xlsx	82.1	2.04	3.81567	18.61	63	M	32	100	621	1020	3	38.4	402.45	414
3月.xlsx	65.56	1.85	3.35149	19.48	30	F	32	100	436	3380	1.5	38.4	354.38	389
3月.xlsx	77.19	1.8	3.27411	19.37	65	M	32	100	562	3890	1.5	38.4	428.83	448
3月.xlsx	72.25	2.03	3.77472	18.77	25	F	32	100	538	3370	1.5	38.4	355.91	389
3月.xlsx	86.81	2.3	4.09994	19.92	28	F	32	100	598	3510	1.5	38.4	377.43	405
3月.xlsx	68.65	1.97	3.64705	18.89	31	F	32	100	533	3250	1.5	38.4	348.48	374
3月.xlsx	70.95	1.99	3.57086	19.74	30	F	32	100	510	3390	1.5	38.4	356.53	391
3月.xlsx	77.12	2.22	4.06335	19.2	76	M	32	100	436	3300	1.5	38.4	347.39	381
3月.xlsx	61.83	1.84	3.31385	19.64	24	F	32	100	403	3230	1.5	38.4	336.03	372
3月.xlsx	75.22	2.26	4.10781	19.39	71	F	32	100	616	860	3	38.4	332.83	347
3月.xlsx	88.62	2.12	3.99746	18.39	63	M	32	100	650	1060	3	38.4	418.02	429
3月.xlsx	74.35	1.88	3.45243	19.11	73	M	32	100	467	3720	1.5	38.4	395.48	429
3月.xlsx	70.63	2.06	3.69105	19.78	52	F	32	100	502	3150	1.5	38.4	342.86	363
3月.xlsx	71.24	1.75	3.2196	19.06	33	F	32	100	403	3700	1.5	38.4	407.09	426
3月.xlsx	71.42	2.28	4.05534	19.98	27	F	32	100	454	2950	1.5	38.4	313.25	340
3月.xlsx	63.97	1.89	3.38147	19.82	30	F	32	100	331	3180	1.5	38.4	338.47	366
3月.xlsx	71.21	2.01	3.57379	19.99	49	F	32	100	521	3360	1.5	38.4	354.28	387
3月.xlsx	72.65	2.06	3.68428	19.83	29	F	32	100	464	3300	1.5	38.4	352.67	380
3月.xlsx	65.31	1.89	3.37527	19.87	75	F	32	100	413	3190	1.5	38.4	345.56	367
3月.xlsx	61.72	2.1	3.73244	20	29	F	32	100	512	2850	1.5	38.4	293.9	328
3月.xlsx	65.65	1.91	3.44497	19.6	32	F	32	100	459	3290	1.5	38.4	343.72	379
3月.xlsx	65.88	1.95	3.53265	19.48	44	F	32	100	445	3230	1.5	38.4	337.85	373
3月.xlsx	93.72	2.59	4.66803	19.62	79	M	32	120	564	3430	1.5	38.4	361.85	395
3月.xlsx	67.85	1.97	3.55319	19.6	58	F	32	100	502	3140	1.5	38.4	344.42	362
3月.xlsx	71.06	1.93	3.45558	19.8	73	F	32	100	376	3480	1.5	38.4	368.19	401
3月.xlsx	88.59	2.1	3.7503	19.87	22	M	32	100	569	3960	1.5	38.4	421.86	456
3月.xlsx	68.75	2.04	3.64851	19.83	36	F	32	100	499	3230	1.5	38.4	337.01	372
3月.xlsx	71.26	2.22	4.33781	17.42	68	F	32	100	630	3030	1.5	38.4	320.99	349
3月.xlsx	73.57	2.1	3.8212	19.36	27	F	32	100	545	3330	1.5	38.4	350.33	384
3月.xlsx	93.34	2.31	4.23585	19.15	58	F	32	100	650	1040	3	38.4	404.07	419
3月.xlsx	83.06	2.38	4.25972	19.81	28	F	32	100	500	3320	1.5	38.4	348.99	383
3月.xlsx	81.32	2.17	3.88529	19.8	38	F	32	100	628	3550	1.5	38.4	374.75	409
3月.xlsx	67.95	2.03	3.60803	20	56	F	32	100	507	3200	1.5	38.4	334.73	369
3月.xlsx	63.73	1.74	3.30027	18.23	58	M	32	100	319	3330	1.5	38.4	366.26	384
3月.xlsx	84.19	2.22	3.96024	19.9	43	M	32	100	650	3580	1.5	38.4	379.23	412
3月.xlsx	71.36	1.97	3.54537	19.66	28	F	32	100	400	3420	1.5	38.4	362.23	395
3月.xlsx	71.17	2.03	3.61466	19.95	27	F	32	100	488	3330	1.5	38.4	350.59	384
3月.xlsx	84.86	2.41	4.29287	19.94	23	F	32	120	354	3360	1.5	38.4	352.12	387
3月.xlsx	62.69	1.81	3.22056	19.97	82	F	32	100	400	3300	1.5	38.4	346.35	380
3月.xlsx	66.6	1.89	3.46824	19.13	21	F	32	100	400	3250	1.5	38.4	352.38	374
3月.xlsx	67.65	2.19	3.97181	19.45	55	F	32	100	457	2970	1.5	38.4	308.9	342
3月.xlsx	75.98	1.99	3.62902	19.3	27	F	32	100	492	3480	1.5	38.4	381.81	401
3月.xlsx	78.69	2.01	3.60146	19.78	72	M	32	100	512	3690	1.5	38.4	391.49	425
3月.xlsx	62.18	1.89	3.38769	19.77	25	F	32	100	363	3130	1.5	38.4	328.99	361
3月.xlsx	73.3	2.17	3.91392	19.6	47	F	32	100	497	3220	1.5	38.4	337.79	371
4月.xlsx	81.29	2.12	3.7763	19.94	32	F	32	100	524	3610	1.5	38.4	383.44	416
4月.xlsx	139.21	3.45	6.13637	19.98	79	M	32	120	776	1030	3	38.4	403.51	415
4月.xlsx	81.41	2.3	4.11351	19.83	32	F	32	100	575	3360	1.5	38.4	353.96	387
4月.xlsx	80.15	2.19	4.03651	19.01	66	F	32	100	640	930	3	38.4	365.98	377
4月.xlsx	88.33	2.22	3.98358	19.74	23	M	32	100	650	3730	1.5	38.4	397.88	430
4月.xlsx	87.44	2.47	4.64035	18.49	59	M	32	100	362	3360	1.5	38.4	354.01	388
4月.xlsx	79.92	2.02	3.79634	18.48	79	M	32	100	650	1010	3	38.4	395.64	410
4月.xlsx	87.38	2.26	4.14721	19.13	84	F	32	100	650	990	3	38.4	386.64	399
4月.xlsx	84.9	2.38	4.2301	20	28	F	32	120	415	3390	1.5	38.4	356.72	390
4月.xlsx	92.83	2.45	4.39145	19.77	55	F	32	100	650	1000	2.9	38.4	378.9	392
4月.xlsx	83.06	2.17	3.92688	19.51	19	M	32	100	577	3610	1.5	38.4	382.76	416
4月.xlsx	92.65	2.36	4.29745	19.34	65	M	32	120	468	3690	1.5	38.4	392.58	425
4月.xlsx	82.53	2.17	3.94133	19.41	74	M	32	100	619	3550	1.5	38.4	380.32	409
5月.xlsx	66.97	1.92	3.48598	19.42	29	F	32	100	482	3330	1.5	38.4	348.8	383
5月.xlsx	72.42	2.03	3.61068	19.98	68	F	32	100	307	3390	1.5	38.4	356.75	391
5月.xlsx	68.5	1.99	3.60644	19.47	29	F	32	100	425	3280	1.5	38.4	344.22	378
5月.xlsx	65.08	1.84	3.29686	19.78	18	F	32	100	418	3360	1.5	38.4	353.7	388
5月.xlsx	66.36	1.91	3.44497	19.6	32	F	32	100	445	3320	1.5	38.4	347.43	383
5月.xlsx	71.73	2.01	3.72383	18.87	90	F	32	100	573	910	3	38.4	356.87	368
5月.xlsx	83.63	2.36	4.20381	19.94	66	F	32	100	650	910	3	38.4	354.36	369
5月.xlsx	65.95	1.82	3.28385	19.59	35	F	32	100	402	3350	1.5	38.4	362.36	386
5月.xlsx	80.84	2.18	3.90462	19.79	26	M	32	100	530	3380	1.5	38.4	370.83	390
5月.xlsx	68.19	1.91	3.4793	19.33	26	F	32	100	376	3390	1.5	38.4	357.02	391
5月.xlsx	74.74	2.03	3.65335	19.66	28	F	32	100	483	3500	1.5	38.4	368.18	403
5月.xlsx	89.61	2.29	4.11371	19.71	49	F	32	100	639	1000	3	38.4	391.31	402
5月.xlsx	80.01	1.96	3.50414	19.84	22	M	32	100	500	3840	1.5	38.4	408.21	442
5月.xlsx	65.24	1.85	3.31965	19.74	31	F	32	100	368	3340	1.5	38.4	352.65	385
5月.xlsx	64.9	1.93	3.43281	19.98	50	F	32	100	354	3210	1.5	38.4	336.27	370
5月.xlsx	88.84	2.41	4.29129	19.95	71	M	32	100	650	950	3	38.4	368.63	382
5月.xlsx	77.91	1.89	3.36043	19.99	47	M	32	100	445	3870	1.5	38.4	412.22	446
5月.xlsx	65.73	1.85	3.30626	19.85	38	F	32	100	434	3370	1.5	38.4	355.3	388
5月.xlsx	74.87	2.17	3.95002	19.35	56	F	32	100	515	3280	1.5	38.4	345.02	378
5月.xlsx	72.59	2.03	3.68705	19.41	54	M	32	100	380	3410	1.5	38.4	357.59	393
5月.xlsx	88.93	2.54	4.55277	19.77	39	F	32	120	470	3330	1.5	38.4	350.12	384
5月.xlsx	82.15	2.15	3.89212	19.5	29	F	32	100	416	3600	1.5	38.4	382.09	415
5月.xlsx	76.39	1.96	3.57563	19.29	80	M	32	100	539	3680	1.5	38.4	389.74	424
5月.xlsx	68.22	2.14	3.8358	19.77	54	F	32	100	501	3060	1.5	38.4	318.79	353
5月.xlsx	74.63	2.14	3.86549	19.56	21	F	32	100	487	3330	1.5	38.4	348.74	383
5月.xlsx	69.12	1.96	3.52997	19.64	26	F	32	100	407	3360	1.5	38.4	352.65	387
5月.xlsx	67.24	1.78	3.22705	19.46	31	F	32	100	386	3570	1.5	38.4	377.75	411
5月.xlsx	67.08	1.95	3.50423	19.7	23	F	32	100	427	3280	1.5	38.4	344	378
5月.xlsx	84.49	2.12	3.77214	19.97	64	M	32	100	523	3750	1.5	38.4	398.54	432
5月.xlsx	67.6	1.95	3.47476	19.93	30	F	32	100	399	3300	1.5	38.4	346.67	381
5月.xlsx	79.94	2.32	4.12649	19.98	62	F	32	100	650	890	3	38.4	344.57	358
5月.xlsx	66.5	2	3.57828	19.82	23	F	32	100	384	3160	1.5	38.4	332.5	365
5月.xlsx	67.5	1.97	3.52979	19.78	19	F	32	100	424	3250	1.5	38.4	342.64	375
5月.xlsx	73.27	2.04	3.65119	19.81	51	F	32	100	452	3400	1.5	38.4	359.17	392
5月.xlsx	68.18	1.92	3.60707	18.49	30	F	32	100	549	3370	1.5	38.4	355.1	388
5月.xlsx	71.05	1.89	3.42521	19.47	29	F	32	100	328	3550	1.5	38.4	375.93	409
5月.xlsx	69.56	1.96	3.56907	19.34	28	F	32	100	451	3240	1.5	38.4	354.9	374
5月.xlsx	72.07	2.1	3.7641	19.77	33	F	32	100	523	3290	1.5	38.4	343.19	379
5月.xlsx	66.15	1.91	3.51784	19.03	25	F	32	100	427	3320	1.5	38.4	346.34	382
5月.xlsx	100.23	2.21	3.99633	19.53	70	M	32	100	556	1150	3	38.4	453.53	464
5月.xlsx	79.77	2.21	3.96709	19.73	44	F	32	100	650	3420	1.5	38.4	360.95	395
5月.xlsx	73.47	2.04	3.64717	19.84	35	F	32	100	446	3400	1.5	38.4	360.15	392
5月.xlsx	70.69	1.88	3.34879	19.94	26	F	32	100	420	3550	1.5	38.4	376.01	409
5月.xlsx	86.75	2.22	3.94573	20	27	M	32	100	637	3670	1.5	38.4	390.77	423
5月.xlsx	68.56	1.88	3.3946	19.57	22	F	32	100	430	3380	1.5	38.4	364.68	390
5月.xlsx	64.11	1.82	3.25504	19.83	26	F	32	100	344	3350	1.5	38.4	352.25	386
5月.xlsx	83.5	2.15	3.89641	19.47	24	F	32	100	550	3660	1.5	38.4	388.37	422
5月.xlsx	69.96	2.06	3.7553	19.31	18	M	32	100	515	3240	1.5	38.4	339.61	374
5月.xlsx	67.08	1.95	3.63396	18.71	21	F	32	100	492	3290	1.5	38.4	344	379
5月.xlsx	106.55	3.28	5.88564	19.74	40	F	32	100	240	3100	1.5	38.4	324.85	358
5月.xlsx	70.51	1.86	3.4548	18.8	30	M	32	100	430	3570	1.5	38.4	379.09	412
5月.xlsx	65.37	1.81	3.26821	19.57	27	F	32	100	319	3440	1.5	38.4	361.16	396
5月.xlsx	66.34	1.96	3.53775	19.58	24	F	32	100	407	3230	1.5	38.4	338.47	373
5月.xlsx	65.61	1.77	3.28643	18.81	36	F	32	100	379	3520	1.5	38.4	370.68	406
5月.xlsx	95.69	2.36	4.20381	19.94	24	M	32	120	363	3680	1.5	38.4	405.47	424
5月.xlsx	65.3	1.67	2.99886	19.72	26	F	32	100	313	3690	1.5	38.4	391.02	425
5月.xlsx	90.87	2.25	4.03444	19.76	85	M	32	100	650	1030	3	38.4	403.87	418
5月.xlsx	66.56	1.84	3.36535	19.22	22	M	32	100	513	3440	1.5	38.4	361.74	397
5月.xlsx	66.76	1.96	3.61656	18.98	28	F	32	100	381	3240	1.5	38.4	340.61	373
5月.xlsx	68.12	1.81	3.29472	19.35	35	F	32	100	354	3560	1.5	38.4	376.35	411
5月.xlsx	73.61	1.95	3.46966	19.97	26	M	32	100	500	3570	1.5	38.4	377.49	412
5月.xlsx	68.4	2.07	3.69944	19.85	23	F	32	100	443	3170	1.5	38.4	330.43	365
5月.xlsx	72.13	2.04	3.66193	19.73	42	F	32	100	545	3270	1.5	38.4	353.58	377
5月.xlsx	68.34	1.92	3.46556	19.58	24	F	32	100	396	3370	1.5	38.4	355.94	389
5月.xlsx	94.3	2.4	4.31448	19.69	35	F	32	100	567	3710	1.5	38.4	392.92	428
5月.xlsx	66.1	1.93	3.44797	19.86	56	F	32	100	372	3250	1.5	38.4	342.49	375
5月.xlsx	85.57	2.32	4.18755	19.58	21	F	32	120	358	3490	1.5	38.4	368.84	402
5月.xlsx	63.29	1.82	3.32023	19.29	66	F	32	100	382	3290	1.5	38.4	347.75	379
5月.xlsx	72.34	2.12	3.78602	19.87	21	F	32	100	398	3220	1.5	38.4	341.23	371
5月.xlsx	95.32	2.27	4.06881	19.77	34	F	32	100	650	2240	1.5	38.4	419.91	452
5月.xlsx	71.52	1.96	3.48361	20	23	M	32	100	564	3470	1.5	38.4	364.9	400
5月.xlsx	77.81	2.08	3.82251	19.09	76	F	32	100	634	960	3	38.4	374.09	386
6月2.xlsx	64.5	1.91	3.41851	19.81	25	F	32	100	304	3220	1.5	38.4	337.7	371
6月2.xlsx	75.06	2	3.55993	19.96	32	M	32	100	412	3450	1.5	38.4	375.3	397
6月2.xlsx	88.84	2.45	4.36893	19.91	22	F	32	120	369	3430	1.5	38.4	362.61	395
6月2.xlsx	66.52	1.96	3.73122	18.13	24	F	32	100	495	3240	1.5	38.4	339.39	373
6月2.xlsx	79.51	2.18	3.8789	19.97	27	F	32	100	543	3430	1.5	38.4	364.72	396
6月2.xlsx	83.2	2.45	4.50413	19.08	28	F	32	120	374	3240	1.5	38.4	339.59	373
6月2.xlsx	70.87	2.06	3.67752	19.88	27	F	32	100	525	3290	1.5	38.4	344.03	379
6月2.xlsx	80.63	2.88	5.20215	19.56	38	F	32	100	521	2590	1.5	38.4	279.97	298
6月2.xlsx	65.73	2.01	3.61603	19.67	31	F	32	100	367	3120	1.5	38.4	327.01	360
6月2.xlsx	72.46	2.1	3.77933	19.66	27	F	32	100	438	3290	1.5	38.4	345.05	380
6月2.xlsx	69.89	1.99	3.61838	19.38	36	F	32	100	390	3350	1.5	38.4	351.21	386
6月2.xlsx	80.93	2.25	4.02556	19.82	22	F	32	100	536	3350	1.5	38.4	359.69	386
6月2.xlsx	76.13	2.07	3.7008	19.84	22	F	32	100	431	3420	1.5	38.4	367.78	394
6月2.xlsx	86.7	2.54	4.51448	20	35	F	32	120	368	3250	1.5	38.4	341.34	374
6月2.xlsx	75.42	2.04	3.65655	19.77	34	F	32	100	331	3500	1.5	38.4	369.71	404
6月2.xlsx	80.06	2.19	3.99522	19.29	49	F	32	100	579	970	2.9	38.4	365.57	380
6月2.xlsx	71.19	1.95	3.614	18.86	62	F	32	100	457	3470	1.5	38.4	365.08	400
6月2.xlsx	65.72	1.86	3.33147	19.79	41	F	32	100	325	3360	1.5	38.4	353.33	387
6月2.xlsx	76.41	2.08	3.75987	19.54	25	M	32	100	483	3460	1.5	38.4	367.36	399
6月2.xlsx	70.66	1.96	3.50543	19.83	24	F	32	100	393	3420	1.5	38.4	360.51	394
6月2.xlsx	83.26	2.17	3.87105	19.9	23	F	32	100	477	3630	1.5	38.4	383.69	418
6月2.xlsx	72.19	1.91	3.39974	19.96	66	F	32	100	384	3460	1.5	38.4	377.96	399
6月2.xlsx	87.32	2.31	4.19869	19.39	43	F	32	100	650	970	3	38.4	378.01	390
6月2.xlsx	94.83	2.36	4.30535	19.29	26	F	32	100	650	1020	3	38.4	401.82	413
6月2.xlsx	68.07	1.75	3.15407	19.62	56	F	32	100	228	3660	1.5	38.4	388.97	422
6月2.xlsx	68.7	1.91	3.60017	18.4	64	F	32	100	449	3420	1.5	38.4	359.69	394
6月2.xlsx	78.04	2.45	4.40437	19.69	45	F	32	100	612	3030	1.5	38.4	318.53	350
6月2.xlsx	74.75	2.22	4.10082	18.95	80	F	32	100	650	3230	1.5	38.4	336.71	372
6月2.xlsx	66.63	1.92	3.43767	19.8	33	F	32	100	317	3320	1.5	38.4	347.03	382
6月2.xlsx	76.81	1.99	3.6397	19.22	49	F	32	100	377	990	3	38.4	385.98	398
6月2.xlsx	65.28	1.92	3.44273	19.76	23	F	32	100	435	3260	1.5	38.4	340	375
6月2.xlsx	77.98	2.11	3.75573	19.96	55	F	32	100	486	3490	1.5	38.4	369.57	402
6月2.xlsx	71.89	2.03	3.61864	19.92	51	F	32	100	427	3360	1.5	38.4	354.14	388
6月2.xlsx	72.86	2.06	3.74291	19.4	21	F	32	100	476	3360	1.5	38.4	353.69	388
6月2.xlsx	67.12	2.07	3.73905	19.56	23	F	32	100	442	3110	1.5	38.4	324.25	359
6月2.xlsx	80.87	2.06	3.66673	19.96	37	M	32	100	576	3700	1.5	38.4	392.57	426
6月2.xlsx	66.35	2.03	3.62263	19.89	49	F	32	100	352	3130	1.5	38.4	326.85	360
6月2.xlsx	69.78	2.08	3.77509	19.43	33	F	32	100	408	3200	1.5	38.4	335.48	369
6月2.xlsx	80.1	2.33	4.14732	19.96	22	F	32	100	588	3290	1.5	38.4	343.78	379
6月2.xlsx	72.54	2.08	3.69825	19.99	25	F	32	100	434	3310	1.5	38.4	348.75	381
6月2.xlsx	67.37	1.85	3.37	19.33	28	F	32	100	399	3450	1.5	38.4	364.16	398
6月2.xlsx	77.1	2	3.61128	19.57	29	F	32	100	448	3650	1.5	38.4	385.5	420
6月2.xlsx	82.45	2.28	4.16246	19.27	21	F	32	100	650	3440	1.5	38.4	361.62	397
6月2.xlsx	76.43	2.3	4.09843	19.93	85	F	32	100	650	860	3	38.4	332.3	346
7.18-20.xlsx	71.29	1.85	3.35888	19.42	24	F	32	100	135	3650	1.5	38.4	385.35	420
7.18-20.xlsx	84.73	2.44	4.34631	19.94	33	F	32	100	178	3300	1.5	38.4	347.25	381
7.18-20.xlsx	60.06	1.84	3.35548	19.3	45	F	32	100	134	3130	1.5	38.4	326.41	360
7.18-20.xlsx	74.62	2.19	3.91534	19.84	56	F	32	100	160	3260	1.5	38.4	340.73	375
7.18-20.xlsx	81.11	1.97	3.5886	19.33	27	F	32	100	144	3860	1.5	38.4	411.73	445
7.18-20.xlsx	71.98	2.1	3.74755	19.89	84	F	32	100	333	880	3	38.4	342.76	355
7.18-20.xlsx	67.4	2.06	3.67887	19.87	30	F	32	100	150	3140	1.5	38.4	327.18	362
7.8-10.xlsx	78.35	1.99	3.54864	19.91	24	F	32	100	145	3700	1.5	38.4	393.72	427
19.11.xlsx	93.54	2.92	4.50568	23.85	46	F	32	120	421	3080	1.5	38.4	320.34	355
19.11.xlsx	106.16	2.51	4.11192	22.22	33	M	32	100	614	3980	1.5	38.4	422.95	458
19.11.xlsx	91.79	3	4.45241	24.91	81	F	32	100	501	2960	1.5	38.4	305.97	341
19.11.xlsx	85.86	2.58	4.23592	22.16	31	F	32	100	498	3180	1.5	38.4	332.79	367
19.11.xlsx	114.04	3.02	4.58867	24.27	59	M	32	100	573	3440	1.5	38.4	377.62	396
19.11.xlsx	113.68	2.8	4.45749	23	44	M	32	100	606	3820	1.5	38.4	406	440
19.11.xlsx	91.47	3.11	4.69774	24.43	65	F	32	100	502	2730	1.5	38.4	294.12	315
19.11.xlsx	100.29	2.8	4.22327	24.47	90	M	32	100	481	3290	1.5	38.4	358.18	379
19.11.xlsx	110.3	3.35	4.97003	24.92	56	F	32	120	326	3130	1.5	38.4	329.25	361
19.11.xlsx	108.89	2.86	4.44563	23.65	57	M	32	100	543	3460	1.5	38.4	380.73	398
19.11.xlsx	95.21	2.82	4.43363	23.34	61	F	32	100	593	3080	1.5	38.4	337.62	355
19.11.xlsx	99.47	2.68	4.72845	20.2	21	F	32	120	444	3480	1.5	38.4	371.16	401
19.11.xlsx	119.55	3.07	4.72671	23.91	71	M	32	100	574	3650	1.5	38.4	389.41	420
19.11.xlsx	94.21	2.74	4.42002	22.64	56	F	32	100	554	3180	1.5	38.4	343.83	367
19.11.xlsx	116.76	3.49	5.23509	24.62	18	F	32	120	481	3190	1.5	38.4	334.56	368
19.11.xlsx	98.74	2.56	4.1754	22.34	77	M	32	100	529	3630	1.5	38.4	385.7	419
19.11.xlsx	104.38	2.88	4.61526	22.82	89	M	32	100	548	3320	1.5	38.4	362.43	383
19.11.xlsx	97.83	2.79	4.72073	21.34	18	F	32	120	426	3330	1.5	38.4	350.65	384
19.11.xlsx	109.42	2.95	4.59564	23.59	67	M	32	100	499	3390	1.5	38.4	370.92	391
19.11.xlsx	74.65	2.29	4.01374	20.38	28	F	32	100	548	3120	1.5	38.4	325.98	360
19.11.xlsx	74.98	2	3.34573	21.65	34	F	32	100	347	3540	1.5	38.4	374.9	408
19.11.xlsx	112.69	3.26	5.14237	23.25	66	F	32	120	446	3280	1.5	38.4	345.67	378
19.11.xlsx	95.43	2.3	3.84759	21.65	61	F	32	100	425	3890	1.5	38.4	414.91	449
19.11.xlsx	93.68	2.59	4.10656	23.11	49	M	32	100	553	3350	1.5	38.4	361.7	386
19.11.xlsx	101.05	2.81	4.39687	23.47	65	M	32	100	555	3280	1.5	38.4	359.61	378
19.11.xlsx	111.19	3.13	4.79967	24.02	34	M	32	120	385	3240	1.5	38.4	355.24	374
19.11.xlsx	109.38	3.08	4.76655	23.77	30	M	32	120	330	3240	1.5	38.4	355.13	374
19.11.xlsx	85.47	2.04	3.56638	20.45	34	M	32	100	526	3810	1.5	38.4	418.97	439
19.11.xlsx	103.84	3.14	4.64823	24.98	63	F	32	100	523	3100	1.5	38.4	330.7	357
19.11.xlsx	96.56	3	4.60708	23.98	57	F	32	100	494	3090	1.5	38.4	321.87	356
19.11.xlsx	78.55	2.77	4.38551	23.15	74	F	32	100	506	2760	1.5	38.4	283.57	318
19.11.xlsx	96.26	3.04	4.85024	22.94	29	F	32	100	574	3050	1.5	38.4	316.64	351
19.11.xlsx	100.38	2.74	4.5568	21.81	22	M	32	120	401	3460	1.5	38.4	366.35	399
19.11.xlsx	78.67	2.33	3.91355	21.54	62	F	32	100	400	3220	1.5	38.4	337.64	371
19.11.xlsx	79.48	2.22	3.67983	21.9	47	F	32	100	421	3390	1.5	38.4	358.02	391
19.11.xlsx	80.33	2.49	4.0657	22.31	85	F	32	100	574	830	3	38.4	322.61	336
19.11.xlsx	109.95	2.9	4.59977	23.1	55	M	32	120	381	3590	1.5	38.4	379.14	414
19.11.xlsx	108.38	3.35	4.98282	24.85	52	F	32	120	361	3110	1.5	38.4	323.52	358
19.11.xlsx	93.88	2.9	4.51277	23.62	46	F	32	120	355	3110	1.5	38.4	323.72	358
19.11.xlsx	103.14	2.55	4.28937	21.5	77	M	32	100	650	1030	3	38.4	404.47	416
19.11.xlsx	69.59	2.44	4.06385	21.77	38	F	32	100	494	2630	1.5	38.4	285.2	303
19.11.xlsx	106.64	3.35	5.20156	23.68	63	F	32	120	506	3060	1.5	38.4	318.33	352
19.11.xlsx	89.14	2.73	4.18015	24.06	63	F	32	100	447	3030	1.5	38.4	326.52	349
19.11.xlsx	101.79	2.92	4.55225	23.57	60	F	32	120	379	3320	1.5	38.4	348.6	383
19.11.xlsx	86	2.45	4.03432	22.08	33	M	32	100	-	-	-	-	351.02	351.02
19.11.xlsx	72.85	2.47	3.95968	22.81	40	F	32	100	512	2850	1.5	38.4	294.94	329
19.11.xlsx	104.75	3.28	5.13229	23.47	29	M	32	120	406	3060	1.5	38.4	319.36	353
19.11.xlsx	103.87	2.95	4.92952	21.68	31	F	32	120	495	3360	1.5	38.4	352.1	387
19.11.xlsx	106.56	3.15	4.81263	24.12	43	M	32	120	486	3230	1.5	38.4	338.29	373
19.11.xlsx	75.83	2.63	4.1884	22.99	28	F	32	100	536	2790	1.5	38.4	288.33	322
19.11.xlsx	90.28	2.84	4.56454	22.74	29	F	32	100	598	3060	1.5	38.4	317.89	352
19.11.xlsx	106.09	3.07	4.77381	23.64	44	M	32	100	606	3280	1.5	38.4	345.57	378
19.11.xlsx	118.79	3.35	4.96456	24.95	70	M	32	120	325	3360	1.5	38.4	354.6	388
19.11.xlsx	109.01	3.24	4.7945	24.99	54	M	32	120	349	3230	1.5	38.4	336.45	372
19.11.xlsx	82	2.51	4.2314	21.44	51	F	32	100	-	-	-	-	326.69	326.69
19.11.xlsx	96.03	2.56	4.12359	22.68	80	M	32	100	548	3540	1.5	38.4	375.12	408
19.11.xlsx	113.97	3.54	5.49657	23.68	36	F	32	100	650	2030	1.5	38.4	321.95	355
19.11.xlsx	68.37	2.66	4.45146	21.64	88	F	32	100	630	2540	1.5	38.4	257.03	292
19.11.xlsx	101.32	2.55	4.34326	21.16	61	M	32	100	650	1020	3	38.4	397.33	411
19.11.xlsx	106.16	3.06	4.60189	24.55	89	M	32	100	574	3320	1.5	38.4	346.93	382
19.11.xlsx	98.95	2.95	4.5788	23.69	67	M	32	120	387	3210	1.5	38.4	335.42	370
19.11.xlsx	103.99	3.06	4.63922	24.33	76	M	32	100	565	3260	1.5	38.4	339.84	375
19.11.xlsx	97.02	2.99	4.6854	23.43	48	M	32	120	371	3110	1.5	38.4	324.48	358
19.11.xlsx	108.92	3.17	4.90944	23.75	19	F	32	120	386	3220	1.5	38.4	343.6	371
19.11.xlsx	98.52	2.66	4.30359	22.56	53	M	32	100	555	3380	1.5	38.4	370.38	390
19.11.xlsx	86.13	2.37	4.04855	21.08	57	F	32	100	378	3430	1.5	38.4	363.42	396
19.11.xlsx	110.27	3.08	4.73863	23.93	30	M	32	120	356	3410	1.5	38.4	358.02	393
19.11.xlsx	91.28	2.73	4.31584	23.19	67	M	32	100	548	3060	1.5	38.4	334.36	353
19.11.xlsx	86.23	2.43	4.16784	20.97	77	F	32	100	559	3250	1.5	38.4	354.86	375
19.11.xlsx	55	1.77	3.13784	20.07	55	F	32	100	-	-	-	-	310.73	310.73
19.11.xlsx	112.48	3.51	5.22848	24.81	53	F	32	120	485	2990	1.5	38.4	320.46	345
19.11.xlsx	91.52	2.71	4.36521	22.68	53	F	32	100	500	3110	1.5	38.4	337.71	359
19.11.xlsx	119.71	3.33	5.16671	23.7	55	M	32	120	568	3420	1.5	38.4	359.49	394
19.11.xlsx	70.51	1.88	3.32673	20.12	54	M	32	100	447	3560	1.5	38.4	375.05	410
19.11.xlsx	95.55	2.85	4.41871	23.72	56	F	32	100	590	3090	1.5	38.4	335.26	356
19.11.xlsx	62.32	2.11	3.67524	20.55	57	F	32	100	321	2850	1.5	38.4	295.36	329
19.11.xlsx	75.6	2.86	4.70772	22.09	65	F	32	120	427	2490	1.5	38.4	264.34	287
19.11.xlsx	89	2.43	4.23573	20.53	28	F	32	120	-	-	-	-	366.26	366.26
19.11.xlsx	93.82	2.74	4.70818	20.92	84	F	32	100	650	3190	1.5	38.4	342.41	367
19.11.xlsx	86.72	3.15	4.68018	24.88	78	F	32	100	500	2620	1.5	38.4	275.3	302
19.11.xlsx	101.96	3.01	5.08923	21.36	81	M	32	120	467	3100	1.5	38.4	338.74	357
19.11.xlsx	97.38	2.8	4.48705	22.82	60	F	32	100	433	3250	1.5	38.4	347.79	375
19.11.xlsx	83.28	3.08	4.74734	23.88	78	F	32	120	374	2500	1.5	38.4	270.39	288
19.11.xlsx	86.6	2.8	4.30785	23.93	71	M	32	100	564	2930	1.5	38.4	309.29	337
19.11.xlsx	105.33	3.1	4.69641	24.35	38	F	32	120	358	3240	1.5	38.4	339.77	373
19.11.xlsx	104.65	3.15	4.86773	23.81	36	F	32	120	369	3180	1.5	38.4	332.22	366
19.11.xlsx	110.14	3.31	4.94325	24.74	56	M	32	120	394	3190	1.5	38.4	332.75	368
19.11.xlsx	98	3.03	4.55677	24.55	44	F	32	100	-	-	-	-	323.43	323.43
19.11.xlsx	92	2.97	4.78929	22.65	69	F	32	120	-	-	-	-	309.76	309.76
19.11.xlsx	112	3.22	4.87284	24.38	32	F	32	120	-	-	-	-	347.83	347.83
19.11.xlsx	86	2.33	4.00956	20.88	81	M	32	100	-	-	-	-	369.1	369.1
19.11.xlsx	95	2.32	3.86967	21.73	19	M	32	100	-	-	-	-	409.48	409.48
19.11.xlsx	105	2.56	4.32045	21.41	24	M	32	120	-	-	-	-	410.16	410.16
19.11.xlsx	108.19	3.08	4.76305	23.79	38	F	32	100	571	3350	1.5	38.4	351.27	386
19.11.xlsx	104	2.88	4.46359	23.73	53	M	32	120	-	-	-	-	361.11	361.11
19.11.xlsx	85.74	2.43	3.99992	22.09	28	M	32	100	496	3360	1.5	38.4	352.84	387
19.11.xlsx	60.1	1.96	3.34817	21.08	53	F	32	100	410	2950	1.5	38.4	306.63	340
19.11.xlsx	113.28	3.17	4.80069	24.36	28	M	32	100	573	3410	1.5	38.4	357.35	393
19.11.xlsx	92	2.6	4.09225	23.31	35	F	32	100	-	-	-	-	353.85	353.85
19.11.xlsx	64.67	2.06	3.54753	20.86	43	F	32	100	457	3010	1.5	38.4	313.93	347
19.11.xlsx	98.2	3.04	4.70983	23.74	67	F	32	120	374	3110	1.5	38.4	323.03	358
19.11.xlsx	89.52	2.99	4.62557	23.78	77	F	32	100	535	2890	1.5	38.4	299.4	333
19.11.xlsx	87.45	2.8	4.34917	23.67	69	F	32	100	398	3020	1.5	38.4	312.32	348
19.11.xlsx	84.45	2.52	3.91857	23.64	90	M	32	100	526	3190	1.5	38.4	335.12	368
19.11.xlsx	69.89	2.58	3.94467	24.1	69	F	32	100	363	2640	1.5	38.4	270.89	305
19.11.xlsx	70.8	2.29	3.79725	21.89	71	F	32	100	359	2990	1.5	38.4	309.17	344
19.11.xlsx	84.39	2.48	4.01532	22.54	24	M	32	100	529	3240	1.5	38.4	340.28	374
19.11.xlsx	90.72	2.65	4.3365	22.25	86	M	32	100	601	3270	1.5	38.4	342.34	377
19.11.xlsx	104.19	2.91	4.72192	22.48	29	F	32	100	650	3320	1.5	38.4	358.04	383
19.11.xlsx	114.65	3.08	4.76305	23.79	54	M	32	120	371	3520	1.5	38.4	372.24	405
19.11.xlsx	93.73	3.17	4.92027	23.69	62	F	32	100	650	2870	1.5	38.4	295.68	331
19.11.xlsx	112.51	2.88	4.7025	22.31	38	M	32	120	370	3590	1.5	38.4	390.66	413
19.11.xlsx	113.7	2.95	4.75354	22.67	31	M	32	120	405	3520	1.5	38.4	385.42	406
19.11.xlsx	115.35	3.22	4.80355	24.77	63	M	32	120	427	3320	1.5	38.4	358.23	382
19.11.xlsx	82.63	2.69	4.2122	23.45	64	F	32	100	491	2950	1.5	38.4	307.17	340
19.11.xlsx	90.76	2.48	3.92062	23.19	49	M	32	100	495	3460	1.5	38.4	365.97	399
19.11.xlsx	107.82	3.58	5.52612	23.84	37	F	32	100	650	2910	1.5	38.4	301.17	335
19.11.xlsx	104.54	2.8	4.26848	24.18	24	M	32	100	586	3540	1.5	38.4	373.36	408
19.11.xlsx	115.35	3.1	4.90617	23.16	29	M	32	120	416	3460	1.5	38.4	372.1	399
19.11.xlsx	71.13	2.22	3.56544	22.76	46	F	32	100	318	3010	1.5	38.4	320.41	347
19.11.xlsx	90.92	2.62	4.33489	21.95	79	F	32	100	530	3300	1.5	38.4	347.02	381
19.11.xlsx	106.43	2.44	4.18346	20.98	40	M	32	100	570	4010	1.5	38.4	436.19	463
19.11.xlsx	113.69	2.92	4.68623	22.78	32	M	32	120	495	3680	1.5	38.4	389.35	424
19.11.xlsx	92.38	2.86	4.55468	22.99	57	F	32	120	412	3110	1.5	38.4	323.01	358
19.11.xlsx	98.38	2.77	4.30099	23.68	55	F	32	100	492	3370	1.5	38.4	355.16	388
19.11.xlsx	119.84	3.28	4.8805	24.84	57	M	32	120	379	3470	1.5	38.4	365.37	400
19.11.xlsx	102.24	2.75	4.21541	24.03	27	M	32	100	565	3510	1.5	38.4	371.78	405
19.11.xlsx	96.42	2.77	4.52123	22.32	45	F	32	100	454	3310	1.5	38.4	348.09	381
19.11.xlsx	65.16	2.25	3.71043	22.04	60	F	32	100	312	2800	1.5	38.4	289.6	323
19.11.xlsx	96.9	3.03	4.85563	22.82	62	F	32	100	650	3080	1.5	38.4	319.8	355
19.11.xlsx	72.22	2.22	3.8301	20.81	27	F	32	100	447	3120	1.5	38.4	325.32	359
19.11.xlsx	67.45	1.99	3.50076	20.28	27	F	32	100	394	3240	1.5	38.4	338.94	373
19.11.xlsx	112.03	3.19	4.82566	24.39	55	F	32	120	364	3330	1.5	38.4	351.19	384
19.11.xlsx	62.24	2.03	3.532	20.58	23	F	32	100	395	2960	1.5	38.4	306.6	341
19.11.xlsx	81.1	2.45	3.99305	22.36	30	F	32	100	432	3160	1.5	38.4	331.02	364
19.11.xlsx	95.43	2.96	4.66743	23.26	73	F	32	100	650	2020	1.5	38.4	322.4	353
19.11.xlsx	103.93	2.97	4.70734	23.12	70	F	32	100	650	900	3	38.4	349.93	362
19.11.xlsx	113.88	3.2	5.42241	21.3	72	M	32	120	538	920	3	38.4	355.88	370
19.11.xlsx	104.92	3.26	4.95152	24.28	61	F	32	120	328	3090	1.5	38.4	321.84	356
19.11.xlsx	86.34	3.01	4.76724	23.14	88	F	32	100	650	740	3	38.4	286.84	300
19.11.xlsx	75.43	2.29	3.89469	21.2	72	M	32	100	424	3160	1.5	38.4	329.39	365
19.11.xlsx	80.85	2.44	4.0788	21.67	42	F	32	100	543	3160	1.5	38.4	331.35	364
19.11.xlsx	102.05	2.85	4.32719	24.29	66	M	32	100	447	3410	1.5	38.4	358.07	393
19.11.xlsx	99.03	2.93	4.40639	24.55	78	M	32	100	475	3220	1.5	38.4	337.99	371
19.11.xlsx	96.95	2.86	4.4784	23.45	40	F	32	120	354	3240	1.5	38.4	338.99	373
19.11.xlsx	89.68	2.93	4.35491	24.87	31	F	32	100	434	2960	1.5	38.4	306.08	341
19.11.xlsx	68.79	2.32	3.83149	22	20	F	32	100	386	2860	1.5	38.4	296.51	330
19.11.xlsx	104.7	2.83	4.6073	22.39	23	M	32	120	445	3490	1.5	38.4	369.96	402
19.11.xlsx	75.12	2.12	3.61352	21.14	27	M	32	100	502	3360	1.5	38.4	354.34	387
19.11.xlsx	94.63	2.88	4.53795	23.28	26	F	32	120	390	3130	1.5	38.4	328.58	361
19.11.xlsx	99.48	2.88	4.69905	22.33	50	F	32	120	452	3280	1.5	38.4	345.42	378
19.11.xlsx	91.58	2.47	3.88621	23.32	60	M	32	100	468	3510	1.5	38.4	370.77	405
19.11.xlsx	96.7	2.65	4.55521	20.91	72	M	32	120	527	3360	1.5	38.4	364.91	388
19.11.xlsx	75.62	2.28	3.79876	21.76	53	F	32	100	386	3180	1.5	38.4	331.67	366
19.11.xlsx	100	2.81	4.58652	22.32	38	F	32	120	-	-	-	-	355.87	355.87
19.11.xlsx	101.65	2.7	4.27783	23.13	24	M	32	100	601	3560	1.5	38.4	376.48	411
19.11.xlsx	83	2.58	4.30018	21.75	47	F	32	100	-	-	-	-	321.71	321.71
19.11.xlsx	113.8	3.1	4.85421	23.45	25	M	32	120	427	3460	1.5	38.4	367.1	399
19.11.xlsx	105.2	3.26	4.99168	24.06	60	F	32	120	336	3090	1.5	38.4	322.7	356
19.11.xlsx	97	2.66	4.32418	22.43	32	M	32	100	-	-	-	-	364.66	364.66
19.11.xlsx	105	3.48	5.21817	24.63	68	F	32	100	-	-	-	-	301.72	301.72
19.11.xlsx	95.71	2.6	4.36866	21.53	46	F	32	100	505	3490	1.5	38.4	368.12	403
19.11.xlsx	107.73	3.22	4.9942	23.71	54	F	32	120	369	3110	1.5	38.4	334.57	359
19.11.xlsx	104	3.1	5.01546	22.56	27	F	32	120	430	3140	1.5	38.4	335.48	362
19.11.xlsx	86.8	2.91	4.44922	24.1	65	F	32	100	453	2900	1.5	38.4	298.28	334
19.11.xlsx	88.82	2.6	4.00455	23.9	28	F	32	100	386	3260	1.5	38.4	341.62	376
19.11.xlsx	92.17	2.83	4.37162	23.82	80	F	32	120	366	3120	1.5	38.4	325.69	359
19.11.xlsx	101.76	2.9	4.71088	22.45	68	F	32	120	419	3280	1.5	38.4	350.9	378
19.11.xlsx	115	3.01	4.76199	23.17	86	M	32	120	-	-	-	-	382.06	382.06
19.11.xlsx	88.45	2.96	4.40759	24.82	55	F	32	100	460	2880	1.5	38.4	298.82	332
19.11.xlsx	75.35	2.3	3.89021	21.35	22	F	32	100	465	3040	1.5	38.4	327.61	351
19.11.xlsx	99.73	2.73	4.4822	22.16	62	F	32	100	593	3360	1.5	38.4	365.31	387
19.11.xlsx	86.33	2.92	4.74336	22.45	25	F	32	100	600	2720	1.5	38.4	295.65	314
19.11.xlsx	87.8	2.34	3.89444	21.79	43	F	32	100	512	3560	1.5	38.4	375.21	410
19.11.xlsx	80.34	2.4	3.9607	22.02	53	F	32	100	527	3200	1.5	38.4	334.75	369
19.11.xlsx	75.68	2.55	4.00325	23.38	69	F	32	100	433	2870	1.5	38.4	296.78	331
19.11.xlsx	95.42	2.52	4.13893	22.15	50	F	32	100	468	3470	1.5	38.4	378.65	400
19.11.xlsx	102.15	2.67	4.09729	24	85	M	32	100	470	3470	1.5	38.4	382.58	400
19.11.xlsx	75.65	2.38	3.87185	22.41	74	F	32	100	522	3030	1.5	38.4	317.86	349
19.11.xlsx	83.27	2.7	4.16774	23.84	90	M	32	100	498	2970	1.5	38.4	308.41	342
19.11.xlsx	118.82	3.02	4.61063	24.14	21	M	32	100	650	3600	1.5	38.4	393.44	415
19.11.xlsx	112.06	3.15	4.66988	24.94	34	F	32	120	362	3360	1.5	38.4	355.75	387
19.11.xlsx	70.93	2.15	3.53512	22.12	70	M	32	100	405	3150	1.5	38.4	329.91	363
19.11.xlsx	81.51	2.33	3.94965	21.29	61	F	32	100	509	3200	1.5	38.4	349.83	369
19.11.xlsx	111.75	3.54	5.30814	24.63	41	M	32	100	650	2900	1.5	38.4	315.68	334
19.11.xlsx	87.64	2.32	4.0425	20.54	26	F	32	100	527	3590	1.5	38.4	377.76	413
19.11.xlsx	101.44	2.99	4.67681	23.48	39	F	32	100	547	3240	1.5	38.4	339.26	373
19.11.xlsx	99.95	3.08	4.63707	24.52	62	M	32	120	372	3110	1.5	38.4	324.51	359
19.11.xlsx	114.79	3.37	5.24801	23.6	22	M	32	120	599	3240	1.5	38.4	340.62	374
19.11.xlsx	83.9	2.66	4.18977	23.29	42	F	32	100	497	3030	1.5	38.4	315.41	349
19.11.xlsx	74.4	2.37	3.97052	21.61	56	F	32	100	456	3020	1.5	38.4	313.92	348
19.11.xlsx	93.06	2.7	4.4362	22.14	29	M	32	100	626	3290	1.5	38.4	344.67	379
19.11.xlsx	66.4	2.01	3.41848	21.2	27	F	32	100	377	3160	1.5	38.4	330.35	365
19.11.xlsx	93.39	2.48	4.12895	21.78	25	M	32	100	650	3550	1.5	38.4	376.57	409
19.11.xlsx	70.84	2.33	3.85366	21.96	68	F	32	100	307	2920	1.5	38.4	304.03	337
19.11.xlsx	102.93	3.23	4.95301	24.02	72	F	32	100	549	3060	1.5	38.4	318.67	352
19.11.xlsx	111	2.88	4.39689	24.14	75	F	32	100	-	-	-	-	385.42	385.42
19.11.xlsx	82	2.77	4.23051	24.13	49	F	32	100	-	-	-	-	296.03	296.03
19.11.xlsx	95.99	2.85	4.42683	23.67	48	F	32	100	490	3210	1.5	38.4	336.81	370
19.11.xlsx	103.73	3	4.77589	23	41	F	32	100	567	3290	1.5	38.4	345.77	380
19.11.xlsx	108.46	3.08	4.7126	24.08	33	M	32	100	590	3350	1.5	38.4	352.14	386
19.11.xlsx	81.1	2.48	4.12441	21.81	27	F	32	100	538	3140	1.5	38.4	327.02	362
19.11.xlsx	70.51	2.44	3.77056	23.81	84	F	32	100	423	2800	1.5	38.4	288.98	322
19.11.xlsx	85.13	2.51	3.97096	23.17	46	F	32	100	413	3240	1.5	38.4	339.16	373
19.11.xlsx	76.48	2.59	4.04075	23.55	85	F	32	100	461	2850	1.5	38.4	295.29	329
19.11.xlsx	84.93	2.55	4.09093	22.79	66	M	32	100	441	3180	1.5	38.4	333.06	367
19.11.xlsx	101.79	2.92	4.71904	22.59	59	F	32	120	466	3320	1.5	38.4	348.6	383
19.11.xlsx	99.08	3.01	4.79005	23.01	45	F	32	120	357	3130	1.5	38.4	329.17	361
19.11.xlsx	104.89	3.22	4.82299	24.66	31	M	32	120	498	3120	1.5	38.4	325.75	360
19.11.xlsx	95	2.85	4.24691	24.8	70	M	32	100	449	3180	1.5	38.4	333.33	367
19.11.xlsx	104.9	3.04	4.79358	23.26	57	M	32	100	650	3290	1.5	38.4	345.07	379
19.11.xlsx	77.81	2.51	3.93179	23.44	76	M	32	100	362	2980	1.5	38.4	310	343
19.11.xlsx	78.87	2.88	4.31849	24.63	87	F	32	100	529	2670	1.5	38.4	273.85	308
19.11.xlsx	66.37	2.26	3.67798	22.4	56	F	32	100	369	2830	1.5	38.4	293.67	326
19.11.xlsx	78.9	2.62	4.18168	22.93	63	F	32	100	376	2910	1.5	38.4	301.15	335
19.11.xlsx	87.92	2.59	4.07203	23.34	90	M	32	100	567	3240	1.5	38.4	339.46	373
19.11.xlsx	100.76	2.92	4.67592	22.84	62	F	32	120	384	3290	1.5	38.4	345.07	379
19.11.xlsx	99.93	2.54	4.29772	21.34	35	F	32	100	482	3720	1.5	38.4	393.43	428
19.11.xlsx	98.33	2.73	4.44777	22.37	30	F	32	100	543	3420	1.5	38.4	360.18	394
19.11.xlsx	115.62	3.04	4.75676	23.47	52	M	32	100	548	3580	1.5	38.4	380.33	413
19.11.xlsx	93.29	2.75	4.43127	22.67	24	F	32	100	516	3120	1.5	38.4	339.24	360
19.11.xlsx	95.59	3.35	5.15403	23.93	61	F	32	120	356	2630	1.5	38.4	285.34	303
19.11.xlsx	72.65	2.12	3.74317	20.18	38	F	32	100	385	3250	1.5	38.4	342.69	375
19.11.xlsx	77.09	2.69	4.16452	23.76	72	F	32	100	336	2650	1.5	38.4	286.58	305
19.11.xlsx	114.06	2.95	4.70147	22.97	27	F	32	120	389	3640	1.5	38.4	386.64	420
19.11.xlsx	100.2	3.02	4.51182	24.73	56	F	32	100	546	3160	1.5	38.4	331.79	365
19.11.xlsx	110.44	2.83	4.42005	23.52	61	M	32	120	357	3670	1.5	38.4	390.25	423
19.11.xlsx	99.46	2.95	4.68423	23.07	35	F	32	120	355	3230	1.5	38.4	337.15	372
19.11.xlsx	117.34	3.17	4.79717	24.38	53	M	32	100	606	3370	1.5	38.4	370.16	389
19.11.xlsx	112.39	3.1	4.99525	22.67	32	F	32	120	471	3300	1.5	38.4	362.55	380
19.11.xlsx	98.17	2.97	4.45017	24.65	73	M	32	100	611	3030	1.5	38.4	330.54	350
19.11.xlsx	60.71	2.01	3.27714	22.35	87	F	32	100	300	2910	1.5	38.4	302.04	335
19.11.xlsx	87.82	2.77	4.30415	23.66	43	F	32	100	552	2910	1.5	38.4	317.04	335
19.11.xlsx	94.38	2.62	4.14346	23.18	70	M	32	100	491	3290	1.5	38.4	360.23	379
19.11.xlsx	90.87	2.38	4.14705	20.54	56	F	32	100	473	3560	1.5	38.4	381.81	411
19.11.xlsx	87.46	2.74	4.48213	22.26	38	F	32	100	522	3070	1.5	38.4	319.2	354
19.11.xlsx	106.59	2.77	4.37104	23.24	36	M	32	100	613	3540	1.5	38.4	384.8	408
19.11.xlsx	84.31	2.74	4.18469	24.13	45	F	32	100	524	2950	1.5	38.4	307.7	340
19.11.xlsx	71.43	2.08	3.6097	20.65	61	F	32	100	495	3270	1.5	38.4	343.41	377
19.11.xlsx	87.88	2.55	4.28622	21.52	48	F	32	100	589	3290	1.5	38.4	344.63	379
19.11.xlsx	93.52	2.55	4.28465	21.53	29	F	32	100	550	3460	1.5	38.4	366.75	399
19.11.xlsx	85.07	2.3	3.92753	21.09	38	F	32	100	414	3500	1.5	38.4	369.87	404
19.11.xlsx	82.34	2.33	3.96563	21.18	30	F	32	100	388	3240	1.5	38.4	353.39	374
19.11.xlsx	100.08	2.88	4.53795	23.28	59	M	32	120	356	3170	1.5	38.4	347.5	366
19.11.xlsx	86.45	2.67	4.21634	23.22	24	F	32	100	460	3110	1.5	38.4	323.78	358
19.11.xlsx	101.56	2.58	4.23748	22.15	69	M	32	100	574	3700	1.5	38.4	393.64	427
19.11.xlsx	90.72	2.43	4.19857	20.77	20	M	32	120	369	3500	1.5	38.4	373.33	404
19.11.xlsx	110.36	2.86	4.32328	24.41	58	M	32	100	520	3500	1.5	38.4	385.87	403
19.11.xlsx	118.96	3.08	4.71606	24.06	24	M	32	120	355	3650	1.5	38.4	386.23	421
19.11.xlsx	76.31	2.11	3.72962	20.15	21	F	32	100	498	3420	1.5	38.4	361.66	395
19.11.xlsx	88.28	2.54	4.14887	22.3	63	M	32	100	453	3320	1.5	38.4	347.56	383
19.11.xlsx	89.96	2.93	4.42422	24.44	34	F	32	100	460	2950	1.5	38.4	307.03	340
19.11.xlsx	100.31	2.8	4.57355	22.3	26	F	32	100	575	3410	1.5	38.4	358.25	393
19.11.xlsx	99.44	3.13	4.70371	24.57	39	F	32	120	373	3060	1.5	38.4	317.7	352
19.11.xlsx	98	2.8	4.55344	22.42	33	F	32	100	-	-	-	-	350	350
19.11.xlsx	93.77	2.95	4.51369	24.08	53	F	32	100	501	3040	1.5	38.4	317.86	351
19.11.xlsx	74.22	2.28	3.69557	22.51	44	F	32	100	383	3120	1.5	38.4	325.53	360
19.11.xlsx	92.35	2.88	4.55632	23.17	66	F	32	100	567	3070	1.5	38.4	320.66	354
19.11.xlsx	89.99	2.6	4.06082	23.52	43	F	32	100	521	3280	1.5	38.4	346.12	378
19.11.xlsx	92.75	2.77	4.46022	22.69	29	F	32	100	546	3190	1.5	38.4	334.84	368
19.11.xlsx	103.1	2.95	4.64484	23.3	43	F	32	120	385	3330	1.5	38.4	349.49	384
19.11.xlsx	95.66	2.88	4.52797	23.34	30	F	32	120	365	3160	1.5	38.4	332.15	365
19.11.xlsx	81.8	2.49	4.09266	22.13	44	F	32	100	471	3130	1.5	38.4	328.51	361
19.11.xlsx	112.5	2.95	4.44952	24.47	46	M	32	120	380	3600	1.5	38.4	381.36	415
19.11.xlsx	107.49	2.99	4.47521	24.68	56	M	32	100	591	3400	1.5	38.4	359.5	392
19.11.xlsx	96.41	2.9	4.55774	23.35	24	F	32	120	364	3180	1.5	38.4	332.45	366
19.11.xlsx	78.5	2.47	4.04343	22.24	42	F	32	100	538	3060	1.5	38.4	317.81	352
19.11.xlsx	69.91	2.23	3.86434	20.69	40	F	32	100	526	3020	1.5	38.4	313.5	348
19.11.xlsx	93.05	2.93	4.54942	23.68	67	F	32	100	480	3050	1.5	38.4	317.58	352
19.11.xlsx	90.11	2.54	4.19482	22	42	F	32	100	477	3370	1.5	38.4	354.76	388
19.11.xlsx	87.26	2.56	4.17233	22.36	30	F	32	100	486	3220	1.5	38.4	340.86	371
19.11.xlsx	84.42	3.01	4.76199	23.17	47	F	32	120	346	2590	1.5	38.4	280.47	298
19.11.xlsx	104.09	2.97	4.54429	24.08	38	M	32	100	524	3330	1.5	38.4	350.47	384
19.11.xlsx	92.4	2.78	4.40782	23.11	43	F	32	100	562	3150	1.5	38.4	332.37	363
19.11.xlsx	93.13	2.8	4.40219	23.34	43	F	32	100	447	3130	1.5	38.4	332.61	360
19.11.xlsx	82.57	2.63	4.13795	23.32	43	F	32	100	439	3020	1.5	38.4	313.95	348
19.11.xlsx	86.04	2.65	4.40875	21.8	47	F	32	100	525	3100	1.5	38.4	324.68	358
19.11.xlsx	85.18	2.49	4.11376	21.99	29	F	32	100	514	3180	1.5	38.4	342.09	366
19.11.xlsx	75.05	2.29	3.75841	22.17	56	F	32	100	373	3140	1.5	38.4	327.73	362
19.11.xlsx	100.46	2.86	4.7233	22	29	F	32	120	373	3340	1.5	38.4	351.26	385
19.11.xlsx	93.92	2.74	4.42977	22.58	27	F	32	100	626	3220	1.5	38.4	342.77	371
19.11.xlsx	86.95	2.44	4.18807	20.95	51	F	32	100	531	3340	1.5	38.4	356.35	385
19.11.xlsx	83.19	2.77	4.34863	23.38	61	F	32	100	499	2890	1.5	38.4	300.32	333
19.11.xlsx	104.24	3.13	4.81556	23.93	75	F	32	120	325	3170	1.5	38.4	333.04	365
19.11.xlsx	95.67	2.97	4.49286	24.39	29	F	32	100	464	3090	1.5	38.4	322.12	356
19.11.xlsx	89.29	2.65	4.242	22.85	42	F	32	100	406	3230	1.5	38.4	336.94	372
19.11.xlsx	89.25	3.13	4.78735	24.09	71	F	32	120	340	2770	1.5	38.4	285.14	319
19.11.xlsx	100.93	2.78	4.35313	23.45	61	M	32	100	517	3380	1.5	38.4	363.06	389
19.11.xlsx	77.2	2.58	4.14666	22.74	56	F	32	100	375	2900	1.5	38.4	299.22	334
19.11.xlsx	74.71	2.54	3.92653	23.8	88	M	32	100	428	2730	1.5	38.4	294.13	315
19.11.xlsx	100.76	2.99	4.54142	24.28	38	M	32	100	592	3170	1.5	38.4	336.99	365
19.11.xlsx	92.46	2.78	4.35633	23.43	61	M	32	100	570	3160	1.5	38.4	332.59	365
19.11.xlsx	106.76	3.07	4.63732	24.43	47	F	32	100	494	3260	1.5	38.4	347.75	375
19.11.xlsx	98.55	3.22	4.80002	24.79	65	F	32	120	632	1670	1.5	38.4	306.06	338
19.11.xlsx	99.42	2.96	4.57412	23.81	66	M	32	100	601	3210	1.5	38.4	335.88	370
19.11.xlsx	94.68	2.77	4.28051	23.81	57	M	32	100	533	3250	1.5	38.4	341.81	375
19.11.xlsx	80.53	2.62	4.28583	22.26	28	F	32	100	612	2960	1.5	38.4	307.37	342
19.11.xlsx	88.14	2.93	4.47816	24.11	56	F	32	100	502	2900	1.5	38.4	300.82	335
19.11.xlsx	62.04	2.08	3.43387	22.01	45	F	32	100	434	2880	1.5	38.4	298.27	332
19.11.xlsx	104.04	2.88	4.41145	24.05	55	F	32	100	593	3420	1.5	38.4	361.25	395
19.11.xlsx	108.38	3.31	4.93781	24.77	28	F	32	120	387	3140	1.5	38.4	327.43	362
19.11.xlsx	110.19	2.97	4.46818	24.54	51	M	32	120	385	3510	1.5	38.4	371.01	405
19.11.xlsx	92.74	3.06	4.54813	24.87	25	F	32	120	327	2930	1.5	38.4	303.07	338
19.11.xlsx	98.56	3.26	4.89368	24.6	64	F	32	120	318	2930	1.5	38.4	302.33	337
19.11.xlsx	92.51	2.75	4.27778	23.63	61	F	32	100	524	3190	1.5	38.4	336.4	368
19.11.xlsx	97.21	2.86	4.40501	23.9	55	M	32	100	587	3240	1.5	38.4	339.9	373
19.11.xlsx	93.22	2.85	4.305	24.43	56	F	32	100	521	3130	1.5	38.4	327.09	360
19.11.xlsx	101.35	2.65	4.39097	21.91	60	F	32	100	650	2060	1.5	38.4	382.45	416
19.11.xlsx	93.33	3.14	5.39353	20.93	66	F	32	120	568	770	3	38.4	297.23	311
19.11.xlsx	102.13	3	4.52327	24.48	50	M	32	100	539	3260	1.5	38.4	340.43	375
19.11.xlsx	86.65	2.49	4.28804	20.86	29	F	32	100	511	3300	1.5	38.4	347.99	381
19.11.xlsx	85.4	2.44	4.05639	21.82	38	F	32	100	524	3330	1.5	38.4	350	384
19.11.xlsx	102.77	3.13	4.8689	23.63	30	F	32	120	406	3150	1.5	38.4	328.34	363
19.11.xlsx	77.3	2.36	3.84354	22.38	22	M	32	100	559	3140	1.5	38.4	327.54	362
19.11.xlsx	73	2.26	3.86774	21.03	26	F	32	100	-	-	-	-	323.01	323.01
19.11.xlsx	77.61	2.5	4.16378	21.77	29	F	32	120	345	2870	1.5	38.4	310.44	331
19.11.xlsx	99.72	2.95	4.86836	22.02	26	F	32	120	492	3220	1.5	38.4	338.03	371
19.11.xlsx	76.41	2.33	3.94095	21.35	34	F	32	100	489	3140	1.5	38.4	327.94	362
19.11.xlsx	91.3	2.75	4.39723	22.88	40	F	32	100	512	3170	1.5	38.4	332	366
19.11.xlsx	109.3	2.68	4.57307	21.11	24	M	32	120	366	3820	1.5	38.4	407.84	441
19.11.xlsx	106	2.86	4.64078	22.48	36	M	32	120	390	3510	1.5	38.4	370.63	405
19.11.xlsx	99.76	3.08	4.66097	24.38	40	F	32	100	566	3100	1.5	38.4	323.9	357
19.11.xlsx	119.38	3.17	4.94199	23.57	38	M	32	120	554	3560	1.5	38.4	376.59	411
19.11.xlsx	101.24	2.88	4.59665	22.93	29	F	32	120	381	3340	1.5	38.4	351.53	385
19.11.xlsx	88.54	2.88	4.40659	24.08	38	F	32	100	532	2960	1.5	38.4	307.43	341
19.11.xlsx	89.18	2.77	4.33428	23.47	49	F	32	100	429	3000	1.5	38.4	321.95	345
19.11.xlsx	81.98	2.45	4.04767	21.99	31	F	32	100	481	3200	1.5	38.4	334.61	369
19.11.xlsx	95.15	2.79	4.65361	21.73	33	F	32	120	381	3250	1.5	38.4	341.04	374
19.11.xlsx	94.91	3.1	4.73276	24.14	37	F	32	120	369	2940	1.5	38.4	306.16	339
19.11.xlsx	94.6	3.02	4.61402	24.12	45	F	32	100	513	3020	1.5	38.4	313.25	348
19.11.xlsx	93.28	2.66	4.24864	22.91	32	F	32	100	462	3330	1.5	38.4	350.68	384
19.11.xlsx	75.13	2.41	3.9977	21.88	30	F	32	100	469	2970	1.5	38.4	311.74	343
19.11.xlsx	74.84	2.17	3.82161	20.25	51	F	32	100	557	3190	1.5	38.4	344.88	368
19.11.xlsx	99.62	2.97	4.50277	24.33	54	M	32	100	517	3190	1.5	38.4	335.42	368
19.11.xlsx	100.15	2.91	4.4738	23.95	67	F	32	100	506	3290	1.5	38.4	344.16	379
19.11.xlsx	109.61	3.24	4.87796	24.52	49	M	32	120	397	3220	1.5	38.4	338.3	371
19.11.xlsx	100.48	2.97	4.73682	22.95	28	M	32	120	356	3230	1.5	38.4	338.32	373
19.11.xlsx	75.8	2.28	3.86915	21.26	41	F	32	100	479	3190	1.5	38.4	332.46	368
19.11.xlsx	82.4	2.6	4.20034	22.6	28	F	32	100	537	3050	1.5	38.4	316.92	351
19.11.xlsx	87.67	2.37	3.94002	21.82	33	M	32	100	497	3490	1.5	38.4	369.92	402
19.11.xlsx	81.53	2.47	3.95386	22.85	28	F	32	100	400	3170	1.5	38.4	330.08	365
19.11.xlsx	76.28	2.49	4.06869	22.29	60	F	32	100	426	2960	1.5	38.4	306.35	341
19.11.xlsx	87.41	2.47	4.02713	22.35	31	F	32	100	385	3380	1.5	38.4	353.89	389
19.11.xlsx	83.7	2.72	4.29372	23.23	36	F	32	120	387	2950	1.5	38.4	307.72	340
19.11.xlsx	83.22	2.25	3.88328	20.8	32	F	32	100	468	3510	1.5	38.4	369.87	404
19.11.xlsx	82.82	2.62	4.07706	23.62	39	F	32	100	542	3050	1.5	38.4	316.11	351
19.11.xlsx	98.1	2.77	4.51294	22.37	40	F	32	100	579	3360	1.5	38.4	354.15	388
19.11.xlsx	71.23	2.49	3.87192	23.64	50	F	32	100	350	2780	1.5	38.4	286.06	320
19.11.xlsx	62.28	1.97	3.25227	22.01	33	F	32	100	337	3030	1.5	38.4	316.14	349
19.11.xlsx	94.19	2.78	4.31969	23.66	40	F	32	100	583	3220	1.5	38.4	338.81	371
19.11.xlsx	79.16	2.48	4.12441	21.81	43	F	32	100	472	3060	1.5	38.4	319.19	353
19.11.xlsx	94.12	2.81	4.31213	24	65	M	32	100	601	3190	1.5	38.4	334.95	368
19.11.xlsx	107.62	2.88	4.47836	23.64	53	M	32	100	515	3540	1.5	38.4	373.68	408
19.11.xlsx	56.19	2.21	3.69975	21.63	81	F	32	100	327	2510	1.5	38.4	254.25	289
19.11.xlsx	74.44	2.29	3.86052	21.44	28	F	32	100	430	3100	1.5	38.4	325.07	358
19.11.xlsx	100.84	2.78	4.22711	24.25	57	M	32	100	510	3430	1.5	38.4	362.73	395
19.11.xlsx	114.03	3.06	4.80567	23.37	30	M	32	120	405	3530	1.5	38.4	372.65	407
19.11.xlsx	96.59	3.26	4.85965	24.79	50	F	32	100	483	2870	1.5	38.4	296.29	331
19.11.xlsx	103.61	3.13	4.81025	23.96	73	M	32	120	405	3170	1.5	38.4	331.02	366
19.11.xlsx	91.57	2.88	4.59834	22.92	56	F	32	100	469	3040	1.5	38.4	317.95	351
19.11.xlsx	108.6	2.61	4.28675	22.15	48	M	32	120	370	3900	1.5	38.4	416.09	450
19.11.xlsx	90.48	3.26	4.84184	24.89	60	F	32	120	445	2700	1.5	38.4	277.55	311
19.11.xlsx	97.68	2.44	3.99285	22.25	54	M	32	100	509	3770	1.5	38.4	400.33	435
19.11.xlsx	96.11	2.58	4.16345	22.63	62	M	32	100	475	3530	1.5	38.4	372.52	407
19.11.xlsx	86.83	2.48	4.09423	22.01	40	F	32	100	488	3330	1.5	38.4	350.12	384
19.11.xlsx	91.62	2.63	4.39157	21.7	83	F	32	120	410	3310	1.5	38.4	348.37	381
19.11.xlsx	87.24	2.38	4.18069	20.32	81	M	32	100	650	3470	1.5	38.4	366.55	400
19.11.xlsx	96.29	2.68	4.26803	22.99	62	F	32	120	387	3400	1.5	38.4	359.29	392
19.11.xlsx	94	3.08	4.58627	24.82	64	M	32	120	-	-	-	-	305.19	305.19
19.11.xlsx	100.46	3.19	4.79036	24.59	89	M	32	120	446	3010	1.5	38.4	314.92	347
19.11.xlsx	104	3.01	4.5903	24.17	66	M	32	120	-	-	-	-	345.51	345.51
19.11.xlsx	78.25	2.52	3.90277	23.75	46	F	32	100	482	2990	1.5	38.4	310.52	345
19.11.xlsx	113.48	3.33	5.05412	24.3	51	M	32	120	419	3170	1.5	38.4	340.78	366
19.11.xlsx	96.98	2.91	4.4378	24.17	87	M	32	100	512	3070	1.5	38.4	333.26	354
19.11.xlsx	91.67	2.54	4.2444	21.68	68	M	32	100	623	3420	1.5	38.4	360.91	395
19.11.xlsx	100.5	2.97	4.69698	23.18	54	M	32	120	459	3230	1.5	38.4	338.38	373
19.11.xlsx	74.56	2.22	3.76733	21.26	27	F	32	100	478	3190	1.5	38.4	335.86	368
19.11.xlsx	98	2.52	4.16638	21.97	68	M	32	100	-	-	-	-	388.89	388.89
19.11.xlsx	100.56	3	4.67353	23.59	69	F	32	100	508	3190	1.5	38.4	335.2	368
19.11.xlsx	94.51	2.91	4.42803	24.23	56	F	32	100	501	3100	1.5	38.4	324.78	358
19.11.xlsx	76.57	2.22	3.72743	21.55	54	F	32	100	362	3230	1.5	38.4	344.91	373
19.11.xlsx	117.77	3.18	5.17331	22.41	27	M	32	100	650	3430	1.5	38.4	370.35	396
19.11.xlsx	92.72	3.06	4.62221	24.43	51	F	32	120	365	2920	1.5	38.4	303.01	336
19.11.xlsx	82.58	2.33	3.87922	21.78	40	F	32	100	496	3360	1.5	38.4	354.42	388
19.11.xlsx	92.13	2.78	4.35633	23.43	67	M	32	100	598	3140	1.5	38.4	331.4	362
19.11.xlsx	76.85	2.25	3.79727	21.41	40	F	32	100	434	3200	1.5	38.4	341.56	369
19.11.xlsx	114.04	3.06	4.62901	24.39	26	M	32	120	368	3530	1.5	38.4	372.68	407
19.11.xlsx	97.17	3.17	4.90583	23.77	63	M	32	120	434	2820	1.5	38.4	306.53	325
19.11.xlsx	86.3	2.73	4.37167	22.84	40	F	32	100	516	3030	1.5	38.4	316.12	350
19.11.xlsx	67.8	2.18	3.72946	21.04	65	F	32	100	412	3000	1.5	38.4	311.01	345
19.11.xlsx	101.17	2.82	4.43038	23.36	34	F	32	100	425	3390	1.5	38.4	358.76	391
19.11.xlsx	95.47	3.06	5.02216	22.17	18	M	32	120	413	2940	1.5	38.4	311.99	339
19.11.xlsx	88.38	2.4	3.93461	22.2	50	M	32	100	573	3500	1.5	38.4	368.25	403
19.11.xlsx	117.23	3.24	5.14094	23.09	49	F	32	100	650	1950	1.5	38.4	361.82	393
19.11.xlsx	90.33	2.54	4.20871	21.91	35	F	32	100	536	3370	1.5	38.4	355.63	389
19.11.xlsx	110.14	3.03	4.61063	24.23	62	M	32	100	544	3430	1.5	38.4	363.5	396
19.11.xlsx	110.54	3.21	4.94953	23.87	80	M	32	100	650	3290	1.5	38.4	344.36	379
19.11.xlsx	76.75	2.17	3.71508	21.02	32	F	32	100	451	3360	1.5	38.4	353.69	388
19.11.xlsx	74.79	2.47	3.92061	23.08	35	F	32	100	424	2920	1.5	38.4	302.79	336
19.11.xlsx	77.08	2.25	3.84074	21.1	27	F	32	100	584	3260	1.5	38.4	342.58	375
19.11.xlsx	89.51	2.59	4.07352	23.33	28	F	32	100	465	3280	1.5	38.4	345.6	378
19.11.xlsx	102.68	2.83	4.55516	22.7	44	M	32	120	471	3440	1.5	38.4	362.83	397
19.11.xlsx	112.43	3.04	4.6089	24.33	34	M	32	120	381	3510	1.5	38.4	369.84	404
19.11.xlsx	103.7	3.17	4.86994	23.97	60	F	32	120	362	3140	1.5	38.4	327.13	362
19.11.xlsx	81.88	2.36	3.99609	21.32	31	F	32	100	496	3320	1.5	38.4	346.95	382
19.11.xlsx	109.76	3.28	4.88588	24.81	69	M	32	120	382	3160	1.5	38.4	334.63	364
19.11.xlsx	85.93	2.81	4.39365	23.49	35	M	32	100	516	2940	1.5	38.4	305.8	339
19.11.xlsx	108.51	3.15	4.97251	23.23	37	F	32	120	416	3290	1.5	38.4	344.48	379
19.11.xlsx	116.84	3.17	4.88965	23.86	61	M	32	120	376	3500	1.5	38.4	368.58	403
19.11.xlsx	83.97	2.48	4.16397	21.55	37	F	32	100	429	3220	1.5	38.4	338.59	371
19.11.xlsx	99.47	3.06	4.59851	24.57	56	F	32	120	345	3120	1.5	38.4	325.07	359
19.11.xlsx	74	2.25	3.82947	21.18	33	F	32	100	-	-	-	-	328.89	328.89
19.11.xlsx	109.19	3.01	4.80238	22.94	36	F	32	120	406	3440	1.5	38.4	362.76	397
19.11.xlsx	97	2.89	4.30652	24.8	63	F	32	100	-	-	-	-	335.64	335.64
19.11.xlsx	80.61	3.03	4.65486	23.97	41	F	32	100	525	2600	1.5	38.4	266.04	300
19.11.xlsx	116.18	3.04	4.63435	24.18	33	M	32	120	367	3620	1.5	38.4	382.17	417
19.11.xlsx	104	3	4.65982	23.67	38	F	32	100	-	-	-	-	346.67	346.67
19.11.xlsx	97.91	2.95	4.52365	24.02	40	F	32	100	482	3180	1.5	38.4	331.9	366
19.11.xlsx	85.84	2.6	4.33033	21.77	30	F	32	100	498	3150	1.5	38.4	330.15	363
19.11.xlsx	110.84	3.55	5.25516	24.98	31	F	32	120	527	3000	1.5	38.4	312.23	346
19.11.xlsx	75.03	2.37	3.98952	21.48	28	F	32	100	439	3030	1.5	38.4	316.58	350
19.11.xlsx	80.45	2.45	4.10756	21.59	25	F	32	100	604	3130	1.5	38.4	328.37	361
19.11.xlsx	105.51	2.86	4.64249	22.47	28	F	32	120	419	3500	1.5	38.4	368.92	404
19.11.xlsx	105.12	2.63	4.39157	21.7	33	M	32	120	445	3750	1.5	38.4	399.7	433
19.11.xlsx	81.41	2.92	4.54056	23.64	90	F	32	120	393	2700	1.5	38.4	278.8	312
19.11.xlsx	78	2.52	4.05469	22.71	41	F	32	100	425	2990	1.5	38.4	309.52	344
19.11.xlsx	109.06	3.42	5.16411	24.44	32	F	32	120	444	3060	1.5	38.4	318.89	353
19.11.xlsx	101.99	2.66	4.39784	21.97	25	M	32	100	619	3610	1.5	38.4	383.42	416
19.11.xlsx	109.97	2.9	4.70915	22.46	34	F	32	120	387	3580	1.5	38.4	379.21	412
19.11.xlsx	112.98	3.42	5.11316	24.71	45	F	32	120	334	3170	1.5	38.4	330.35	365
19.11.xlsx	94.27	2.7	4.29199	23.04	61	F	32	100	550	3310	1.5	38.4	349.15	382
19.11.xlsx	72.27	2.4	3.84746	22.81	45	F	32	100	350	2910	1.5	38.4	301.13	335
19.11.xlsx	91.66	2.74	4.35877	23.02	30	F	32	120	354	3190	1.5	38.4	334.53	367
19.11.xlsx	94.4	2.51	4.13767	22.05	32	M	32	100	512	3560	1.5	38.4	376.1	411
19.11.xlsx	88.41	2.69	4.35053	22.57	31	F	32	100	603	3110	1.5	38.4	328.66	358
19.11.xlsx	117.28	3.26	4.87395	24.71	25	M	32	120	368	3280	1.5	38.4	359.75	378
19.11.xlsx	102.32	3.39	5.60683	21.96	34	F	32	100	650	2780	1.5	38.4	301.83	320
19.11.xlsx	81.5	2.36	3.94941	21.64	30	F	32	100	397	3160	1.5	38.4	345.34	365
19.11.xlsx	86.02	3.06	4.68544	24.06	47	F	32	120	447	2600	1.5	38.4	281.11	299
19.11.xlsx	76.97	2.3	3.83631	21.73	38	F	32	100	380	3120	1.5	38.4	334.65	360
19.11.xlsx	97.38	2.86	4.60344	22.7	28	M	32	100	650	3110	1.5	38.4	340.49	359
19.11.xlsx	98.92	2.89	4.52039	23.48	38	F	32	100	579	3230	1.5	38.4	342.28	372
19.11.xlsx	81.83	2.95	4.47902	24.29	31	F	32	120	371	2570	1.5	38.4	277.39	296
19.11.xlsx	93.88	3.22	4.79122	24.84	43	F	32	100	504	2690	1.5	38.4	291.55	310
19.11.xlsx	118.68	3.35	4.95728	24.99	25	M	32	120	450	3230	1.5	38.4	354.27	372
19.11.xlsx	92.81	2.82	4.45649	23.2	31	F	32	100	516	3150	1.5	38.4	329.11	363
19.11.xlsx	115.49	2.62	4.38774	21.62	26	M	32	100	650	3980	1.5	38.4	440.8	459
19.11.xlsx	101.97	3.03	4.51016	24.83	33	F	32	100	542	3110	1.5	38.4	336.53	359
19.11.xlsx	95.51	2.59	4.20267	22.48	46	F	32	100	484	3360	1.5	38.4	368.76	387
19.11.xlsx	76.87	2.21	3.78078	21.04	36	F	32	100	410	3190	1.5	38.4	347.83	368
19.11.xlsx	68.44	2.15	3.6285	21.41	27	F	32	100	377	2940	1.5	38.4	318.33	339
19.11.xlsx	93.49	2.59	4.31367	21.77	24	M	32	120	356	3290	1.5	38.4	360.97	380
19.11.xlsx	88.44	2.7	4.1923	23.68	67	F	32	100	358	3100	1.5	38.4	327.56	358
19.11.xlsx	98.47	2.79	4.40908	23.2	90	M	32	120	374	3220	1.5	38.4	352.94	371
19.11.xlsx	87.43	2.96	4.66743	23.26	69	F	32	100	650	2770	1.5	38.4	295.37	319
19.11.xlsx	118.82	3.17	4.73591	24.73	33	M	32	120	401	3410	1.5	38.4	374.83	393
19.11.xlsx	111.86	3	4.57337	24.18	53	M	32	100	606	3390	1.5	38.4	372.87	391
19.11.xlsx	92	2.7	4.26215	23.23	61	F	32	100	-	-	-	-	340.74	340.74
19.11.xlsx	72.82	1.91	3.36496	20.24	77	M	32	100	414	3500	1.5	38.4	381.26	404
19.11.xlsx	62.96	2.15	3.57953	21.78	74	F	32	100	345	2840	1.5	38.4	292.84	327
19.11.xlsx	67.42	2.37	3.81895	22.67	83	F	32	100	405	2710	1.5	38.4	284.47	312
19.11.xlsx	87.97	2.32	3.8782	21.67	69	M	32	100	434	3510	1.5	38.4	379.18	405
19.11.xlsx	63	2.36	3.62158	24	50	F	32	100	-	-	-	-	266.95	266.95
19.11.xlsx	101.41	3.22	4.98687	23.75	29	F	32	120	526	3000	1.5	38.4	314.94	346
19.11.xlsx	85.92	2.47	4.04194	22.25	81	F	32	100	395	3240	1.5	38.4	347.85	374
19.11.xlsx	89.84	2.82	4.37541	23.7	46	F	32	100	468	3060	1.5	38.4	318.58	352
19.11.xlsx	86.58	2.97	4.57947	23.87	63	F	32	120	330	2820	1.5	38.4	291.52	325
19.11.xlsx	83.46	2.45	3.97112	22.51	28	F	32	100	433	3260	1.5	38.4	340.65	375
19.11.xlsx	115.74	3.17	4.78486	24.45	32	M	32	120	364	3460	1.5	38.4	365.11	398
19.11.xlsx	91	2.74	4.20626	23.99	57	F	32	100	-	-	-	-	332.12	332.12
19.11.xlsx	93.3	2.97	4.42248	24.82	67	F	32	100	467	3010	1.5	38.4	314.14	347
19.11.xlsx	107.03	2.82	4.53406	22.73	63	M	32	100	530	3580	1.5	38.4	379.54	412
19.11.xlsx	87.3	2.78	4.36593	23.37	32	F	32	100	425	3020	1.5	38.4	314.03	348
19.11.xlsx	81	2.49	4.1456	21.78	40	F	32	100	-	-	-	-	325.3	325.3
19.11.xlsx	101.28	2.97	4.5127	24.27	49	M	32	120	357	3250	1.5	38.4	341.01	374
19.11.xlsx	90.52	2.47	4.15785	21.48	64	M	32	120	471	3470	1.5	38.4	366.48	400
19.11.xlsx	80.32	2.75	4.13417	24.56	85	F	32	100	358	2820	1.5	38.4	292.07	325
19.11.xlsx	83.46	2.3	3.88023	21.42	71	M	32	100	505	3440	1.5	38.4	362.87	397
19.11.xlsx	80.14	2.58	3.97521	23.89	86	M	32	100	339	3000	1.5	38.4	310.62	345
19.11.xlsx	112.76	3.24	4.85651	24.64	85	M	32	120	354	3310	1.5	38.4	348.02	381
19.11.xlsx	81.91	2.62	4.3958	21.57	59	F	32	100	631	3000	1.5	38.4	312.63	346
19.11.xlsx	75.46	2.45	3.87746	23.16	41	F	32	100	469	2950	1.5	38.4	308	340
19.11.xlsx	68.33	2.25	3.63358	22.61	73	F	32	100	294	2930	1.5	38.4	303.69	338
19.11.xlsx	111.36	3.1	4.98425	22.73	30	M	32	120	505	3400	1.5	38.4	359.23	392
19.11.xlsx	90	2.69	4.10833	24.13	68	M	32	100	488	3200	1.5	38.4	334.57	369
19.11.xlsx	115.66	2.72	4.41037	22.5	42	M	32	120	430	3980	1.5	38.4	425.22	459
19.11.xlsx	74.82	2.19	3.71233	21.29	51	F	32	100	440	3260	1.5	38.4	341.64	376
19.11.xlsx	104.99	2.74	4.61574	21.46	53	M	32	120	509	3610	1.5	38.4	383.18	416
19.11.xlsx	86.09	2.56	4.09793	22.85	55	F	32	100	409	3210	1.5	38.4	336.29	370
19.11.xlsx	57.41	2.04	3.53769	20.67	62	F	32	100	433	2730	1.5	38.4	281.42	315
19.11.xlsx	92.67	2.33	3.60057	23.81	51	F	32	100	380	3750	1.5	38.4	397.73	432
19.11.xlsx	79.78	2.45	3.92185	22.85	51	F	32	100	393	3120	1.5	38.4	325.63	359
19.11.xlsx	90.65	2.45	3.88601	23.1	61	M	32	100	516	3500	1.5	38.4	370	404
19.11.xlsx	90.22	2.6	4.29864	21.97	27	F	32	100	577	3300	1.5	38.4	347	380
19.11.xlsx	71.29	2.04	3.43402	21.48	77	F	32	100	468	3330	1.5	38.4	349.46	383
19.11.xlsx	119.72	3.62	5.38047	24.87	32	F	32	120	473	3160	1.5	38.4	330.72	364
19.11.xlsx	99.41	2.6	4.17114	22.79	61	M	32	100	502	3600	1.5	38.4	382.35	415
19.11.xlsx	103.68	3.28	4.90205	24.72	49	F	32	120	316	3000	1.5	38.4	316.1	346
19.11.xlsx	117.71	3.33	4.94399	24.9	61	M	32	120	405	3290	1.5	38.4	353.48	379
19.11.xlsx	100.88	2.91	4.44269	24.14	36	F	32	100	486	3240	1.5	38.4	346.67	373
19.11.xlsx	91.05	2.49	4.10621	22.04	48	M	32	100	523	3370	1.5	38.4	365.66	388
19.11.xlsx	104.82	2.97	4.73508	22.96	64	M	32	120	416	3220	1.5	38.4	352.93	371
19.11.xlsx	98.83	2.66	4.2721	22.76	25	F	32	100	600	3380	1.5	38.4	371.54	390
19.11.xlsx	93.11	2.62	4.16023	23.07	32	M	32	100	533	3250	1.5	38.4	355.38	375
19.11.xlsx	82.8	2.8	4.31259	23.9	64	F	32	100	468	2860	1.5	38.4	295.71	329
19.11.xlsx	78.89	2.36	3.99023	21.36	63	F	32	100	528	3060	1.5	38.4	334.28	353
19.11.xlsx	95.93	2.75	4.2668	23.7	47	M	32	100	492	3310	1.5	38.4	348.84	381
19.11.xlsx	88.94	2.73	4.17248	24.11	36	F	32	100	565	3050	1.5	38.4	325.79	351
19.11.xlsx	118.38	3.33	4.93855	24.93	28	F	32	120	366	3240	1.5	38.4	355.5	374
19.11.xlsx	83.29	2.95	4.62102	23.44	75	F	32	100	459	2690	1.5	38.4	282.34	310
19.11.xlsx	91.76	2.3	3.97979	20.73	65	M	32	100	465	3750	1.5	38.4	398.96	432
19.11.xlsx	117.45	3.14	4.72914	24.51	70	M	32	100	597	3470	1.5	38.4	374.04	400
19.11.xlsx	79.08	2.28	3.66046	22.77	64	M	32	100	406	3280	1.5	38.4	346.84	378
19.11.xlsx	93.44	3.06	4.767	23.59	89	M	32	120	417	2810	1.5	38.4	305.36	324
19.11.xlsx	96.65	2.73	4.46249	22.28	18	M	32	100	486	3380	1.5	38.4	354.03	389
19.11.xlsx	107.43	3.08	4.70223	24.14	75	M	32	120	368	3260	1.5	38.4	348.8	376
19.11.xlsx	75.06	2.7	4.13118	24.08	63	F	32	100	517	2600	1.5	38.4	278	300
19.11.xlsx	71.65	2.14	3.61162	21.41	47	F	32	100	367	3120	1.5	38.4	334.81	360
19.11.xlsx	101.39	2.75	4.21696	24.02	46	M	32	100	476	3370	1.5	38.4	368.69	389
19.11.xlsx	77.59	2.88	4.29792	24.76	77	F	32	100	442	2620	1.5	38.4	269.41	302
19.11.xlsx	75.75	2.81	4.36951	23.64	34	F	32	100	504	2640	1.5	38.4	269.57	304
19.11.xlsx	84.76	2.26	3.85498	21.12	83	M	32	100	605	3540	1.5	38.4	375.04	408
19.11.xlsx	108.07	3.24	4.83339	24.77	50	F	32	120	437	3150	1.5	38.4	333.55	363
19.11.xlsx	85.86	2.66	4.10148	23.87	78	F	32	100	379	2960	1.5	38.4	322.78	342
19.11.xlsx	97.39	2.65	4.37327	22.02	26	M	32	100	587	3360	1.5	38.4	367.51	387
19.11.xlsx	97.9	2.89	4.42351	24.07	57	F	32	100	447	3230	1.5	38.4	338.75	373
19.11.xlsx	101.1	2.85	4.66207	22.26	36	F	32	100	550	3290	1.5	38.4	354.74	379
19.11.xlsx	110.35	3.19	5.06532	23.07	34	F	32	120	597	3290	1.5	38.4	345.92	380
19.11.xlsx	66.52	2.03	3.50616	20.78	24	F	32	100	339	3100	1.5	38.4	327.68	358
19.12.xlsx	97.22	3.22	4.77191	24.95	42	F	32	100	491	2800	1.5	38.4	301.93	323
19.12.xlsx	95.58	2.63	4.26757	22.48	33	F	32	100	572	3430	1.5	38.4	363.42	396
19.12.xlsx	109.81	3.47	5.2204	24.54	75	M	32	100	650	810	3	38.4	316.46	328
19.12.xlsx	101.17	2.7	4.15094	23.95	42	M	32	100	585	3560	1.5	38.4	374.7	410
19.12.xlsx	98.17	2.95	4.67564	23.12	25	M	32	120	382	3170	1.5	38.4	332.78	365
19.12.xlsx	71.66	2.23	3.67745	22.04	31	F	32	100	386	3080	1.5	38.4	321.35	355
19.12.xlsx	118.95	3.37	5.15632	24.08	23	M	32	120	489	3340	1.5	38.4	352.97	385
19.12.xlsx	113.19	3.04	4.7289	23.63	28	M	32	120	454	3530	1.5	38.4	372.34	407
19.12.xlsx	107.11	3.24	4.98662	23.92	63	F	32	100	650	860	3	38.4	330.59	345
19.12.xlsx	98.11	3.06	4.60358	24.54	48	F	32	120	389	3070	1.5	38.4	320.62	354
19.12.xlsx	84.84	2.77	4.38712	23.14	60	F	32	100	407	2820	1.5	38.4	306.28	325
19.12.xlsx	83.34	2.58	4.31441	21.66	41	F	32	100	589	3110	1.5	38.4	323.02	358
19.12.xlsx	109.53	2.93	4.48309	24.08	65	M	32	100	467	3410	1.5	38.4	373.82	393
19.12.xlsx	97.99	2.81	4.64755	21.96	55	F	32	100	563	3270	1.5	38.4	348.72	377
19.12.xlsx	119.27	3.24	4.79978	24.96	73	M	32	120	344	3420	1.5	38.4	368.12	394
19.12.xlsx	91.59	2.73	4.35245	22.96	23	M	32	100	579	3210	1.5	38.4	335.49	370
19.12.xlsx	97.66	2.63	4.37547	21.8	47	F	32	100	470	3510	1.5	38.4	371.33	405
19.12.xlsx	84.63	2.8	4.37801	23.49	56	F	32	100	536	2780	1.5	38.4	302.25	321
19.12.xlsx	119.41	2.83	4.84501	21.02	38	M	32	120	484	3870	1.5	38.4	421.94	446
19.12.xlsx	103.12	2.6	4.19572	22.63	27	M	32	100	513	3720	1.5	38.4	396.62	429
19.12.xlsx	92.21	2.79	4.62125	21.92	21	F	32	120	364	3030	1.5	38.4	330.5	349
19.12.xlsx	101.64	2.59	4.37268	21.4	53	M	32	100	650	3690	1.5	38.4	392.43	426
19.12.xlsx	113.9	3.24	5.10895	23.26	47	F	32	120	440	3340	1.5	38.4	351.54	385
19.12.xlsx	104.04	3.06	4.74082	23.74	36	F	32	120	355	3260	1.5	38.4	340	375
19.12.xlsx	91.38	2.72	4.36205	22.8	28	M	32	120	376	3210	1.5	38.4	335.96	370
19.12.xlsx	93.11	2.74	4.50523	22.12	46	M	32	120	429	3240	1.5	38.4	339.82	373
19.12.xlsx	104.01	3.14	4.87907	23.66	41	F	32	100	480	3170	1.5	38.4	331.24	366
19.12.xlsx	87.9	2.48	4.12441	21.81	35	F	32	100	489	3380	1.5	38.4	354.44	389
19.12.xlsx	90.46	2.67	4.43713	21.83	46	F	32	100	650	3220	1.5	38.4	338.8	371
19.12.xlsx	109.24	3.19	4.73092	24.93	45	M	32	100	511	3260	1.5	38.4	342.45	376
19.12.xlsx	74.77	2.34	3.90589	21.71	23	F	32	100	510	3070	1.5	38.4	319.53	354
19.12.xlsx	85.32	2.89	4.68946	22.48	54	F	32	100	650	770	3	38.4	295.22	309
19.12.xlsx	92.2	2.85	4.35269	24.13	37	M	32	100	502	3110	1.5	38.4	323.51	358
19.12.xlsx	78.79	2.23	3.70864	21.81	38	M	32	100	394	3360	1.5	38.4	353.32	387
19.12.xlsx	73.49	2.17	3.66898	21.36	30	F	32	100	457	3240	1.5	38.4	338.66	373
19.12.xlsx	120.2	3.13	4.73142	24.41	29	M	32	120	372	3630	1.5	38.4	384.03	418
19.12.xlsx	81.37	2.78	4.70726	21.32	81	F	32	100	650	760	3	38.4	292.7	305
19.12.xlsx	86.67	2.75	4.40855	22.81	22	F	32	100	598	3030	1.5	38.4	315.16	349
19.12.xlsx	100.25	2.79	4.52221	22.51	83	M	32	100	650	920	3	38.4	359.32	372
19.12.xlsx	81.78	2.66	4.3226	22.44	50	F	32	100	611	2950	1.5	38.4	307.44	340
19.12.xlsx	99	3.09	4.8102	23.61	83	F	32	100	650	830	3	38.4	320.39	333
19.12.xlsx	138.32	3.77	5.71144	24.35	62	M	32	120	639	940	3	38.4	366.9	379
19.12.xlsx	83.09	2.49	4.09116	22.14	35	F	32	100	553	3190	1.5	38.4	333.69	368
19.12.xlsx	97.87	2.78	4.41916	23.04	41	F	32	100	553	3340	1.5	38.4	352.05	385
19.12.xlsx	81.77	2.15	3.64854	21.26	80	M	32	100	477	3590	1.5	38.4	380.33	414
19.12.xlsx	93.93	2.92	4.54724	23.6	51	F	32	100	526	3070	1.5	38.4	321.68	354
19.12.xlsx	94.28	2.84	4.33423	24.15	61	F	32	100	547	3160	1.5	38.4	331.97	365
19.12.xlsx	91.72	3.04	4.53004	24.8	64	F	32	100	536	2910	1.5	38.4	301.71	335
19.12.xlsx	67.38	2.41	3.81556	23.15	56	F	32	100	394	2710	1.5	38.4	279.59	312
19.12.xlsx	120.66	3.1	4.74669	24.06	36	M	32	120	433	3660	1.5	38.4	389.23	422
19.12.xlsx	109.61	3.24	4.80331	24.94	28	F	32	120	321	3230	1.5	38.4	338.3	373
19.12.xlsx	139.85	3.4	5.25791	23.79	44	M	32	120	717	3870	1.5	38.4	411.32	446
19.12.xlsx	78.88	2.75	4.27307	23.66	50	F	32	100	530	2780	1.5	38.4	286.84	321
19.12.xlsx	88.55	3.04	4.71676	23.7	70	F	32	120	361	2820	1.5	38.4	291.28	325
19.12.xlsx	91.17	2.79	4.66558	21.66	23	F	32	120	393	3140	1.5	38.4	326.77	362
19.12.xlsx	95.92	2.83	4.62256	22.3	82	M	32	120	426	3230	1.5	38.4	338.94	373
19.12.xlsx	98.91	3.35	5.4279	22.52	77	F	32	120	367	2850	1.5	38.4	295.25	329
19.12.xlsx	105.41	3.08	4.685	24.24	35	M	32	120	349	3260	1.5	38.4	342.24	376
19.12.xlsx	74.38	2.8	4.16475	24.85	56	F	32	100	401	2590	1.5	38.4	265.64	299
19.12.xlsx	79.52	2.77	4.36944	23.25	63	F	32	100	400	2770	1.5	38.4	287.08	320
19.12.xlsx	106.24	3.04	4.8538	22.92	25	F	32	120	458	3330	1.5	38.4	349.47	384
19.12.xlsx	71.11	2.45	3.85192	23.34	68	F	32	100	366	2810	1.5	38.4	290.24	324
19.12.xlsx	69.82	2.45	3.86609	23.24	74	F	32	100	580	2760	1.5	38.4	284.98	318
19.12.xlsx	114.26	3.22	4.7649	24.99	55	M	32	120	450	3370	1.5	38.4	354.84	388
19.12.xlsx	68.91	2.17	3.81741	20.28	81	M	32	100	625	3040	1.5	38.4	317.56	351
19.12.xlsx	80.98	2.4	3.96507	21.99	22	F	32	100	421	3220	1.5	38.4	337.42	371
19.12.xlsx	121.02	3.37	5.04026	24.7	34	M	32	120	355	3400	1.5	38.4	359.11	392
19.12.xlsx	105.93	2.41	4.04347	21.57	36	M	32	120	533	3980	1.5	38.4	439.54	458
19.12.xlsx	83.96	2.66	4.22375	23.07	77	M	32	100	478	2900	1.5	38.4	315.64	334
19.12.xlsx	65.62	2.03	3.57375	20.26	30	F	32	100	421	3100	1.5	38.4	323.25	357
19.12.xlsx	119.87	3.4	5.12825	24.47	30	M	32	120	550	3270	1.5	38.4	352.56	377
19.12.xlsx	64.73	2.14	3.63824	21.21	45	F	32	100	360	2780	1.5	38.4	302.48	321
19.12.xlsx	92.45	2.56	4.32997	21.35	26	M	32	120	363	3290	1.5	38.4	361.13	379
19.12.xlsx	88.5	2.37	3.96469	21.65	47	F	32	100	492	3440	1.5	38.4	373.42	396
19.12.xlsx	110.12	2.89	4.39922	24.22	60	M	32	100	536	3460	1.5	38.4	381.04	399
19.12.xlsx	97.31	2.55	4.15298	22.38	62	M	32	100	464	3620	1.5	38.4	381.61	417
19.12.xlsx	115.57	3.07	4.65267	24.34	37	M	32	100	573	3560	1.5	38.4	376.45	411
19.12.xlsx	110.94	3.14	4.65677	24.93	60	M	32	100	623	3230	1.5	38.4	353.31	373
19.12.xlsx	73.36	2.21	3.64715	22.02	33	F	32	100	325	3080	1.5	38.4	331.95	355
19.12.xlsx	105.74	3.13	4.66415	24.8	79	M	32	120	389	3170	1.5	38.4	337.83	365
19.12.xlsx	90.32	2.97	4.45671	24.61	89	M	32	100	503	2790	1.5	38.4	304.11	322
19.12.xlsx	74	2.49	3.85914	23.73	79	F	32	100	-	-	-	-	297.19	297.19
19.12.xlsx	97.74	2.74	4.39736	22.78	51	F	32	100	480	3300	1.5	38.4	356.72	381
19.12.xlsx	111.27	3.15	4.81971	24.08	75	M	32	120	344	3230	1.5	38.4	353.24	372
19.12.xlsx	87.17	2.85	4.35269	24.13	80	F	32	100	425	2940	1.5	38.4	305.86	339
19.12.xlsx	124	3.26	4.92251	24.44	75	M	32	100	-	-	-	-	380.37	380.37
19.12.xlsx	116	2.99	4.71474	23.26	67	M	32	120	-	-	-	-	387.96	387.96
19.12.xlsx	78.64	3.06	4.57325	24.72	62	F	32	100	535	2520	1.5	38.4	256.99	291
19.12.xlsx	86.92	2.47	4.2536	20.86	30	F	32	100	506	3320	1.5	38.4	351.9	383
19.12.xlsx	98.45	2.86	4.66299	22.35	33	F	32	120	357	3280	1.5	38.4	344.23	378
19.12.xlsx	107.66	2.83	4.53014	22.85	31	M	32	120	380	3590	1.5	38.4	380.42	414
19.12.xlsx	104.11	3.04	4.81298	23.15	41	F	32	120	503	3270	1.5	38.4	342.47	377
19.12.xlsx	114.01	3.04	4.87345	22.81	28	M	32	120	362	3560	1.5	38.4	375.03	410
19.12.xlsx	86.05	2.63	4.26757	22.48	46	F	32	100	540	3130	1.5	38.4	327.19	360
19.12.xlsx	109.57	3.53	5.2467	24.87	46	F	32	120	390	2860	1.5	38.4	310.4	330
19.12.xlsx	105.54	3.37	5.02178	24.8	76	F	32	120	364	3000	1.5	38.4	313.18	346
19.12.xlsx	126.46	3.6	5.37635	24.74	61	M	32	100	650	3330	1.5	38.4	351.28	384
19.12.xlsx	84.6	2.75	4.32835	23.31	50	F	32	100	537	2870	1.5	38.4	307.64	330
19.12.xlsx	110.91	2.79	4.52055	22.52	22	M	32	120	350	3730	1.5	38.4	397.53	430
19.12.xlsx	103.33	2.95	4.73264	22.79	62	M	32	120	348	3350	1.5	38.4	350.27	386
19.12.xlsx	102.93	2.83	4.5036	23.01	47	M	32	120	362	3450	1.5	38.4	363.71	397
19.12.xlsx	64.51	2.17	3.83849	20.13	70	F	32	100	354	2880	1.5	38.4	297.28	332
19.12.xlsx	94.2	3.07	4.58651	24.73	57	F	32	100	611	2820	1.5	38.4	306.84	325
19.12.xlsx	65.08	2.03	3.36365	21.91	66	F	32	100	337	3080	1.5	38.4	320.59	355
19.12.xlsx	110.51	2.9	4.64901	22.81	34	M	32	120	358	3600	1.5	38.4	381.07	415
19.12.xlsx	75.93	2.44	4.00754	22.15	90	M	32	100	576	2920	1.5	38.4	311.19	337
19.12.xlsx	106.34	3.13	4.86532	23.65	73	M	32	120	426	3260	1.5	38.4	339.74	375
19.12.xlsx	63.14	2.17	3.67303	21.33	81	F	32	100	452	2830	1.5	38.4	290.97	327
19.12.xlsx	79.05	2.34	3.93179	21.53	81	M	32	100	547	3190	1.5	38.4	337.82	367
19.12.xlsx	101.94	2.81	4.55463	22.51	79	M	32	120	481	3350	1.5	38.4	362.78	386
19.12.xlsx	111.08	3.21	4.81331	24.63	77	M	32	100	536	3280	1.5	38.4	346.04	378
19.12.xlsx	91.48	3.31	5.10372	23.87	79	M	32	120	518	2700	1.5	38.4	276.37	311
19.12.xlsx	96.14	2.83	4.24819	24.6	67	M	32	120	365	3230	1.5	38.4	339.72	372
19.12.xlsx	111.47	2.97	4.6609	23.39	31	F	32	100	573	3540	1.5	38.4	375.32	408
19.12.xlsx	99.81	2.75	4.45247	22.54	46	F	32	100	605	3440	1.5	38.4	362.95	397
19.12.xlsx	113.25	2.69	4.29971	22.89	38	M	32	100	507	3940	1.5	38.4	421	454
19.12.xlsx	117.31	3.08	4.79992	23.58	51	F	32	120	402	3540	1.5	38.4	380.88	408
19.12.xlsx	126.73	3.37	5.04211	24.69	66	M	32	120	384	3550	1.5	38.4	376.05	409
19.12.xlsx	90.88	2.73	4.30634	23.25	63	F	32	100	407	3180	1.5	38.4	332.89	367
19.12.xlsx	94.03	2.84	4.33582	24.14	63	F	32	100	467	3170	1.5	38.4	331.09	366
19.12.xlsx	115.66	3.22	4.93043	24.06	18	M	32	120	440	3420	1.5	38.4	359.19	394
19.12.xlsx	74.35	2.34	3.91451	21.65	50	F	32	100	392	3050	1.5	38.4	317.74	352
19.12.xlsx	80.8	2.41	3.87343	22.74	36	F	32	100	429	3200	1.5	38.4	335.27	369
19.12.xlsx	82.41	2.59	3.98183	23.95	63	F	32	100	417	3040	1.5	38.4	318.19	351
19.12.xlsx	86.18	2.69	4.15994	23.79	61	M	32	100	410	3070	1.5	38.4	320.37	354
19.12.xlsx	111.23	2.95	4.63292	23.37	43	M	32	100	491	3510	1.5	38.4	377.05	404
19.12.xlsx	140.36	3.44	5.09981	24.94	80	M	32	120	396	3760	1.5	38.4	408.02	433
19.12.xlsx	87.93	2.26	3.69965	22.24	90	M	32	100	335	3680	1.5	38.4	389.07	424
19.12.xlsx	92.74	2.6	4.04297	23.64	77	M	32	100	449	3390	1.5	38.4	356.69	390
19.12.xlsx	99.5	2.78	4.36113	23.4	67	M	32	100	638	3290	1.5	38.4	357.91	379
19.12.xlsx	99.02	2.81	4.50473	22.81	75	F	32	100	650	900	3	38.4	352.38	365
19.12.xlsx	121.35	3.17	4.73591	24.73	79	M	32	120	408	3610	1.5	38.4	382.81	416
19.12.xlsx	91.54	2.75	4.31248	23.41	57	F	32	100	488	3180	1.5	38.4	332.87	366
19.12.xlsx	117.73	3.07	4.98886	22.44	27	M	32	100	650	3610	1.5	38.4	383.49	416
19.12.xlsx	113.3	3.54	5.32376	24.55	60	F	32	100	650	2030	1.5	38.4	320.06	354
19.12.xlsx	94.73	2.73	4.23266	23.72	36	M	32	100	570	3300	1.5	38.4	347	381
19.12.xlsx	114.36	3.37	5.19051	23.9	75	M	32	100	650	1830	1.5	38.4	339.35	370
19.12.xlsx	112.55	2.97	4.74378	22.91	36	M	32	120	384	3590	1.5	38.4	378.96	414
19.12.xlsx	105.38	2.9	4.62348	22.96	62	M	32	120	402	3450	1.5	38.4	363.38	397
19.12.xlsx	99.06	2.81	4.45538	23.11	33	M	32	100	650	3360	1.5	38.4	352.53	387
19.12.xlsx	106.27	2.99	4.66138	23.57	31	M	32	120	451	3380	1.5	38.4	355.42	390
19.12.xlsx	84.44	2.49	4.04337	22.46	34	M	32	100	543	3220	1.5	38.4	339.12	371
19.12.xlsx	77.22	2.21	3.75863	21.2	30	F	32	100	499	3330	1.5	38.4	349.41	384
19.12.xlsx	71.19	2.21	3.81284	20.81	21	F	32	100	525	3090	1.5	38.4	322.13	356
19.12.xlsx	97.89	2.63	4.46966	21.22	18	M	32	120	450	3520	1.5	38.4	372.21	405
19.12.xlsx	68.95	2.04	3.48483	21.08	25	F	32	100	401	3220	1.5	38.4	337.99	371
19.12.xlsx	85.85	2.6	4.30971	21.9	31	F	32	100	536	3160	1.5	38.4	330.19	365
19.12.xlsx	101.1	3.09	4.98279	22.65	61	F	32	100	650	840	3	38.4	327.18	339
19.12.xlsx	138.69	3.9	6.20865	23	65	F	32	120	792	910	3	38.4	355.62	367
19.12.xlsx	123.31	3.92	6.37951	22.4	89	F	32	120	800	810	3	38.4	314.57	327
19.12.xlsx	98.13	2.49	4.27389	20.95	68	M	32	100	650	1010	3	38.4	394.1	408
19.12.xlsx	80.91	2.52	4.00586	23.04	50	F	32	100	469	3080	1.5	38.4	321.07	355
19.12.xlsx	114.77	2.92	4.69657	22.72	74	M	32	100	650	1010	3	38.4	393.05	407
19.12.xlsx	97.72	3.47	5.3269	23.99	48	F	32	100	650	2750	1.5	38.4	281.61	317
19.12.xlsx	88.2	2.73	4.23733	23.69	30	F	32	100	534	3110	1.5	38.4	323.08	358
19.12.xlsx	134.9	4.22	6.81999	22.59	83	F	32	120	800	830	3	38.4	319.67	334
19.12.xlsx	112.93	3.17	4.76907	24.54	25	M	32	120	412	3370	1.5	38.4	356.25	389
19.12.xlsx	79.12	2.34	3.86736	21.98	32	F	32	100	490	3220	1.5	38.4	338.12	371
19.12.xlsx	129.98	3.8	5.62731	24.97	18	M	32	120	564	3260	1.5	38.4	342.05	376
19.12.xlsx	100.07	3.21	4.77985	24.82	75	F	32	100	559	3000	1.5	38.4	311.74	346
19.12.xlsx	112.83	2.89	4.59402	23.04	38	M	32	100	555	3620	1.5	38.4	390.42	418
19.12.xlsx	114.61	2.9	4.71953	22.4	52	M	32	120	423	3720	1.5	38.4	395.21	429
19.12.xlsx	88.61	2.45	4.0865	21.73	71	M	32	120	352	3420	1.5	38.4	361.67	395
19.12.xlsx	78.98	2.63	4.10617	23.53	46	M	32	120	389	2760	1.5	38.4	300.3	318
19.12.xlsx	76.94	2.48	3.90481	23.3	52	F	32	100	473	2940	1.5	38.4	310.24	339
19.12.xlsx	97.25	2.77	4.26952	23.88	67	M	32	120	362	3210	1.5	38.4	351.08	370
19.12.xlsx	98.24	3.04	4.84668	22.96	50	F	32	120	501	3110	1.5	38.4	323.16	358
19.12.xlsx	73.69	2.32	3.85973	21.8	37	F	32	100	372	3000	1.5	38.4	317.63	345
19.12.xlsx	86.52	2.58	4.32234	21.61	56	F	32	100	539	3100	1.5	38.4	335.35	357
19.12.xlsx	93.22	2.54	4.11851	22.5	73	M	32	100	578	3480	1.5	38.4	367.01	401
19.12.xlsx	70.04	2.17	3.69331	21.18	65	F	32	100	384	3100	1.5	38.4	322.76	357
19.12.xlsx	78.88	2.19	3.88669	20.04	71	M	32	100	471	3420	1.5	38.4	360.18	394
19.12.xlsx	119.11	3.32	4.97643	24.64	81	M	32	100	562	3390	1.5	38.4	358.77	391
19.12.xlsx	90.79	3.15	4.77742	24.32	57	F	32	120	357	2720	1.5	38.4	288.22	313
19.12.xlsx	128.64	3.34	5.05629	24.37	52	F	32	100	650	2050	1.5	38.4	385.15	414
19.12.xlsx	99.72	2.58	4.00598	23.68	46	M	32	100	565	3590	1.5	38.4	386.51	413
19.12.xlsx	98.11	2.54	4.08687	22.71	33	M	32	100	499	3600	1.5	38.4	386.26	415
19.12.xlsx	126.09	3.17	5.54595	20.43	75	M	32	120	401	3610	1.5	38.4	397.76	416
19.12.xlsx	133.01	3.4	5.14145	24.4	27	M	32	120	487	3560	1.5	38.4	391.21	411
19.12.xlsx	93.81	3.15	4.97799	23.2	57	F	32	120	462	2830	1.5	38.4	297.81	326
19.12.xlsx	79.71	2.58	4.3542	21.41	78	F	32	100	494	2990	1.5	38.4	308.95	344
19.12.xlsx	132.01	3.42	5.08694	24.85	45	F	32	120	352	3650	1.5	38.4	385.99	421
19.12.xlsx	56.95	2.17	3.51728	22.51	52	F	32	100	326	2440	1.5	38.4	262.44	282
19.12.xlsx	106.7	3.3	5.09017	23.86	21	F	32	100	650	2990	1.5	38.4	323.33	345
19.12.xlsx	95.29	2.81	4.42116	23.32	55	F	32	100	610	3100	1.5	38.4	339.11	357
19.12.xlsx	106.01	3.15	4.86594	23.82	62	M	32	120	356	3210	1.5	38.4	336.54	370
19.12.xlsx	89.52	2.81	4.54461	22.57	80	F	32	120	427	2920	1.5	38.4	318.58	337
19.12.xlsx	89.38	2.67	4.22874	23.14	75	F	32	100	397	3140	1.5	38.4	334.76	362
19.12.xlsx	104.16	3.11	5.05572	22.43	68	M	32	100	650	3170	1.5	38.4	334.92	366
19.12.xlsx	88.4	2.48	4.10326	21.95	71	M	32	100	590	3290	1.5	38.4	356.45	379
19.12.xlsx	105.89	2.97	4.61153	23.68	28	M	32	120	347	3300	1.5	38.4	356.53	381
19.12.xlsx	122.92	3.58	5.33667	24.79	80	M	32	120	540	3290	1.5	38.4	343.35	379
19.12.xlsx	102.99	3.17	5.34993	21.41	76	F	32	100	650	3100	1.5	38.4	324.89	358
19.12.xlsx	106.41	2.68	4.39849	22.17	78	M	32	120	405	3700	1.5	38.4	397.05	426
19.12.xlsx	114.62	3.31	5.12438	23.76	65	M	32	120	467	3270	1.5	38.4	346.28	377
19.12.xlsx	81.66	2.37	3.87688	22.26	70	M	32	100	597	3190	1.5	38.4	344.56	368
19.12.xlsx	94.01	2.66	4.24708	22.92	56	M	32	100	647	3230	1.5	38.4	353.42	372
19.12.xlsx	112.74	3.06	4.77051	23.57	70	M	32	100	525	3480	1.5	38.4	368.43	401
19.12.xlsx	92.92	2.43	4.14191	21.14	72	M	32	120	376	3620	1.5	38.4	382.39	417
19.12.xlsx	96.09	3.1	4.59239	24.96	48	F	32	100	516	2980	1.5	38.4	309.97	343
19.12.xlsx	120.43	3.37	5.12988	24.22	35	M	32	120	481	3390	1.5	38.4	357.36	391
19.12.xlsx	95.55	2.62	4.29055	22.23	40	M	32	100	538	3360	1.5	38.4	364.69	387
19.12.xlsx	108.06	3.26	5.02662	23.87	50	F	32	120	344	3130	1.5	38.4	331.47	360
19.12.xlsx	86.07	2.59	4.29944	21.86	56	F	32	100	503	3180	1.5	38.4	332.32	366
19.12.xlsx	128	3.22	4.9522	23.94	25	M	32	120	-	-	-	-	397.52	397.52
19.12.xlsx	101.94	3.03	4.76205	23.35	43	F	32	100	602	3170	1.5	38.4	336.44	365
19.12.xlsx	67.65	2.14	3.68125	20.89	30	F	32	100	369	3030	1.5	38.4	316.12	350
19.12.xlsx	79.79	2.51	4.06987	22.5	38	F	32	100	441	3060	1.5	38.4	317.89	352
19.12.xlsx	98.28	2.84	4.51122	23.06	33	F	32	100	505	3300	1.5	38.4	346.06	380
19.12.xlsx	101	2.67	4.26148	22.93	48	M	32	100	-	-	-	-	378.28	378.28
19.12.xlsx	120.03	3.15	4.9452	23.38	49	M	32	120	378	3580	1.5	38.4	381.05	412
19.12.xlsx	124.2	3.28	4.88408	24.82	43	M	32	120	394	3570	1.5	38.4	378.66	412
19.12.xlsx	129.9	3.44	5.31782	23.8	23	M	32	120	515	3460	1.5	38.4	377.62	399
19.12.xlsx	117	3.28	5.01125	24.12	79	M	32	120	-	-	-	-	356.71	356.71
19.12.xlsx	107.54	2.95	4.72396	22.84	32	M	32	120	400	3460	1.5	38.4	364.54	398
19.12.xlsx	82.02	2.52	3.92577	23.59	69	M	32	100	367	3120	1.5	38.4	325.48	359
19.12.xlsx	77.19	2.65	4.33809	22.24	68	F	32	100	577	2710	1.5	38.4	291.28	312
19.12.xlsx	84.26	2.55	4.13017	22.53	58	M	32	100	593	3170	1.5	38.4	330.43	365
19.12.xlsx	83.15	2.67	4.18549	23.42	61	M	32	100	523	2980	1.5	38.4	311.42	344
19.12.xlsx	72.53	2.51	3.9885	23.05	75	F	32	100	445	2730	1.5	38.4	288.96	315
19.12.xlsx	78.63	2.3	3.89164	21.34	63	M	32	100	534	3230	1.5	38.4	341.87	373
19.12.xlsx	114.09	3.42	5.15842	24.47	83	M	32	120	471	3050	1.5	38.4	333.6	352
19.12.xlsx	91.47	2.55	4.09093	22.79	60	M	32	100	408	3400	1.5	38.4	358.71	392
19.12.xlsx	120.45	3.41	5.32006	23.55	68	M	32	100	650	3230	1.5	38.4	353.23	372
19.12.xlsx	111.38	3.03	4.51348	24.81	49	M	32	100	611	3480	1.5	38.4	367.59	401
19.12.xlsx	88.1	2.92	4.44815	24.2	68	M	32	120	371	2830	1.5	38.4	301.71	326
19.12.xlsx	98.22	3.23	4.8433	24.63	53	F	32	100	560	2870	1.5	38.4	304.09	331
19.12.xlsx	61.61	2.14	3.4043	23.02	71	F	32	100	266	2690	1.5	38.4	287.9	310
19.12.xlsx	66	1.96	3.35555	21.02	80	M	32	100	328	3230	1.5	38.4	336.73	372
19.12.xlsx	95.17	2.41	4.14418	20.9	53	M	32	120	386	3660	1.5	38.4	394.9	422
19.12.xlsx	106.41	3.08	4.62347	24.6	63	M	32	120	348	3220	1.5	38.4	345.49	371
19.12.xlsx	62.94	2.14	3.50965	22.19	75	F	32	100	368	2850	1.5	38.4	294.11	328
19.12.xlsx	128.55	3.18	4.94667	23.63	71	M	32	100	650	2140	1.5	38.4	404.25	433
19.12.xlsx	97.31	3.06	4.682	24.08	63	M	32	120	381	3040	1.5	38.4	318.01	351
19.12.xlsx	96.62	2.92	4.71039	22.64	70	M	32	120	427	3170	1.5	38.4	330.89	365
19.12.xlsx	59.05	2.08	3.47446	21.69	47	F	32	100	277	2630	1.5	38.4	283.89	303
19.12.xlsx	72.9	2.32	4.02917	20.63	65	F	32	100	393	3030	1.5	38.4	314.22	349
19.12.xlsx	90.33	3.13	4.79614	24.04	50	F	32	100	509	2800	1.5	38.4	288.59	322
19.12.xlsx	99.84	2.78	4.44194	22.9	27	F	32	100	541	3410	1.5	38.4	359.14	393
19.12.xlsx	132.99	3.46	5.34677	23.81	29	M	32	120	493	3520	1.5	38.4	384.36	406
19.12.xlsx	95.57	2.63	4.22858	22.73	26	F	32	100	469	3430	1.5	38.4	363.38	396
19.12.xlsx	139.45	3.69	6.12546	21.86	23	M	32	100	650	3570	1.5	38.4	377.91	412
19.12.xlsx	113.33	2.97	4.68492	23.25	40	M	32	120	416	3600	1.5	38.4	381.58	415
19.12.xlsx	103.94	3.1	4.72408	24.19	64	F	32	120	362	3200	1.5	38.4	335.29	369
19.12.xlsx	104.69	2.99	4.58835	24	53	M	32	120	343	3330	1.5	38.4	350.13	384
19.12.xlsx	87.69	2.32	3.93125	21.3	30	M	32	100	433	3500	1.5	38.4	377.97	404
19.12.xlsx	128.28	3.31	4.91069	24.92	51	M	32	120	366	3660	1.5	38.4	387.55	422
19.12.xlsx	75.01	2.36	3.84072	22.4	65	F	32	100	490	3060	1.5	38.4	317.84	352
19.12.xlsx	108.85	3.06	4.73908	23.75	46	F	32	100	491	3370	1.5	38.4	355.72	389
19.12.xlsx	82.17	2.45	3.95366	22.63	75	M	32	100	399	3110	1.5	38.4	335.39	359
19.12.xlsx	136.82	3.39	5.3612	23.18	64	M	32	100	650	3710	1.5	38.4	403.6	427
19.12.xlsx	102.06	3.47	5.26661	24.3	45	F	32	100	650	2710	1.5	38.4	294.12	312
19.12.xlsx	117.79	3.56	5.9554	21.65	85	F	32	120	698	850	3	38.4	330.87	343
19.12.xlsx	92.58	2.7	4.48863	21.82	61	F	32	100	650	3270	1.5	38.4	342.89	377
19.12.xlsx	116.92	3.28	4.91828	24.63	31	F	32	120	390	3390	1.5	38.4	356.46	390
19.12.xlsx	133.68	4.27	7.13266	21.69	79	F	32	120	800	2880	1.5	38.4	313.07	332
19.12.xlsx	117.68	3.13	4.91019	23.4	61	M	32	120	519	3560	1.5	38.4	375.97	411
19.12.xlsx	77.61	2.18	3.80694	20.48	36	F	32	100	417	3390	1.5	38.4	356.01	390
19.12.xlsx	109.23	2.97	4.84945	22.31	20	F	32	120	430	3400	1.5	38.4	367.78	392
19.12.xlsx	116.3	3.13	4.64194	24.93	30	M	32	120	393	3530	1.5	38.4	371.57	407
19.12.xlsx	94.05	2.84	4.37742	23.88	36	F	32	100	570	3160	1.5	38.4	331.16	364
19.12.xlsx	139.75	4.33	6.96699	22.71	69	F	32	120	800	830	3	38.4	322.75	336
19.12.xlsx	89.72	2.49	4.02116	22.61	36	M	32	100	544	3420	1.5	38.4	360.32	394
19.12.xlsx	73.19	2.22	3.70695	21.7	33	F	32	100	444	3150	1.5	38.4	329.68	363
19.12.xlsx	123.92	3.26	5.05624	23.71	28	M	32	120	474	3590	1.5	38.4	380.12	414
19.12.xlsx	89.7	2.85	4.31925	24.34	48	F	32	100	565	3010	1.5	38.4	314.74	347
19.12.xlsx	91.57	2.74	4.33165	23.19	49	F	32	100	429	3200	1.5	38.4	334.2	369
19.12.xlsx	92.59	2.88	4.49319	23.55	44	F	32	100	453	3070	1.5	38.4	321.49	354
19.12.xlsx	101	2.34	3.94336	21.45	36	M	32	100	-	-	-	-	431.62	431.62
19.12.xlsx	101.18	3.17	4.92569	23.66	54	F	32	120	328	3060	1.5	38.4	319.18	353
19.12.xlsx	67	2.03	3.50744	20.77	32	F	32	100	-	-	-	-	330.05	330.05
19.12.xlsx	69	2.28	3.8352	21.5	44	F	32	100	-	-	-	-	302.63	302.63
19.12.xlsx	101.65	2.92	4.56061	23.52	33	M	32	100	650	3310	1.5	38.4	348.12	381
19.12.xlsx	101.3	2.65	4.35085	22.16	35	M	32	120	435	3600	1.5	38.4	382.26	415
19.12.xlsx	92	2.73	4.30793	23.24	34	F	32	100	-	-	-	-	337	337
19.12.xlsx	123	3.46	5.61437	22.48	74	F	32	120	-	-	-	-	355.49	355.49
19.12.xlsx	111	3.23	4.879	24.43	34	F	32	100	-	-	-	-	343.65	343.65
19.12.xlsx	97.36	3.04	4.90216	22.65	77	F	32	100	650	820	3	38.4	320.26	331
19.12.xlsx	98	2.73	4.54685	21.77	66	F	32	100	-	-	-	-	358.97	358.97
19.12.xlsx	83.29	2.62	4.22334	22.66	56	F	32	100	512	3040	1.5	38.4	317.9	351
19.12.xlsx	132.51	2.82	4.69157	21.8	22	M	32	100	650	4360	1.5	38.4	469.89	502
19.12.xlsx	92.45	2.47	4.08821	21.94	60	M	32	100	448	3540	1.5	38.4	374.29	408
19.12.xlsx	104	2.86	4.65786	22.38	83	M	32	100	-	-	-	-	363.64	363.64
19.12.xlsx	94.82	2.82	4.35618	23.82	29	F	32	100	512	3210	1.5	38.4	336.24	370
19.12.xlsx	99	2.95	4.4955	24.19	50	F	32	120	-	-	-	-	335.59	335.59
19.12.xlsx	138	3.81	6.08992	22.89	45	F	32	120	-	-	-	-	362.2	362.2
19.12.xlsx	127	3.52	5.68871	22.59	83	M	32	120	-	-	-	-	360.8	360.8
19.12.xlsx	98.46	2.45	4.02988	22.11	59	M	32	100	650	3760	1.5	38.4	401.88	434
19.12.xlsx	107.06	3.17	4.71682	24.84	55	M	32	120	385	3220	1.5	38.4	337.73	371
19.12.xlsx	108.95	3.19	4.98964	23.48	28	F	32	120	389	3250	1.5	38.4	341.54	374
19.12.xlsx	72.56	2.19	3.83706	20.39	90	F	32	100	609	850	3	38.4	331.32	342
19.12.xlsx	70.76	2.04	3.55462	20.54	22	M	32	100	492	3300	1.5	38.4	346.86	380
19.12.xlsx	98.89	2.89	4.50548	23.57	53	F	32	100	545	3260	1.5	38.4	342.18	376
19.12.xlsx	114.91	3.17	4.7831	24.46	31	M	32	120	433	3440	1.5	38.4	362.49	397
19.12.xlsx	105	3.25	4.91462	24.4	70	F	32	100	-	-	-	-	323.08	323.08
19.12.xlsx	118.32	3.06	5.13592	21.56	30	M	32	100	650	3640	1.5	38.4	386.67	420
19.12.xlsx	140.65	3.7	5.59511	24.4	87	M	32	100	650	3580	1.5	38.4	380.14	413
19.12.xlsx	89.07	2.66	4.2721	22.76	49	F	32	100	604	3200	1.5	38.4	334.85	369
19.12.xlsx	121.06	3.24	4.92114	24.28	25	M	32	120	479	3520	1.5	38.4	373.64	406
19.12.xlsx	114.26	3.31	5.02746	24.28	54	M	32	120	527	3290	1.5	38.4	345.2	380
19.12.xlsx	90.94	2.63	4.50922	20.98	31	F	32	120	426	3290	1.5	38.4	345.78	380
19.12.xlsx	111.65	3.04	4.64628	24.11	72	M	32	120	409	3480	1.5	38.4	367.27	401
19.12.xlsx	111.19	3.42	5.08134	24.88	33	F	32	120	414	3100	1.5	38.4	325.12	358
19.12.xlsx	134.44	3.42	5.0683	24.95	32	M	32	120	436	3700	1.5	38.4	393.1	426
19.12.xlsx	68.21	1.88	3.30725	20.28	55	F	32	100	386	3430	1.5	38.4	362.82	396
19.12.xlsx	82.03	2.25	3.86195	20.95	37	F	32	100	536	3470	1.5	38.4	364.58	400
19.12.xlsx	83.99	3.13	4.65559	24.85	78	F	32	120	342	2620	1.5	38.4	268.34	302
19.12.xlsx	108.83	3.13	5.28436	21.4	22	M	32	100	650	3310	1.5	38.4	347.7	381
19.12.xlsx	127.5	3.42	5.12068	24.67	50	M	32	120	396	3520	1.5	38.4	372.81	406
19.12.xlsx	62.99	2.18	3.62149	21.84	66	F	32	100	326	2800	1.5	38.4	288.94	322
19.12.xlsx	68.15	2.44	3.8588	23.18	64	F	32	100	337	2720	1.5	38.4	279.3	314
19.12.xlsx	91.38	3.06	4.67685	24.11	74	F	32	120	386	2900	1.5	38.4	298.63	334
19.12.xlsx	84.24	2.7	4.26059	23.24	64	F	32	100	615	3000	1.5	38.4	312	346
19.12.xlsx	64.04	1.93	3.39271	20.3	63	F	32	100	373	3160	1.5	38.4	331.81	364
19.12.xlsx	99.87	3.11	5.03534	22.54	81	M	32	100	650	830	3	38.4	321.13	335
19.12.xlsx	77.92	2.07	3.65891	20.15	38	M	32	100	466	3560	1.5	38.4	376.43	411
19.12.xlsx	94	2.77	4.4865	22.53	81	M	32	120	-	-	-	-	339.35	339.35
19.12.xlsx	125.17	3.33	4.92949	24.98	31	M	32	120	363	3430	1.5	38.4	375.89	395
19.12.xlsx	105.31	3.17	4.93112	23.63	29	M	32	120	371	3040	1.5	38.4	332.21	350
19.12.xlsx	73.91	2.14	3.56027	21.8	46	F	32	100	411	3240	1.5	38.4	345.37	374
19.12.xlsx	109.46	3.17	4.80422	24.34	57	F	32	120	466	3180	1.5	38.4	345.3	366
19.12.xlsx	68.78	2.07	3.45648	21.7	82	F	32	100	387	3160	1.5	38.4	332.27	365
19.12.xlsx	97.96	2.65	4.46086	21.48	49	F	32	100	461	3490	1.5	38.4	369.66	403
19.12.xlsx	120.87	3.76	5.60294	24.8	83	M	32	120	459	3060	1.5	38.4	321.46	352
19.12.xlsx	107.63	2.74	4.41029	22.7	72	M	32	120	376	3710	1.5	38.4	392.81	427
19.12.xlsx	138.18	3.44	5.09981	24.94	66	M	32	120	394	3640	1.5	38.4	401.69	420
19.12.xlsx	99.13	2.89	4.33667	24.61	75	M	32	100	550	3170	1.5	38.4	343.01	366
19.12.xlsx	114.6	3.39	5.41462	22.91	68	F	32	100	650	3220	1.5	38.4	338.05	371
19.12.xlsx	91.45	2.85	4.52212	23.09	60	F	32	100	539	3070	1.5	38.4	320.88	354
19.12.xlsx	109.12	3.13	4.85461	23.71	36	F	32	120	381	3330	1.5	38.4	348.63	383
19.12.xlsx	69.13	2.06	3.50609	21.18	42	F	32	100	459	3160	1.5	38.4	335.58	364
19.12.xlsx	97.93	2.54	4.36131	20.94	64	F	32	100	531	3510	1.5	38.4	385.55	404
19.12.xlsx	82.52	2.45	3.89172	23.06	76	F	32	100	425	3180	1.5	38.4	336.82	366
19.12.xlsx	100.95	2.92	4.66392	22.91	82	F	32	120	427	3180	1.5	38.4	345.72	367
19.12.xlsx	86.43	2.77	4.31998	23.56	72	F	32	100	620	2920	1.5	38.4	312.02	336
19.12.xlsx	77.19	2.23	3.68286	22	75	M	32	100	395	3290	1.5	38.4	346.14	379
19.12.xlsx	110.41	2.81	4.39365	23.49	50	F	32	100	602	3660	1.5	38.4	392.92	421
19.12.xlsx	71.42	2.45	3.8903	23.07	85	F	32	100	557	2680	1.5	38.4	291.51	309
19.12.xlsx	119	3.31	4.92152	24.86	61	M	32	120	392	3370	1.5	38.4	359.52	388
19.12.xlsx	80.54	2.07	3.3282	22.73	32	M	32	100	565	3530	1.5	38.4	389.08	407
19.12.xlsx	98.52	2.99	4.81977	22.66	37	F	32	120	390	3040	1.5	38.4	329.5	350
19.12.xlsx	95.13	2.79	4.77653	21.02	24	F	32	120	525	3260	1.5	38.4	340.97	376
19.12.xlsx	109.23	3.01	4.72888	23.36	31	M	32	120	357	3440	1.5	38.4	362.89	397
19.12.xlsx	134.58	3.35	5.10506	24.19	43	M	32	120	492	3640	1.5	38.4	401.73	420
19.12.xlsx	109.07	2.65	4.43798	21.62	20	M	32	120	439	3730	1.5	38.4	411.58	430
19.12.xlsx	98.87	2.78	4.30228	23.77	59	M	32	100	606	3380	1.5	38.4	355.65	390
19.12.xlsx	72.16	2.04	3.27274	22.79	24	M	32	100	623	3240	1.5	38.4	353.73	374
19.12.xlsx	105.82	3.28	4.9237	24.6	37	F	32	120	379	2970	1.5	38.4	322.62	342
19.12.xlsx	102.38	2.93	4.60151	23.37	47	F	32	100	650	3330	1.5	38.4	349.42	383
19.12.xlsx	141.12	3.35	5.00299	24.74	20	M	32	120	434	3810	1.5	38.4	421.25	439
19.12.xlsx	127.71	3.13	5.03434	22.72	22	M	32	120	361	3700	1.5	38.4	408.02	427
19.12.xlsx	97.42	2.52	4.33174	20.91	30	F	32	120	371	3560	1.5	38.4	386.59	410
19.12.xlsx	79.42	2.38	4.01224	21.44	29	F	32	100	546	3140	1.5	38.4	333.7	362
19.12.xlsx	99.25	2.85	4.60253	22.61	25	F	32	100	588	3260	1.5	38.4	348.25	375
19.12.xlsx	93.45	2.58	4.12389	22.89	66	M	32	100	489	3300	1.5	38.4	362.21	381
19.12.xlsx	78.16	2.39	4.17519	20.47	65	F	32	100	650	2050	1.5	38.4	327.03	358
19.12.xlsx	69.68	2.1	3.67128	20.45	25	F	32	100	526	3160	1.5	38.4	331.81	365
19.12.xlsx	105.24	2.8	4.48541	22.83	44	M	32	100	555	3550	1.5	38.4	375.86	409
19.12.xlsx	65.89	1.95	3.42787	20.3	41	F	32	100	398	3220	1.5	38.4	337.9	371
19.12.xlsx	80	2.54	4.13063	22.42	47	F	32	100	506	3030	1.5	38.4	314.96	349
19.12.xlsx	117.14	3.15	4.85167	23.9	34	F	32	120	371	3530	1.5	38.4	371.87	407
19.12.xlsx	104.76	2.78	4.27393	23.95	37	M	32	100	539	3550	1.5	38.4	376.83	409
19.12.xlsx	75.02	2.78	4.24578	24.13	78	F	32	100	531	2640	1.5	38.4	269.86	304
19.12.xlsx	90.42	2.79	4.17433	24.69	76	F	32	120	399	2970	1.5	38.4	324.09	342
19.12.xlsx	89.63	2.9	4.59302	23.14	90	F	32	100	650	800	3	38.4	309.07	323
19.12.xlsx	108.65	3.22	4.83896	24.57	20	F	32	120	412	3100	1.5	38.4	337.42	358
19.12.xlsx	84.43	2.51	3.98557	23.07	20	F	32	100	501	3130	1.5	38.4	336.37	360
19.12.xlsx	102.91	2.88	4.45376	23.79	38	F	32	100	582	3390	1.5	38.4	357.33	390
19.12.xlsx	91.55	2.26	3.75577	21.83	26	F	32	100	529	3790	1.5	38.4	405.09	437
19.12.xlsx	102.67	3	4.60708	23.98	38	F	32	100	571	3250	1.5	38.4	342.23	375
19.12.xlsx	82.43	2.47	4.05681	22.15	25	F	32	100	551	3190	1.5	38.4	333.72	367
19.12.xlsx	112.03	2.82	4.34818	23.87	85	M	32	100	595	3740	1.5	38.4	397.27	431
19.12.xlsx	48.1	1.86	3.2149	20.76	78	F	32	100	264	2530	1.5	38.4	258.6	291
19.12.xlsx	89.07	2.95	4.48725	24.24	49	F	32	100	513	2930	1.5	38.4	301.93	337
19.12.xlsx	93.16	2.97	4.94657	21.77	61	F	32	120	368	3020	1.5	38.4	313.67	348
19.12.xlsx	107.03	2.86	4.55134	23.01	27	F	32	120	353	3560	1.5	38.4	374.23	410
19.12.xlsx	79.84	2.62	4.11919	23.34	70	M	32	100	360	2940	1.5	38.4	304.73	339
19.12.xlsx	83.27	3.03	4.52509	24.74	72	F	32	100	451	2670	1.5	38.4	274.82	308
19.12.xlsx	91.89	2.41	4.09276	21.24	60	M	32	100	605	3600	1.5	38.4	381.29	415
19.12.xlsx	118.42	3.42	5.37301	23.36	21	M	32	120	545	3300	1.5	38.4	346.26	380
19.12.xlsx	111.98	3.62	5.57557	23.9	23	M	32	120	670	2990	1.5	38.4	309.34	344
19.12.xlsx	109.12	2.95	4.72396	22.84	37	F	32	120	384	3470	1.5	38.4	369.9	400
19.12.xlsx	115.64	3.17	4.98391	23.34	90	M	32	120	359	3340	1.5	38.4	364.79	385
19.12.xlsx	133.87	3.37	5.15064	24.11	62	F	32	120	501	3730	1.5	38.4	397.24	430
19.12.xlsx	91.26	2.55	4.08492	22.83	47	F	32	100	435	3390	1.5	38.4	357.88	391
19.12.xlsx	137.05	3.78	5.76245	24.18	34	F	32	100	650	3440	1.5	38.4	362.57	397
19.12.xlsx	79.7	2.45	3.92761	22.81	63	M	32	100	367	3040	1.5	38.4	325.31	350
19.12.xlsx	92.39	2.52	4.09209	22.46	56	M	32	120	360	3480	1.5	38.4	366.63	401
19.12.xlsx	90.18	2.58	4.38629	21.21	31	F	32	100	553	3330	1.5	38.4	349.53	384
19.12.xlsx	124.32	3.37	5.05509	24.62	50	M	32	120	487	3490	1.5	38.4	368.9	402
19.12.xlsx	117.67	2.83	4.58705	22.51	35	M	32	120	414	3900	1.5	38.4	415.8	449
19.12.xlsx	58.52	2.06	3.35619	22.37	82	F	32	100	320	2760	1.5	38.4	284.08	318
19.12.xlsx	109.91	3.08	4.55773	24.99	67	M	32	100	445	3260	1.5	38.4	356.85	376
19.12.xlsx	99.92	2.88	4.57476	23.06	47	F	32	100	567	3190	1.5	38.4	346.94	367
19.12.xlsx	77.73	4.99	8.40605	21.46	50	F	32	120	431	1650	1.5	38.4	155.77	190
19.12.xlsx	104.87	3.21	4.75185	24.98	70	M	32	100	530	3140	1.5	38.4	326.7	362
19.12.xlsx	82.62	2.25	3.92918	20.48	49	F	32	100	581	3420	1.5	38.4	367.2	394
19.12.xlsx	85.55	2.37	3.7785	22.96	55	M	32	100	442	3360	1.5	38.4	360.97	388
19.12.xlsx	96.45	2.88	4.75633	22	52	F	32	120	471	3200	1.5	38.4	334.9	369
19.12.xlsx	85.17	2.58	4.18183	22.51	38	F	32	100	467	3160	1.5	38.4	330.12	364
19.12.xlsx	90.78	2.54	4.37093	20.88	66	M	32	120	390	3260	1.5	38.4	357.4	375
19.12.xlsx	85.11	2.6	4.2422	22.33	66	F	32	100	582	3000	1.5	38.4	327.35	345
19.12.xlsx	101.19	3.33	4.95854	24.82	75	F	32	120	344	2840	1.5	38.4	303.87	328
19.12.xlsx	69.05	2.21	3.61249	22.28	74	F	32	100	280	3020	1.5	38.4	312.44	348
19.12.xlsx	125.93	3.08	4.8781	23.14	63	M	32	100	491	3820	1.5	38.4	408.86	441
19.12.xlsx	91	3	4.51331	24.54	83	F	32	100	427	2920	1.5	38.4	303.33	336
19.12.xlsx	81.64	2.65	4.11165	23.7	85	F	32	100	464	2840	1.5	38.4	308.08	327
19.12.xlsx	142.1	3.22	5.03102	23.51	26	M	32	120	403	4130	1.5	38.4	441.3	476
19.12.xlsx	95.75	2.86	4.64419	22.46	73	F	32	120	432	3070	1.5	38.4	334.79	354
19.12.xlsx	105	3	4.63763	23.8	50	F	32	100	-	-	-	-	350	350
19.12.xlsx	75.4	2.28	3.64035	22.92	73	F	32	100	310	3170	1.5	38.4	330.7	366
19.12.xlsx	123.1	3.02	4.8042	23.02	80	M	32	100	650	3820	1.5	38.4	407.62	441
19.12.xlsx	95.78	3.07	4.72324	23.93	27	F	32	100	458	3000	1.5	38.4	311.99	346
19.12.xlsx	79.07	2.33	3.90781	21.58	30	F	32	100	567	3240	1.5	38.4	339.36	373
19.12.xlsx	82.28	2.32	3.97042	21.03	33	F	32	100	494	3370	1.5	38.4	354.66	388
19.12.xlsx	87.22	2.74	4.33006	23.2	44	F	32	100	471	3040	1.5	38.4	318.32	351
19.12.xlsx	76.77	2.44	3.94766	22.56	61	F	32	100	418	3010	1.5	38.4	314.63	347
19.12.xlsx	101.3	3.15	4.9452	23.38	32	F	32	120	335	3070	1.5	38.4	321.59	354
19.12.xlsx	106.02	3.35	5.12948	24.06	31	F	32	120	381	3030	1.5	38.4	316.48	350
19.12.xlsx	106.92	2.83	4.42654	23.48	31	M	32	120	499	3570	1.5	38.4	377.81	411
19.12.xlsx	96	2.91	4.61394	23.11	27	F	32	100	-	-	-	-	329.9	329.9
19.12.xlsx	122.78	3.24	5.01416	23.77	49	M	32	120	444	3590	1.5	38.4	378.95	414
19.12.xlsx	104.07	3.26	4.97886	24.13	46	F	32	120	367	3060	1.5	38.4	319.23	353
19.12.xlsx	117.55	3.28	4.94363	24.49	31	M	32	120	426	3390	1.5	38.4	358.38	391
19.12.xlsx	117.25	3.58	5.53628	23.79	38	F	32	120	515	3140	1.5	38.4	327.51	362
19.12.xlsx	113.68	3.49	5.28143	24.38	22	F	32	120	506	3130	1.5	38.4	325.73	361
19.12.xlsx	95	2.63	4.41745	21.54	28	F	32	100	-	-	-	-	361.22	361.22
19.12.xlsx	77.04	2.21	3.84801	20.56	43	F	32	100	491	3330	1.5	38.4	348.6	383
19.12.xlsx	113.26	2.95	4.77804	22.53	25	M	32	120	501	3630	1.5	38.4	383.93	418
19.12.xlsx	77	2.45	4.06405	21.88	39	F	32	100	539	3010	1.5	38.4	314.29	347
19.12.xlsx	106.77	3.24	4.93743	24.19	37	F	32	120	392	3160	1.5	38.4	329.54	365
19.12.xlsx	96.65	2.71	4.34442	22.81	31	M	32	100	599	3370	1.5	38.4	356.64	389
19.12.xlsx	103.2	2.62	4.36044	21.79	66	M	32	100	640	3720	1.5	38.4	393.89	428
19.12.xlsx	91.63	2.69	4.41977	22.14	28	F	32	100	616	3260	1.5	38.4	340.63	376
19.12.xlsx	98.18	2.81	4.51964	22.72	27	F	32	100	604	3290	1.5	38.4	349.4	380
19.12.xlsx	104.47	2.9	4.49789	23.71	54	M	32	120	402	3300	1.5	38.4	360.24	380
19.12.xlsx	117.65	3.53	5.27762	24.71	51	F	32	120	458	3180	1.5	38.4	333.29	367
19.12.xlsx	115.11	3.37	5.16011	24.06	39	F	32	120	488	3260	1.5	38.4	341.57	376
19.12.xlsx	90.46	2.63	4.36264	21.88	61	F	32	100	610	3270	1.5	38.4	343.95	377
19.12.xlsx	106.43	3.33	5.04115	24.37	48	F	32	100	580	2930	1.5	38.4	319.61	338
19.12.xlsx	117.79	3.01	4.68739	23.6	49	M	32	120	457	3560	1.5	38.4	391.33	410
19.12.xlsx	114	3.31	4.96873	24.6	31	M	32	120	-	-	-	-	344.41	344.41
19.12.xlsx	82.27	2.71	4.18933	23.8	40	F	32	100	412	2930	1.5	38.4	303.58	338
19.12.xlsx	83.62	2.48	4.02861	22.45	47	F	32	100	396	3080	1.5	38.4	337.18	355
19.12.xlsx	85.54	2.59	4.2539	22.15	42	F	32	100	526	3020	1.5	38.4	330.27	348
19.12.xlsx	88.29	2.67	4.21479	23.23	48	F	32	100	450	3100	1.5	38.4	330.67	357
19.12.xlsx	78.98	2.21	3.63912	22.08	56	M	32	100	408	3390	1.5	38.4	357.38	391
19.12.xlsx	89.11	2.65	4.2623	22.72	61	F	32	120	337	3210	1.5	38.4	336.26	370
19.12.xlsx	117.38	3.18	4.99413	23.37	70	F	32	100	586	940	3	38.4	369.12	381
19.12.xlsx	93.73	3.19	5.15729	22.58	73	F	32	100	650	760	3	38.4	293.82	306
19.12.xlsx	119	3.43	5.30626	23.78	79	F	32	100	-	-	-	-	346.94	346.94
19.12.xlsx	72.26	2.3	3.78176	22.12	37	F	32	100	526	3010	1.5	38.4	314.17	347
19.12.xlsx	93.13	2.56	4.30777	21.49	19	M	32	120	366	3430	1.5	38.4	363.79	396
19.12.xlsx	123.78	3.87	6.27736	22.49	67	M	32	120	800	830	3	38.4	319.84	334
19.12.xlsx	65.91	2.12	3.51665	21.88	43	F	32	100	416	2980	1.5	38.4	310.9	343
19.12.xlsx	124.27	3.52	5.80263	22.05	56	F	32	120	563	900	3	38.4	353.04	365
19.12.xlsx	92.62	2.81	4.39203	23.5	60	F	32	100	553	3150	1.5	38.4	329.61	363
19.12.xlsx	116.81	3.55	5.28613	24.82	64	F	32	120	340	3150	1.5	38.4	329.04	363
19.12.xlsx	125.65	3.48	5.49546	23.22	72	M	32	120	553	930	3	38.4	361.06	374
19.12.xlsx	116.15	3.48	5.17619	24.85	73	F	32	100	650	850	3	38.4	333.76	345
19.12.xlsx	107.4	3.18	5.61681	20.17	50	F	32	120	715	870	3	38.4	337.74	350
19.12.xlsx	85.13	2.52	4.19555	21.78	30	F	32	100	598	3220	1.5	38.4	337.82	371
19.12.xlsx	106.19	3.24	4.99762	23.86	55	F	32	120	475	3130	1.5	38.4	327.75	361
19.12.xlsx	105.74	3.58	5.68042	23.09	72	F	32	100	650	770	3	38.4	295.36	310
19.12.xlsx	87.5	2.36	4.17458	20.13	26	F	32	100	571	3510	1.5	38.4	370.76	405
19.12.xlsx	80.41	2.36	3.85061	22.33	29	M	32	100	493	3250	1.5	38.4	340.72	374
19.12.xlsx	79.53	2.56	4.48698	20.38	38	M	32	120	471	2990	1.5	38.4	310.66	345
19.12.xlsx	105.14	3.06	4.77752	23.53	26	M	32	120	384	3270	1.5	38.4	343.59	377
19.12.xlsx	105.98	2.95	4.5503	23.86	45	F	32	100	489	3400	1.5	38.4	359.25	392
19.12.xlsx	87.97	2.73	4.35085	22.97	66	F	32	100	431	3090	1.5	38.4	322.23	356
19.12.xlsx	81.73	2.37	3.95887	21.69	33	F	32	100	482	3290	1.5	38.4	344.85	379
19.12.xlsx	85.51	2.49	3.95526	23.06	41	F	32	100	470	3230	1.5	38.4	343.41	372
19.12.xlsx	106.64	2.96	4.64521	23.39	41	F	32	100	592	3390	1.5	38.4	360.27	390
19.12.xlsx	106.2	2.68	4.3631	22.39	42	M	32	120	363	3730	1.5	38.4	396.27	430
19.12.xlsx	98.94	2.71	4.4559	22.12	24	F	32	100	588	3420	1.5	38.4	365.09	394
19.12.xlsx	84.2	2.63	4.48116	21.15	33	F	32	100	466	3030	1.5	38.4	320.15	349
19.12.xlsx	102.77	2.95	4.63632	23.35	37	F	32	100	522	3320	1.5	38.4	348.37	383
19.12.xlsx	87.98	2.51	4.32883	20.82	32	F	32	100	566	3350	1.5	38.4	350.52	386
19.12.xlsx	81.11	2.29	3.88897	21.24	30	M	32	100	538	3360	1.5	38.4	354.19	388
19.12.xlsx	80.06	2.32	3.90822	21.46	43	F	32	100	373	3160	1.5	38.4	345.09	364
19.12.xlsx	115.13	3.13	4.7663	24.21	49	M	32	120	412	3440	1.5	38.4	367.83	397
19.12.xlsx	92.83	2.67	4.47805	21.58	33	F	32	100	605	3300	1.5	38.4	347.68	381
19.12.xlsx	73.75	2.63	4.15928	23.18	62	F	32	100	456	2620	1.5	38.4	280.42	302
19.12.xlsx	105.51	2.97	4.58452	23.84	51	M	32	120	384	3300	1.5	38.4	355.25	380
19.12.xlsx	116.65	3.28	5.16064	23.32	35	M	32	120	409	3370	1.5	38.4	355.64	388
19.12.xlsx	80.11	2.65	4.20015	23.12	66	M	32	100	623	2810	1.5	38.4	302.3	324
19.12.xlsx	94.66	2.66	4.2674	22.79	55	M	32	100	424	3300	1.5	38.4	355.86	380
19.12.xlsx	91.35	2.88	4.43907	23.88	85	F	32	120	381	3040	1.5	38.4	317.19	350
19.12.xlsx	113.75	3.05	5.18154	21.23	88	M	32	100	650	960	3	38.4	372.95	386
19.12.xlsx	98.46	3.22	4.81768	24.69	55	M	32	120	376	2860	1.5	38.4	305.78	330
19.12.xlsx	75.9	2.7	4.33635	22.76	90	F	32	100	549	2730	1.5	38.4	281.11	315
19.12.xlsx	96.6	3.02	4.83783	22.83	84	M	32	100	650	2940	1.5	38.4	319.87	339
19.12.xlsx	66.58	2.07	3.54518	21.01	67	F	32	100	384	3090	1.5	38.4	321.64	356
19.12.xlsx	105.86	3	4.62743	23.86	61	M	32	100	462	3340	1.5	38.4	352.87	385
19.12.xlsx	111.61	3.31	4.98518	24.51	77	M	32	120	451	3230	1.5	38.4	337.19	372
19.12.xlsx	74.96	2.73	4.25604	23.57	63	F	32	100	579	2670	1.5	38.4	274.58	308
19.12.xlsx	119.03	3.46	5.11817	25	73	M	32	120	495	3290	1.5	38.4	344.02	379
19.12.xlsx	90.48	2.63	4.02407	24.08	84	M	32	100	495	3190	1.5	38.4	344.03	368
19.12.xlsx	99.3	2.51	3.90015	23.66	65	M	32	100	600	3740	1.5	38.4	395.62	431
19.12.xlsx	89.7	2.78	4.35153	23.46	57	F	32	100	523	3010	1.5	38.4	322.66	347
19.12.xlsx	73.46	2.19	3.59957	22.13	80	F	32	100	328	3200	1.5	38.4	335.43	369
19.12.xlsx	107.58	2.86	4.62547	22.57	27	M	32	100	577	3560	1.5	38.4	376.15	410
19.12.xlsx	110.82	3.01	4.60381	24.09	79	M	32	120	352	3350	1.5	38.4	368.17	386
19.12.xlsx	86.43	2.48	3.93649	23.08	45	F	32	100	419	3270	1.5	38.4	348.51	377
19.12.xlsx	105.45	2.59	4.04669	23.51	50	F	32	100	423	3710	1.5	38.4	407.14	427
19.12.xlsx	101.96	2.88	4.67152	22.49	70	M	32	120	459	3230	1.5	38.4	354.03	372
19.12.xlsx	108.06	3.08	4.64218	24.49	46	M	32	120	345	3260	1.5	38.4	350.84	375
19.12.xlsx	106.68	2.75	4.31406	23.4	62	M	32	100	575	3520	1.5	38.4	387.93	405
19.12.xlsx	93.54	2.67	4.43876	21.82	60	F	32	100	541	3190	1.5	38.4	350.34	368
19.12.xlsx	88	2.48	4.17162	21.5	80	M	32	100	453	3230	1.5	38.4	354.84	373
19.12.xlsx	93.36	2.3	3.60813	23.4	77	M	32	100	563	3690	1.5	38.4	405.91	426
19.12.xlsx	95.95	3.08	4.57618	24.88	89	F	32	100	498	2860	1.5	38.4	311.53	329
19.12.xlsx	81.01	2.34	4.05496	20.69	27	M	32	100	650	3160	1.5	38.4	346.2	364
19.12.xlsx	102.28	2.77	4.25543	23.97	79	F	32	100	446	3490	1.5	38.4	369.24	402
19.12.xlsx	123.39	3.26	4.87395	24.71	75	M	32	120	389	3440	1.5	38.4	378.5	397
19.12.xlsx	97.14	2.44	4.01933	22.07	66	M	32	100	513	3690	1.5	38.4	398.11	426
19.12.xlsx	137.75	3.55	5.29973	24.75	89	M	32	120	551	3590	1.5	38.4	388.03	413
19.12.xlsx	118.71	2.93	4.62013	23.26	24	M	32	100	580	3710	1.5	38.4	405.15	427
19.12.xlsx	95.9	2.88	4.40821	24.07	61	F	32	100	519	3180	1.5	38.4	332.99	367
19.12.xlsx	100.1	2.92	4.59592	23.31	59	F	32	100	574	3270	1.5	38.4	342.81	377
19.12.xlsx	100.76	3.08	4.84063	23.35	41	F	32	120	373	3130	1.5	38.4	327.14	360
19.12.xlsx	126.33	3.15	4.80733	24.15	47	M	32	120	402	3760	1.5	38.4	401.05	434
19.12.xlsx	120.89	3.55	5.31727	24.66	69	F	32	120	321	3260	1.5	38.4	340.54	375
19.12.xlsx	108.9	2.88	4.47507	23.66	57	M	32	120	466	3570	1.5	38.4	378.13	412
19.12.xlsx	142.44	3.85	5.89941	24.04	45	M	32	120	663	3490	1.5	38.4	369.97	403
19.12.xlsx	95.61	2.65	4.23889	22.87	47	M	32	100	572	3440	1.5	38.4	360.79	396
19.12.xlsx	84.95	2.36	4.17918	20.1	32	F	32	120	437	3420	1.5	38.4	359.96	394
19.12.xlsx	81.78	2.38	4.08809	20.93	24	F	32	100	553	3270	1.5	38.4	343.61	377
19.12.xlsx	96.04	2.43	3.86563	23.02	24	M	32	100	530	3740	1.5	38.4	395.23	431
19.12.xlsx	86.97	2.41	4.03457	21.63	26	M	32	100	508	3420	1.5	38.4	360.87	394
19.12.xlsx	87.17	2.54	4.0332	23.07	84	F	32	100	484	3290	1.5	38.4	343.19	379
19.12.xlsx	122.93	3.94	5.8798	24.76	51	F	32	100	650	1980	1.5	38.4	312.01	345
19.12.xlsx	75.03	2.47	3.9163	23.11	79	F	32	100	415	2930	1.5	38.4	303.77	338
19.12.xlsx	74.73	2.04	3.5874	20.29	34	M	32	100	382	3470	1.5	38.4	366.32	400
19.12.xlsx	65.55	2.22	3.62884	22.28	78	F	32	100	490	2870	1.5	38.4	295.27	330
19.12.xlsx	96.51	2.84	4.4113	23.67	40	F	32	100	595	3260	1.5	38.4	339.82	375
19.12.xlsx	75.25	2.38	3.88181	22.34	29	F	32	100	441	3030	1.5	38.4	316.18	349
19.12.xlsx	60.54	1.95	3.24298	21.81	81	F	32	100	291	2980	1.5	38.4	310.46	344
19.12.xlsx	77.59	2.4	3.76362	23.41	71	F	32	100	391	3110	1.5	38.4	323.29	358
19.12.xlsx	117.92	2.99	4.50158	24.52	56	F	32	120	365	3720	1.5	38.4	394.38	428
19.12.xlsx	103.25	2.77	4.30257	23.67	71	F	32	100	450	3520	1.5	38.4	372.74	406
19.12.xlsx	121.95	3.08	4.7613	23.8	62	M	32	120	365	3670	1.5	38.4	395.94	423
19.12.xlsx	102.49	2.7	4.46234	21.98	54	F	32	100	522	3520	1.5	38.4	379.59	406
19.12.xlsx	100.35	2.67	4.29447	22.72	30	M	32	100	505	3560	1.5	38.4	375.84	410
19.12.xlsx	133.29	3.26	4.90627	24.53	36	M	32	120	442	3720	1.5	38.4	408.87	429
19.12.xlsx	108.72	2.97	4.52431	24.2	64	M	32	100	551	3330	1.5	38.4	366.06	384
19.12.xlsx	76.46	2.6	4.08775	23.34	66	F	32	100	352	2700	1.5	38.4	294.08	312
19.12.xlsx	88	2.59	4.53623	20.4	65	F	32	100	-	-	-	-	339.77	339.77
19.12.xlsx	90.22	2.51	4.05644	22.59	38	F	32	100	525	3400	1.5	38.4	359.44	392
19.12.xlsx	77	2.14	3.62225	21.33	31	M	32	100	-	-	-	-	359.81	359.81
19.12.xlsx	67.97	2.32	3.63683	23.42	74	F	32	100	370	2840	1.5	38.4	292.97	328
19.12.xlsx	126.64	3.47	5.93198	21.06	80	F	32	120	677	930	3	38.4	364.96	377
19.12.xlsx	95.18	2.77	4.57803	21.98	87	F	32	100	650	880	3	38.4	343.61	355
19.12.xlsx	111.4	3.4	5.53121	22.41	90	F	32	100	650	840	3	38.4	327.65	340
19.12.xlsx	142.51	4.02	6.26023	23.6	64	F	32	120	693	910	3	38.4	354.5	369
19.12.xlsx	107.89	3.23	4.86112	24.53	62	M	32	100	650	1800	1.5	38.4	334.02	365
19.12.xlsx	91.54	3	4.51829	24.51	36	F	32	100	525	2940	1.5	38.4	305.13	339
19.12.xlsx	73.77	2.37	3.75085	23.16	45	F	32	100	387	2980	1.5	38.4	311.27	344
19.12.xlsx	105.76	2.97	4.70043	23.16	56	M	32	120	478	3390	1.5	38.4	356.09	390
19.12.xlsx	114.74	3.25	4.90021	24.48	83	M	32	100	650	900	3	38.4	353.05	365
19.12.xlsx	85.8	2.38	4.08359	20.96	30	F	32	100	607	3400	1.5	38.4	360.5	392
19.12.xlsx	94.59	2.62	4.2125	22.73	56	M	32	100	539	3440	1.5	38.4	361.03	396
19.12.xlsx	94.76	2.72	4.54853	21.66	45	F	32	120	355	3310	1.5	38.4	348.38	381
19.12.xlsx	85.36	2.45	4.2207	20.85	20	F	32	120	362	3310	1.5	38.4	348.41	381
19.12.xlsx	78.26	2.52	4.05916	22.68	27	F	32	100	476	2980	1.5	38.4	310.56	343
19.12.xlsx	85.37	2.52	4.06364	22.65	52	F	32	100	387	3220	1.5	38.4	338.77	371
19.12.xlsx	76.24	2.08	3.64032	20.42	24	F	32	100	475	3460	1.5	38.4	366.54	399
19.12.xlsx	107.58	2.99	4.5665	24.13	55	M	32	120	405	3400	1.5	38.4	359.8	392
19.12.xlsx	104.25	2.79	4.63485	21.84	18	M	32	120	387	3540	1.5	38.4	373.66	408
19.12.xlsx	82.78	2.33	4.13516	20.04	24	F	32	100	584	3370	1.5	38.4	355.28	388
19.12.xlsx	95.18	3.15	4.71122	24.7	26	F	32	120	357	2910	1.5	38.4	302.16	336
19.12.xlsx	123.95	3.45	5.44008	23.26	66	F	32	100	650	3410	1.5	38.4	359.28	393
19.12.xlsx	100.69	2.83	4.48545	23.12	83	M	32	120	343	3380	1.5	38.4	355.8	390
19.12.xlsx	85.42	2.7	4.32998	22.8	61	F	32	100	523	3050	1.5	38.4	316.37	351
19.12.xlsx	111.04	3.13	4.71408	24.51	39	M	32	120	395	3380	1.5	38.4	354.76	390
19.12.xlsx	85.96	2.75	4.28565	23.58	52	F	32	100	434	2910	1.5	38.4	312.58	335
19.12.xlsx	91.06	2.99	4.69918	23.35	22	F	32	120	383	2870	1.5	38.4	304.55	331
19.12.xlsx	67.87	2.32	3.82166	22.07	75	F	32	100	411	2770	1.5	38.4	292.54	319
19.12.xlsx	123.24	3.53	5.24863	24.86	50	F	32	120	448	3310	1.5	38.4	349.12	382
19.12.xlsx	89.7	3.03	4.67885	23.83	32	F	32	100	493	2860	1.5	38.4	296.04	329
19.12.xlsx	80.28	2.66	4.38494	22.05	55	F	32	100	534	2880	1.5	38.4	301.8	332
19.12.xlsx	102.34	2.92	4.63319	23.09	39	M	32	120	338	3330	1.5	38.4	350.48	384
19.12.xlsx	114.86	3.26	4.89368	24.6	55	M	32	120	354	3310	1.5	38.4	352.33	381
19.12.xlsx	83.54	2.45	4.1714	21.17	23	F	32	100	513	3200	1.5	38.4	340.98	369
19.12.xlsx	101.28	2.79	4.5106	22.58	41	F	32	120	403	3430	1.5	38.4	363.01	396
19.12.xlsx	83.21	2.23	3.53187	23.14	37	M	32	100	647	3470	1.5	38.4	373.14	400
19.12.xlsx	70.32	2.25	3.7323	21.88	25	F	32	100	454	3000	1.5	38.4	312.53	346
19.12.xlsx	94.04	2.85	4.6093	22.57	28	F	32	100	579	3080	1.5	38.4	329.96	355
19.12.xlsx	68.69	2.67	4.02867	24.46	77	F	32	100	361	2410	1.5	38.4	257.27	278
19.12.xlsx	85.34	2.73	4.09206	24.64	62	F	32	100	369	3000	1.5	38.4	312.6	346
19.12.xlsx	81	2.1	3.52724	21.54	70	M	32	100	355	3640	1.5	38.4	385.71	419
19.12.xlsx	74.08	2.49	3.88473	23.55	69	F	32	100	371	2870	1.5	38.4	297.51	331
19.12.xlsx	62.58	2.15	3.47209	22.61	72	F	32	100	331	2800	1.5	38.4	291.07	323
19.12.xlsx	106.94	2.99	4.53309	24.33	80	M	32	100	583	3390	1.5	38.4	357.66	391
19.12.xlsx	89.96	2.74	4.13581	24.45	42	M	32	100	378	3120	1.5	38.4	328.32	360
19.12.xlsx	99.18	2.7	4.34431	22.71	62	M	32	120	406	3430	1.5	38.4	367.33	396
19.12.xlsx	91.09	2.92	4.45632	24.15	43	F	32	100	507	3000	1.5	38.4	311.95	346
19.12.xlsx	89.72	2.7	4.16621	23.85	77	F	32	100	569	3180	1.5	38.4	332.3	366
19.12.xlsx	102.03	2.99	4.56986	24.11	54	M	32	120	365	3260	1.5	38.4	341.24	376
19.12.xlsx	124.37	3.53	5.26794	24.76	34	M	32	120	447	3320	1.5	38.4	352.32	382
19.12.xlsx	64.76	1.81	3.1701	20.4	86	M	32	100	279	3390	1.5	38.4	357.79	391
19.12.xlsx	84.39	2.65	4.11014	23.71	43	F	32	100	428	2950	1.5	38.4	318.45	340
19.12.xlsx	84.49	2.81	4.53294	22.64	80	F	32	120	408	2900	1.5	38.4	300.68	335
19.12.xlsx	115.69	3.31	4.90528	24.95	54	F	32	120	345	3330	1.5	38.4	349.52	384
19.12.xlsx	115.06	3.26	4.89547	24.59	80	M	32	120	360	3260	1.5	38.4	352.94	376
19.12.xlsx	67.32	2.22	3.61288	22.4	29	F	32	100	375	2920	1.5	38.4	303.24	336
19.12.xlsx	102.66	2.97	4.65064	23.45	56	F	32	100	581	3150	1.5	38.4	345.66	363
19.12.xlsx	109.71	2.66	4.3115	22.51	28	F	32	100	400	3750	1.5	38.4	412.44	432
19.12.xlsx	109.04	3.11	5.13241	22.02	35	F	32	100	650	3290	1.5	38.4	350.61	379
19.12.xlsx	120.46	3.06	4.682	24.08	35	M	32	120	476	3610	1.5	38.4	393.66	416
19.12.xlsx	103.79	2.82	4.38023	23.67	30	M	32	100	571	3490	1.5	38.4	368.05	403
19.12.xlsx	65.23	2.1	3.48988	21.83	31	F	32	100	387	3000	1.5	38.4	310.62	345
19.12.xlsx	89.38	2.66	4.31467	22.49	43	F	32	100	558	3150	1.5	38.4	336.02	363
19.12.xlsx	71.83	2.04	3.50407	20.93	27	F	32	100	514	3330	1.5	38.4	352.11	384
19.12.xlsx	130.51	3.37	5.09048	24.43	36	M	32	120	460	3590	1.5	38.4	387.27	414
19.12.xlsx	93.8	2.38	3.91474	22.11	37	M	32	100	549	3700	1.5	38.4	394.12	426
19.12.xlsx	97.71	2.85	4.40575	23.8	31	F	32	100	500	3170	1.5	38.4	342.84	366
19.12.xlsx	90.8	2.75	4.10091	24.78	56	F	32	100	431	3150	1.5	38.4	330.18	363
19.12.xlsx	95.43	2.86	4.38081	24.05	37	F	32	100	513	3180	1.5	38.4	333.67	367
19.12.xlsx	103.99	2.83	4.51022	22.97	64	M	32	120	420	3390	1.5	38.4	367.46	391
19.12.xlsx	68.64	2.06	3.55014	20.84	28	F	32	100	353	3060	1.5	38.4	333.2	353
19.12.xlsx	133.44	3.42	5.16411	24.44	25	M	32	120	527	3560	1.5	38.4	390.18	410
19.12.xlsx	96.46	2.45	4.082	21.76	71	M	32	100	506	3710	1.5	38.4	393.71	428
19.12.xlsx	79.69	2.6	4.04594	23.62	70	F	32	100	396	2920	1.5	38.4	306.5	337
19.12.xlsx	84.51	2.38	3.87612	22.38	74	M	32	100	372	3250	1.5	38.4	355.08	375
19.12.xlsx	66.4	1.97	3.26903	21.87	66	F	32	100	244	3080	1.5	38.4	337.06	355
19.12.xlsx	120.17	3.37	4.98504	25	53	M	32	120	307	3390	1.5	38.4	356.59	390
19.12.xlsx	86.44	2.85	4.48245	23.33	67	F	32	100	568	2930	1.5	38.4	303.3	338
19.12.xlsx	64.88	2.4	3.77747	23.31	73	F	32	100	432	2540	1.5	38.4	270.33	293
19.12.xlsx	95.73	2.3	3.67229	22.92	30	M	32	100	629	3760	1.5	38.4	416.22	434
19.12.xlsx	126.04	3.33	5.75782	20.75	73	M	32	120	650	3510	1.5	38.4	378.5	405
19.12.xlsx	87.09	2.17	3.8132	20.31	75	M	32	100	612	3780	1.5	38.4	401.34	436
19.12.xlsx	79.82	2.48	4.11533	21.87	64	F	32	100	496	3090	1.5	38.4	321.85	356
19.12.xlsx	92.19	2.91	4.37149	24.58	64	F	32	100	500	3040	1.5	38.4	316.8	350
19.12.xlsx	61.44	2.19	3.54969	22.51	78	F	32	100	310	2710	1.5	38.4	280.55	313
19.12.xlsx	75.48	2.07	3.53478	21.09	30	F	32	100	418	3320	1.5	38.4	364.64	383
19.12.xlsx	78.06	2.25	3.79866	21.4	54	F	32	100	459	3300	1.5	38.4	346.93	381
19.12.xlsx	96.57	3.15	4.68706	24.84	53	F	32	120	347	2950	1.5	38.4	306.57	340
19.12.xlsx	95.1	2.8	4.29521	24.01	46	F	32	100	540	3260	1.5	38.4	339.64	375
19.12.xlsx	77.66	2.25	3.89613	20.71	31	F	32	100	437	3290	1.5	38.4	345.16	380
19.12.xlsx	117.78	3.04	4.7289	23.63	51	M	32	120	379	3660	1.5	38.4	387.43	422
19.12.xlsx	78.99	2.37	3.91838	21.97	56	F	32	100	426	3190	1.5	38.4	333.29	368
19.12.xlsx	95.84	3.03	4.57018	24.47	54	F	32	100	500	3050	1.5	38.4	316.3	351
19.12.xlsx	111.8	2.81	4.62882	22.07	24	M	32	120	358	3730	1.5	38.4	397.86	430
19.12.xlsx	87.57	2.21	3.76139	21.18	29	M	32	100	417	3730	1.5	38.4	396.24	430
19.12.xlsx	83.7	2.45	4.05958	21.91	44	F	32	100	471	3260	1.5	38.4	341.63	376
19.12.xlsx	83.37	2.77	4.32475	23.53	78	F	32	120	381	2910	1.5	38.4	300.97	335
19.12.xlsx	87.67	2.89	4.36062	24.46	33	M	32	100	489	2920	1.5	38.4	303.36	336
19.12.xlsx	111.8	3.26	5.09913	23.48	35	F	32	120	332	3270	1.5	38.4	342.94	377
19.12.xlsx	130.58	3.6	5.34682	24.89	47	M	32	100	650	3440	1.5	38.4	362.72	397
19.12.xlsx	101.76	3.07	4.57138	24.82	50	F	32	100	562	3170	1.5	38.4	331.47	366
19.12.xlsx	94.97	2.7	4.48204	21.86	50	F	32	100	650	3340	1.5	38.4	351.74	385
19.12.xlsx	101.62	2.93	4.50785	23.93	62	M	32	100	589	3300	1.5	38.4	346.83	380
19.12.xlsx	114.7	2.83	4.7134	21.77	24	M	32	120	486	3790	1.5	38.4	405.3	437
19.12.xlsx	111.17	2.88	4.42118	23.99	56	M	32	100	615	3650	1.5	38.4	386.01	421
19.12.xlsx	86.35	2.51	4.34795	20.7	28	F	32	100	596	3160	1.5	38.4	344.02	364
19.12.xlsx	70.32	2.25	3.53099	23.39	68	F	32	100	314	3000	1.5	38.4	312.53	346
19.12.xlsx	136.91	3.41	5.26757	23.82	38	M	32	100	650	3760	1.5	38.4	401.5	434
19.12.xlsx	97.63	2.74	4.26379	23.62	70	F	32	100	507	3370	1.5	38.4	356.31	389
19.12.xlsx	98.74	2.59	4.10958	23.09	29	F	32	100	501	3480	1.5	38.4	381.24	401
19.12.xlsx	94	2.73	4.32219	23.15	51	M	32	100	563	3290	1.5	38.4	344.32	379
19.12.xlsx	82.28	2.5	4.33063	20.7	85	F	32	120	440	3150	1.5	38.4	329.12	363
19.12.xlsx	70.24	2.12	3.65488	20.83	80	M	32	100	470	3170	1.5	38.4	331.32	365
19.12.xlsx	79.68	2.33	3.96126	21.21	83	M	32	100	510	3260	1.5	38.4	341.97	376
19.12.xlsx	83.11	2.74	4.10856	24.63	81	F	32	100	506	2920	1.5	38.4	303.32	336
19.12.xlsx	101.09	3.13	5.04174	22.68	68	M	32	100	650	3110	1.5	38.4	322.97	358
19.12.xlsx	77.02	2.21	3.74761	21.28	82	M	32	100	497	3330	1.5	38.4	348.51	383
19.12.xlsx	77	2.81	4.22592	24.55	69	F	32	100	408	2670	1.5	38.4	274.02	308
19.12.xlsx	110.14	2.83	4.5652	22.64	78	M	32	120	422	3680	1.5	38.4	389.19	424
19.12.xlsx	89.06	2.66	4.11355	23.79	73	M	32	100	642	3190	1.5	38.4	334.81	368
19.12.xlsx	93.29	2.66	4.26114	22.83	55	F	32	100	623	3330	1.5	38.4	350.71	384
19.12.xlsx	124.38	3.35	5.09382	24.25	35	M	32	120	461	3510	1.5	38.4	371.28	405
19.12.xlsx	118.9	3.67	5.45679	24.86	82	F	32	120	629	3100	1.5	38.4	323.98	357
19.12.xlsx	73.94	2.1	3.61509	20.87	62	F	32	100	410	3340	1.5	38.4	352.1	385
19.12.xlsx	100.68	3.1	4.74494	24.07	71	M	32	120	380	3110	1.5	38.4	324.77	359
19.12.xlsx	122.42	3.17	4.8771	23.93	55	M	32	120	374	3650	1.5	38.4	386.18	421
19.12.xlsx	102.24	2.88	4.35192	24.42	44	F	32	100	501	3370	1.5	38.4	355	388
19.12.xlsx	97.97	2.52	4.09058	22.47	23	M	32	100	521	3570	1.5	38.4	388.77	411
19.12.xlsx	128.43	3.49	5.33209	24.12	29	F	32	120	516	3490	1.5	38.4	367.99	402
19.12.xlsx	94.43	2.77	4.24607	24.03	28	F	32	100	504	3120	1.5	38.4	340.9	360
19.12.xlsx	104.74	2.77	4.46186	22.68	33	M	32	100	650	3570	1.5	38.4	378.12	412
19.12.xlsx	115.74	3.13	4.9737	23.05	49	F	32	100	591	3400	1.5	38.4	369.78	392
19.12.xlsx	121.09	3.66	5.65168	23.83	78	F	32	120	558	860	3	38.4	330.85	345
19.12.xlsx	98.25	2.6	4.23441	22.38	68	M	32	100	435	3450	1.5	38.4	377.88	397
19.12.xlsx	111.94	3.15	4.69223	24.81	46	F	32	100	575	3270	1.5	38.4	355.37	377
19.12.xlsx	138.18	3.04	4.8449	22.97	78	M	32	120	508	4250	1.5	38.4	454.54	490
19.12.xlsx	114.53	3.06	4.767	23.59	90	F	32	100	442	3560	1.5	38.4	374.28	410
19.12.xlsx	89.64	2.54	4.26784	21.53	26	F	32	100	510	3360	1.5	38.4	352.91	387
19.12.xlsx	74.48	2.3	3.79567	22.02	50	F	32	100	372	3100	1.5	38.4	323.83	357
19.12.xlsx	89.49	2.69	4.13253	23.97	33	F	32	100	441	3190	1.5	38.4	332.68	368
19.12.xlsx	93.12	2.81	4.40495	23.42	27	F	32	100	503	3170	1.5	38.4	331.39	366
19.12.xlsx	112.77	3.31	4.9161	24.89	67	M	32	120	437	3250	1.5	38.4	340.69	374
19.12.xlsx	90.88	2.51	4.11646	22.19	48	F	32	100	548	3430	1.5	38.4	362.07	395
19.12.xlsx	95.53	2.91	4.47544	23.94	67	F	32	100	501	3130	1.5	38.4	328.28	361
19.12.xlsx	113	3.33	4.9313	24.97	41	F	32	120	-	-	-	-	339.34	339.34
19.12.xlsx	106.58	2.88	4.48001	23.63	47	M	32	120	449	3510	1.5	38.4	370.07	404
19.12.xlsx	111.87	3.22	4.77016	24.96	64	F	32	100	516	3320	1.5	38.4	347.42	382
19.12.xlsx	91.42	2.81	4.46521	23.05	53	F	32	120	362	3120	1.5	38.4	325.34	359
19.12.xlsx	103.38	3.11	4.81651	23.75	29	F	32	100	549	3180	1.5	38.4	332.41	366
19.12.xlsx	105	3.24	4.81037	24.9	51	M	32	120	-	-	-	-	324.07	324.07
19.12.xlsx	109	3.01	4.8165	22.86	34	F	32	120	-	-	-	-	362.13	362.13
19.12.xlsx	91.71	2.85	4.45292	23.51	66	F	32	100	475	3070	1.5	38.4	321.79	354
19.12.xlsx	106.29	3.22	4.78068	24.9	24	M	32	120	424	3160	1.5	38.4	330.09	364
19.12.xlsx	95.58	2.68	4.39688	22.18	53	M	32	120	434	3390	1.5	38.4	356.64	391
19.12.xlsx	92.85	2.97	4.84233	22.35	70	F	32	100	650	810	3	38.4	312.63	326
19.12.xlsx	109.42	3.1	4.75716	24	53	M	32	120	411	3360	1.5	38.4	352.97	387
19.12.xlsx	100.02	2.36	4.00197	21.28	27	M	32	100	650	3970	1.5	38.4	423.81	457
19.12.xlsx	111.42	2.95	4.63632	23.35	70	M	32	120	397	3440	1.5	38.4	377.69	396
19.12.xlsx	115.67	3.11	5.19307	21.7	71	M	32	120	546	950	3	38.4	371.93	385
19.12.xlsx	95.76	2.96	4.45314	24.54	53	F	32	100	539	3110	1.5	38.4	323.51	358
19.12.xlsx	112.14	3.18	4.89069	23.94	56	M	32	100	533	3360	1.5	38.4	352.64	387
19.12.xlsx	117.57	3.48	5.72197	22.12	55	F	32	120	663	870	3	38.4	337.84	351
19.12.xlsx	138.57	3.91	6.06885	23.69	70	F	32	120	624	910	3	38.4	354.4	366
19.12.xlsx	115.24	3.59	5.63388	23.39	45	F	32	120	657	820	3	38.4	321	332
19.12.xlsx	122.07	3.45	5.13345	24.84	66	M	32	120	800	1900	1.5	38.4	353.83	384
19.12.xlsx	97.11	2.79	4.43994	23.01	45	F	32	120	382	3320	1.5	38.4	348.06	383
19.12.xlsx	71.61	2.14	3.77848	20.18	26	F	32	100	492	3200	1.5	38.4	334.63	369
19.12.xlsx	135.94	3.4	5.07766	24.74	34	M	32	120	489	3760	1.5	38.4	399.82	433
19.12.xlsx	82.23	2.54	4.09138	22.68	44	F	32	100	545	3110	1.5	38.4	323.74	359
19.12.xlsx	136.52	3.93	6.24952	23.03	68	F	32	120	667	890	3	38.4	347.38	361
19.12.xlsx	107.06	3.33	4.96582	24.78	22	F	32	120	500	3070	1.5	38.4	321.5	354
19.12.xlsx	85.83	2.73	4.33172	23.09	33	F	32	100	497	3010	1.5	38.4	314.4	347
19.12.xlsx	103.17	3.13	4.69163	24.64	63	M	32	100	539	3030	1.5	38.4	329.62	350
19.12.xlsx	125.26	3.4	5.09821	24.63	48	M	32	120	667	3480	1.5	38.4	368.41	401
19.12.xlsx	98.89	2.85	4.62116	22.5	69	M	32	100	650	3280	1.5	38.4	346.98	378
19.12.xlsx	88.52	2.54	4.18252	22.08	30	F	32	100	434	3310	1.5	38.4	348.5	382
19.12.xlsx	70.67	2.06	3.54233	20.9	36	F	32	100	500	3270	1.5	38.4	343.06	377
19.12.xlsx	116.75	3.06	4.69577	24	46	F	32	100	650	2040	1.5	38.4	381.54	412
19.12.xlsx	97.35	2.97	4.6729	23.32	42	F	32	120	364	3130	1.5	38.4	327.78	361
19.12.xlsx	110.38	3.51	5.19595	24.98	40	F	32	120	484	3010	1.5	38.4	314.47	347
19.12.xlsx	81.9	2.41	4.08076	21.32	72	M	32	100	494	3160	1.5	38.4	339.83	364
19.12.xlsx	98.61	2.6	4.21116	22.53	46	M	32	100	584	3530	1.5	38.4	379.27	407
19.12.xlsx	91.56	2.47	3.9307	23.01	88	M	32	100	416	3520	1.5	38.4	370.69	406
19.12.xlsx	134.92	3.74	5.85852	23.44	75	M	32	100	650	3420	1.5	38.4	360.75	394
19.12.xlsx	102.78	3.03	4.48704	24.97	74	M	32	100	511	3230	1.5	38.4	339.21	372
19.12.xlsx	116.44	3.06	4.63751	24.34	77	M	32	120	347	3510	1.5	38.4	380.52	404
19.12.xlsx	77.85	2.36	3.96831	21.51	47	F	32	120	367	3150	1.5	38.4	329.87	363
19.12.xlsx	107.6	3.04	4.73063	23.62	69	M	32	120	369	3360	1.5	38.4	353.95	388
19.12.xlsx	102.65	3.1	4.5907	24.97	43	F	32	100	565	3160	1.5	38.4	331.13	364
19.12.xlsx	70.38	2.37	3.94002	21.82	50	F	32	100	550	2790	1.5	38.4	296.96	322
19.12.xlsx	57.83	2.07	3.55169	20.96	20	F	32	100	341	2670	1.5	38.4	279.37	307
19.12.xlsx	101.8	2.95	4.68079	23.09	32	F	32	120	387	3280	1.5	38.4	345.08	378
19.12.xlsx	108.88	3.26	4.88829	24.63	57	M	32	120	434	3080	1.5	38.4	333.99	355
19.12.xlsx	66.28	2.43	3.93148	22.56	55	F	32	100	491	2610	1.5	38.4	272.76	301
19.12.xlsx	91.45	2.8	4.44605	23.07	54	F	32	100	481	3140	1.5	38.4	326.61	362
19.12.xlsx	104.21	3.19	4.95313	23.68	37	F	32	120	407	3020	1.5	38.4	326.68	348
19.12.xlsx	99.47	3	4.50835	24.57	29	F	32	100	530	3170	1.5	38.4	331.57	366
19.12.xlsx	111.99	3.28	5.05932	23.86	34	F	32	120	342	3260	1.5	38.4	341.43	376
19.12.xlsx	68.04	2.14	3.73297	20.51	80	F	32	100	556	3060	1.5	38.4	317.94	352
19.12.xlsx	113.21	3.17	4.97294	23.4	23	M	32	120	433	3390	1.5	38.4	357.13	391
19.12.xlsx	71.12	2.15	3.67813	21.04	32	F	32	100	438	3160	1.5	38.4	330.79	364
19.12.xlsx	115.78	2.82	4.52076	22.81	37	F	32	100	650	3750	1.5	38.4	410.57	433
19.12.xlsx	114	3.19	5.00799	23.38	29	M	32	120	-	-	-	-	357.37	357.37
19.12.xlsx	124	2.99	4.51482	24.44	43	M	32	120	-	-	-	-	414.72	414.72
19.12.xlsx	57.69	1.64	2.78205	21.27	29	F	32	100	419	3230	1.5	38.4	351.77	372
19.12.xlsx	133.03	3.1	4.61945	24.8	59	F	32	120	377	3980	1.5	38.4	429.13	458
19.12.xlsx	141.64	3.44	5.45227	23.12	54	M	32	120	556	3730	1.5	38.4	411.74	430
19.12.xlsx	86.41	2.69	4.0129	24.77	75	F	32	100	434	2950	1.5	38.4	321.23	340
19.12.xlsx	65	2.23	3.5815	22.76	90	F	32	100	-	-	-	-	291.48	291.48
19.12.xlsx	85	2.71	4.14648	24.08	76	F	32	100	-	-	-	-	313.65	313.65
19.12.xlsx	71.34	2.11	3.61368	21.01	80	F	32	100	591	3090	1.5	38.4	338.1	356
19.12.xlsx	68.77	2.51	3.80118	24.36	67	F	32	100	437	2640	1.5	38.4	273.98	304
19.12.xlsx	101.58	3.06	4.68716	24.05	68	M	32	120	444	3040	1.5	38.4	331.96	350
19.12.xlsx	88.64	2.66	4.38494	22.05	41	F	32	100	573	3050	1.5	38.4	333.23	352
19.12.xlsx	142.13	4.65	7.03169	24.4	81	F	32	120	800	790	3	38.4	305.66	317
19.12.xlsx	134.81	3.51	5.24772	24.71	42	M	32	120	536	3540	1.5	38.4	384.07	408
19.12.xlsx	113.58	3.33	5.08204	24.15	44	M	32	120	373	3130	1.5	38.4	341.08	361
19.12.xlsx	104.21	2.83	4.56688	22.63	21	M	32	120	411	3350	1.5	38.4	368.23	386
19.12.xlsx	80.29	2.45	4.04916	21.98	22	F	32	100	541	3030	1.5	38.4	327.71	349
19.12.xlsx	96.16	2.36	3.93349	21.75	57	M	32	100	650	3790	1.5	38.4	407.46	437
19.12.xlsx	103.28	2.52	4.20171	21.74	36	M	32	120	403	3750	1.5	38.4	409.84	432
19.12.xlsx	110.42	2.88	4.54629	23.23	40	M	32	120	424	3610	1.5	38.4	383.4	416
19.12.xlsx	84	2.73	4.49703	22.07	42	F	32	100	-	-	-	-	307.69	307.69
19.12.xlsx	90.23	2.66	4.30201	22.57	44	F	32	100	427	3230	1.5	38.4	339.21	372
19.12.xlsx	101.74	3.22	4.83186	24.61	48	F	32	120	431	3050	1.5	38.4	315.96	351
19.12.xlsx	94.69	2.86	4.45871	23.57	62	F	32	100	562	3170	1.5	38.4	331.08	365
19.12.xlsx	81.56	2.55	4.08792	22.81	23	F	32	100	529	3060	1.5	38.4	319.84	353
19.12.xlsx	96.29	2.74	4.51019	22.09	40	F	32	120	407	3330	1.5	38.4	351.42	384
19.12.xlsx	119.8	3.31	5.19066	23.41	31	M	32	120	518	3430	1.5	38.4	361.93	395
19.12.xlsx	72.89	2.33	3.85933	21.92	27	F	32	100	485	3000	1.5	38.4	312.83	346
19.12.xlsx	76.27	2.25	3.88756	20.77	46	F	32	100	444	3240	1.5	38.4	338.98	373
19.12.xlsx	134.34	3.28	5.03153	24.01	34	M	32	120	565	3840	1.5	38.4	409.57	443
19.12.xlsx	79.77	2.63	4.33708	22.04	62	F	32	100	585	2930	1.5	38.4	303.31	338
19.12.xlsx	84.69	2.43	3.91707	22.66	52	M	32	100	562	3330	1.5	38.4	348.52	383
19.12.xlsx	86.27	2.4	4.14217	20.8	37	F	32	100	498	3420	1.5	38.4	359.46	394
19.12.xlsx	101.55	3.08	4.80521	23.55	48	F	32	120	370	3160	1.5	38.4	329.71	365
19.12.xlsx	129.01	3.22	4.92681	24.08	21	M	32	120	494	3780	1.5	38.4	400.65	435
19.12.xlsx	81.73	2.33	3.69296	23.12	84	F	32	100	397	3350	1.5	38.4	350.77	386
19.12.xlsx	119.88	3.26	4.92613	24.42	63	M	32	120	517	3480	1.5	38.4	367.73	401
19.12.xlsx	98.06	2.82	4.20838	24.76	81	F	32	100	611	3320	1.5	38.4	347.73	382
19.12.xlsx	68.57	2.18	3.69673	21.28	90	M	32	100	432	3030	1.5	38.4	314.54	349
19.12.xlsx	92.74	2.6	4.12545	23.09	61	M	32	100	523	3370	1.5	38.4	356.69	389
19.12.xlsx	88.39	2.81	4.21972	24.59	79	M	32	100	484	3010	1.5	38.4	314.56	347
19.12.xlsx	91.39	2.86	4.42121	23.8	86	F	32	120	378	3080	1.5	38.4	319.55	355
19.12.xlsx	87.74	2.36	3.94652	21.66	88	M	32	100	635	3520	1.5	38.4	371.78	405
19.12.xlsx	107.22	3.13	4.81025	23.96	90	F	32	120	448	3270	1.5	38.4	342.56	377
19.12.xlsx	91.9	2.55	4.10447	22.7	57	F	32	100	456	3420	1.5	38.4	360.39	394
19.12.xlsx	114.16	3.42	5.31025	23.68	85	M	32	120	346	3200	1.5	38.4	333.8	369
19.12.xlsx	93.78	2.92	4.43673	24.27	55	M	32	120	385	3080	1.5	38.4	321.16	355
19.12.xlsx	104.96	3.08	4.80698	23.54	57	F	32	120	322	3160	1.5	38.4	340.78	364
19.12.xlsx	124.02	3.31	4.9487	24.71	40	M	32	120	386	3420	1.5	38.4	374.68	394
19.12.xlsx	84.93	2.62	4.32218	22.03	64	F	32	100	499	3100	1.5	38.4	324.16	357
19.12.xlsx	94.22	3.15	5.03313	22.9	68	F	32	120	470	2750	1.5	38.4	299.11	317
19.12.xlsx	128.31	3.24	5.06784	23.48	44	F	32	120	411	3700	1.5	38.4	396.02	427
19.12.xlsx	100.5	3.58	5.46357	24.15	65	F	32	120	554	2730	1.5	38.4	280.73	315
19.12.xlsx	74.86	2.44	4.0046	22.17	76	F	32	100	557	2900	1.5	38.4	306.8	335
19.12.xlsx	88.83	2.66	4.18208	23.34	53	F	32	100	501	3200	1.5	38.4	333.95	369
19.12.xlsx	79.59	2.82	4.40443	23.52	62	F	32	100	497	2730	1.5	38.4	282.23	314
19.12.xlsx	127.39	3.91	5.87588	24.57	38	F	32	100	650	3120	1.5	38.4	325.81	360
19.12.xlsx	105.65	2.91	4.46231	24.02	60	M	32	100	543	3330	1.5	38.4	363.06	384
19.12.xlsx	96.38	2.62	4.11919	23.34	29	F	32	100	504	3360	1.5	38.4	367.86	387
19.12.xlsx	96.76	2.65	4.18783	23.2	46	M	32	100	547	3470	1.5	38.4	365.13	400
19.12.xlsx	101.77	2.79	4.66216	21.68	33	F	32	120	387	3470	1.5	38.4	364.77	400
19.12.xlsx	85.32	2.43	4.10105	21.41	60	F	32	100	510	3340	1.5	38.4	351.11	385
19.12.xlsx	127.88	3.26	4.97156	24.17	37	M	32	120	403	3590	1.5	38.4	392.27	414
19.12.xlsx	85.81	2.99	4.76871	22.95	84	F	32	120	578	2680	1.5	38.4	286.99	309
19.12.xlsx	92.78	2.62	4.11315	23.38	51	M	32	100	469	3380	1.5	38.4	354.12	389
19.12.xlsx	141.67	3.44	5.31001	23.84	65	M	32	100	650	3870	1.5	38.4	411.83	446
19.12.xlsx	107.02	3.37	5.10733	24.34	71	F	32	120	421	3040	1.5	38.4	317.57	350
19.12.xlsx	108.7	2.73	4.52187	21.92	67	M	32	100	549	3690	1.5	38.4	398.17	426
19.12.xlsx	103.54	2.85	4.305	24.43	67	M	32	100	462	3430	1.5	38.4	363.3	396
19.12.xlsx	119.14	3.67	5.67962	23.77	81	F	32	100	650	840	3	38.4	324.63	337
19.12.xlsx	74.62	2.43	3.96046	22.36	77	F	32	100	347	2960	1.5	38.4	307.08	342
2月.xlsx	95.66	2.86	4.37599	24.08	47	M	32	120	442	3190	1.5	38.4	334.48	368
2月.xlsx	93.72	2.63	4.16233	23.16	36	F	32	100	540	3370	1.5	38.4	356.35	389
2月.xlsx	103.47	3.35	4.99748	24.77	71	F	32	120	469	2880	1.5	38.4	308.87	332
2月.xlsx	124.71	3.08	5.23251	21.23	73	M	32	120	582	1040	3	38.4	404.9	419
2月.xlsx	73.95	1.95	3.3841	20.65	20	M	32	100	469	3590	1.5	38.4	379.23	414
2月.xlsx	100.05	3.13	4.77155	24.18	51	F	32	120	421	3030	1.5	38.4	319.65	350
2月.xlsx	130.45	3.44	5.20003	24.41	51	F	32	100	650	2020	1.5	38.4	379.22	409
2月.xlsx	98.7	2.66	4.23618	22.99	58	M	32	100	594	3510	1.5	38.4	371.05	405
2月.xlsx	112.58	3.24	4.85117	24.67	72	M	32	120	460	3290	1.5	38.4	347.47	379
2月.xlsx	89.97	2.7	4.46234	21.98	20	F	32	100	587	3180	1.5	38.4	333.22	367
2月.xlsx	78.4	2.33	3.76139	22.62	60	F	32	100	448	3150	1.5	38.4	336.48	363
2月.xlsx	102.38	3.15	4.69568	24.79	51	F	32	120	356	3120	1.5	38.4	325.02	359
2月.xlsx	120.58	3.13	5.07703	22.49	37	M	32	120	624	3600	1.5	38.4	385.24	415
2月.xlsx	88.07	2.58	4.22505	22.23	36	F	32	100	587	3210	1.5	38.4	341.36	370
2月.xlsx	84.9	2.67	4.1169	23.87	50	F	32	100	543	2910	1.5	38.4	317.98	336
2月.xlsx	82.85	2.85	4.27821	24.6	64	F	32	100	578	2730	1.5	38.4	290.7	315
2月.xlsx	83.21	2.41	3.95972	22.14	85	M	32	100	547	3220	1.5	38.4	345.27	371
2月.xlsx	102.79	3.01	4.696	23.55	32	F	32	120	409	3250	1.5	38.4	341.5	374
2月.xlsx	76.33	2.44	3.81652	23.48	78	F	32	100	439	3000	1.5	38.4	312.83	346
2月.xlsx	76.87	2.06	3.58551	20.57	86	M	32	100	484	3540	1.5	38.4	373.16	408
2月.xlsx	121.06	3.17	4.83253	24.18	47	M	32	120	511	3600	1.5	38.4	381.89	415
2月.xlsx	102.4	3.15	4.73724	24.55	42	F	32	120	382	3120	1.5	38.4	325.08	359
2月.xlsx	75.22	2.23	3.79683	21.17	48	F	32	100	492	3200	1.5	38.4	337.31	369
2月.xlsx	87.29	2.92	5.04149	20.79	80	F	32	120	634	2840	1.5	38.4	298.94	327
2月.xlsx	95.4	2.8	4.3031	23.96	27	M	32	100	564	3250	1.5	38.4	340.71	374
2月.xlsx	115.18	3.35	5.08448	24.3	44	F	32	120	386	3290	1.5	38.4	343.82	379
2月.xlsx	82.16	2.37	3.94147	21.81	18	F	32	100	459	3300	1.5	38.4	346.67	380
2月.xlsx	97.33	2.56	4.03078	23.3	34	F	32	100	524	3540	1.5	38.4	380.2	408
2月.xlsx	104.38	3.26	4.83651	24.92	27	F	32	120	359	3000	1.5	38.4	320.18	346
2月.xlsx	91.38	2.47	4.1123	21.78	28	M	32	120	358	3490	1.5	38.4	369.96	402
2月.xlsx	79.51	2.21	3.76416	21.16	42	F	32	100	476	3390	1.5	38.4	359.77	390
2月.xlsx	117.46	3.08	4.6764	24.29	39	M	32	120	391	3590	1.5	38.4	381.36	413
2月.xlsx	104.76	2.83	4.56856	22.62	31	M	32	120	415	3400	1.5	38.4	370.18	392
2月.xlsx	85.3	2.84	4.20722	24.96	61	F	32	100	494	2820	1.5	38.4	300.35	325
2月.xlsx	102.55	2.79	4.55555	22.31	20	M	32	120	503	3480	1.5	38.4	367.56	401
2月.xlsx	95.91	3.01	4.52171	24.58	79	M	32	120	343	3020	1.5	38.4	318.64	348
2月.xlsx	87.25	2.95	4.47081	24.34	30	F	32	100	611	2870	1.5	38.4	295.76	331
2月.xlsx	121.28	3.62	5.37455	24.9	29	F	32	120	556	3190	1.5	38.4	335.03	368
2月.xlsx	96.39	2.81	4.45048	23.14	42	F	32	120	360	3270	1.5	38.4	343.02	377
2月.xlsx	112.62	3.37	5.52891	22.18	44	F	32	100	650	3200	1.5	38.4	334.18	369
2月.xlsx	78.11	2.5	4.19909	21.54	32	F	32	120	362	3000	1.5	38.4	312.44	346
2月.xlsx	117.45	3.13	4.86532	23.65	30	M	32	120	468	3520	1.5	38.4	375.24	406
2月.xlsx	95.17	2.63	4.21617	22.81	27	M	32	120	356	3410	1.5	38.4	361.86	393
2月.xlsx	108.91	3.01	4.78477	23.04	38	M	32	120	464	3440	1.5	38.4	361.83	396
2月.xlsx	95.04	2.95	4.5704	23.74	33	F	32	120	404	3090	1.5	38.4	322.17	356
2月.xlsx	83.91	2.45	4.00921	22.25	28	F	32	100	571	3260	1.5	38.4	342.49	376
2月.xlsx	85.49	2.52	4.25294	21.41	26	F	32	120	344	3130	1.5	38.4	339.25	361
2月.xlsx	89.76	2.63	4.31009	22.21	47	F	32	120	381	3150	1.5	38.4	341.29	363
2月.xlsx	77.91	2.52	4.08158	22.53	42	F	32	100	441	2900	1.5	38.4	309.17	334
2月.xlsx	86.94	2.7	4.47218	21.92	30	F	32	120	382	3070	1.5	38.4	322	354
2月.xlsx	89.49	2.74	4.69265	21.01	31	F	32	120	426	3120	1.5	38.4	326.61	360
2月.xlsx	95.3	2.95	4.64825	23.28	26	F	32	120	366	3100	1.5	38.4	323.05	357
2月.xlsx	107.61	3.17	4.76382	24.57	25	F	32	120	413	3240	1.5	38.4	339.46	373
2月.xlsx	80.46	2.43	3.99551	22.12	31	F	32	100	423	3060	1.5	38.4	331.11	352
2月.xlsx	77.99	2.67	4.17168	23.51	42	F	32	100	383	2730	1.5	38.4	292.1	314
2月.xlsx	99.71	2.88	4.54296	23.25	40	M	32	120	378	3280	1.5	38.4	346.22	378
2月.xlsx	85.37	2.48	4.21628	21.21	35	F	32	100	527	3190	1.5	38.4	344.23	368
2月.xlsx	78.37	2.58	4.1345	22.82	63	F	32	100	435	2800	1.5	38.4	303.76	322
2月.xlsx	101.61	3.19	4.73614	24.9	49	F	32	120	351	3040	1.5	38.4	318.53	351
2月.xlsx	87.25	2.44	4.05937	21.8	38	F	32	100	453	3320	1.5	38.4	357.58	382
2月.xlsx	116.49	3.15	4.75467	24.45	41	M	32	120	380	3400	1.5	38.4	369.81	392
2月.xlsx	111.88	3.13	4.66073	24.82	54	M	32	120	369	3390	1.5	38.4	357.44	391
2月.xlsx	79.56	2.3	3.83349	21.75	20	M	32	100	467	3290	1.5	38.4	345.91	380
2月.xlsx	84.51	2.59	4.17498	22.66	56	F	32	100	427	3090	1.5	38.4	326.29	356
2月.xlsx	84.7	2.54	4.05697	22.91	33	F	32	100	448	3200	1.5	38.4	333.46	369
2月.xlsx	107.5	3.01	4.86092	22.61	26	F	32	120	404	3330	1.5	38.4	357.14	383
2月.xlsx	132.67	3.31	4.92514	24.84	66	M	32	120	438	3760	1.5	38.4	400.82	434
2月.xlsx	98.44	2.95	4.69629	23	22	F	32	100	524	3190	1.5	38.4	333.69	367
2月.xlsx	85.08	2.49	4.07617	22.24	33	F	32	100	440	3260	1.5	38.4	341.69	376
2月.xlsx	116.12	3.19	5.06904	23.05	23	M	32	120	400	3440	1.5	38.4	364.01	397
2月.xlsx	79.29	2.77	4.10503	24.95	36	F	32	100	440	2770	1.5	38.4	286.25	319
2月.xlsx	101.45	3.04	4.69602	23.82	50	F	32	120	417	3190	1.5	38.4	333.72	367
2月.xlsx	110.3	3.04	4.67366	23.95	79	M	32	120	479	3430	1.5	38.4	362.83	396
2月.xlsx	70.92	2.19	3.65283	21.73	33	F	32	100	474	3100	1.5	38.4	323.84	357
2月.xlsx	108.76	3.49	5.53355	23.11	56	F	32	120	578	2930	1.5	38.4	311.63	337
2月.xlsx	86.58	2.86	4.38081	24.05	56	F	32	100	454	2930	1.5	38.4	302.73	337
2月.xlsx	97.29	2.77	4.77724	20.82	20	F	32	120	386	3350	1.5	38.4	351.23	386
2月.xlsx	97.98	2.75	4.22471	23.97	72	M	32	100	502	3240	1.5	38.4	356.29	374
2月.xlsx	95.52	2.47	3.96841	22.75	72	M	32	100	469	3640	1.5	38.4	386.72	420
2月.xlsx	90.17	2.95	4.66878	23.16	31	F	32	100	558	2850	1.5	38.4	305.66	328
2月.xlsx	101.81	3.03	4.50851	24.84	30	M	32	100	521	3070	1.5	38.4	336.01	354
2月.xlsx	99.58	2.86	4.39209	23.98	57	F	32	100	569	3200	1.5	38.4	348.18	369
2月.xlsx	96.4	2.79	4.45955	22.89	34	F	32	120	400	3240	1.5	38.4	345.52	374
2月.xlsx	78.06	2.33	3.89635	21.66	47	F	32	100	470	3100	1.5	38.4	335.02	357
2月.xlsx	78.67	2.41	4.08976	21.26	47	F	32	100	487	3120	1.5	38.4	326.43	360
2月.xlsx	72.77	2.3	3.95212	20.92	68	F	32	100	632	3000	1.5	38.4	316.39	346
2月.xlsx	75.29	2.52	3.89561	23.8	26	F	32	100	480	2860	1.5	38.4	298.77	329
2月.xlsx	78.24	2.75	4.22006	24	30	F	32	100	486	2620	1.5	38.4	284.51	302
2月.xlsx	113.72	2.77	4.57299	22.01	36	M	32	120	371	3720	1.5	38.4	410.54	429
2月.xlsx	120.35	3.13	4.66758	24.78	53	F	32	120	325	3510	1.5	38.4	384.5	405
2月.xlsx	79.38	2.32	3.93558	21.27	41	F	32	100	437	3130	1.5	38.4	342.16	361
2月.xlsx	89.53	2.99	4.85351	22.47	22	F	32	120	411	2800	1.5	38.4	299.43	323
2月.xlsx	129.13	3.08	4.68672	24.23	28	M	32	120	426	3800	1.5	38.4	419.25	438
2月.xlsx	107.55	2.85	4.45292	23.51	55	M	32	100	650	3470	1.5	38.4	377.37	400
2月.xlsx	110.32	2.92	4.53057	23.7	29	M	32	120	431	3500	1.5	38.4	377.81	404
2月.xlsx	115.84	3.04	4.53004	24.8	46	M	32	100	547	3570	1.5	38.4	381.05	412
2月.xlsx	96.74	2.65	4.18015	23.25	22	M	32	120	440	3340	1.5	38.4	365.06	385
2月.xlsx	76.97	2.32	3.76317	22.49	33	F	32	100	499	3050	1.5	38.4	331.77	352
2月.xlsx	92.07	2.71	4.20937	23.67	36	F	32	100	431	3230	1.5	38.4	339.74	372
2月.xlsx	89.96	2.48	4.08672	22.06	27	M	32	100	558	3300	1.5	38.4	362.74	381
2月.xlsx	98.91	2.86	4.38403	24.03	54	M	32	100	573	3190	1.5	38.4	345.84	368
2月.xlsx	77.64	2.45	4.27059	20.53	34	F	32	120	360	2940	1.5	38.4	316.9	339
2月.xlsx	116.96	3.08	4.86201	23.23	29	M	32	120	383	3450	1.5	38.4	379.74	398
2月.xlsx	114.75	3.45	5.23049	24.33	84	F	32	100	650	3180	1.5	38.4	332.61	366
2月.xlsx	80.02	2.47	3.91198	23.14	50	F	32	100	410	3110	1.5	38.4	323.97	359
2月.xlsx	117.7	3.22	5.10358	23.12	33	F	32	120	463	3350	1.5	38.4	365.53	386
2月.xlsx	103.86	2.99	4.74078	23.11	49	F	32	120	417	3320	1.5	38.4	347.36	382
2月.xlsx	93.73	2.91	4.38757	24.48	49	F	32	100	483	3090	1.5	38.4	322.1	356
2月.xlsx	120.19	3.13	4.82795	23.86	46	M	32	120	381	3630	1.5	38.4	383.99	418
2月.xlsx	102.96	2.41	3.951	22.2	36	M	32	100	518	4010	1.5	38.4	427.22	462
2月.xlsx	131.72	3.31	5.03485	24.24	55	M	32	120	535	3750	1.5	38.4	397.95	432
2月.xlsx	115.16	3.01	4.5267	24.55	44	M	32	120	355	3550	1.5	38.4	382.59	409
2月.xlsx	92.44	2.56	3.94874	23.86	63	M	32	100	461	3370	1.5	38.4	361.09	388
2月.xlsx	107.52	3.31	5.08501	23.97	74	F	32	120	381	3100	1.5	38.4	324.83	358
2月.xlsx	126.5	3.06	4.83576	23.2	79	M	32	120	453	3890	1.5	38.4	413.4	448
2月.xlsx	113.48	2.88	4.67667	22.46	53	M	32	120	435	3700	1.5	38.4	394.03	427
2月.xlsx	111.3	2.9	4.47975	23.82	41	M	32	120	347	3570	1.5	38.4	383.79	411
2月.xlsx	106.74	2.95	4.93314	21.66	49	F	32	120	490	3430	1.5	38.4	361.83	395
2月.xlsx	77.61	2.26	3.62968	22.76	74	M	32	100	431	3180	1.5	38.4	343.41	366
2月.xlsx	88.69	2.79	4.65019	21.75	87	F	32	100	650	820	3	38.4	317.89	330
2月.xlsx	101.97	2.92	4.49082	23.94	34	F	32	100	621	3220	1.5	38.4	349.21	371
2月.xlsx	85.35	2.82	4.41414	23.46	72	M	32	100	400	2910	1.5	38.4	302.66	336
2月.xlsx	80.28	2.86	4.41796	23.82	73	F	32	100	498	2730	1.5	38.4	280.7	314
2月.xlsx	78.56	2.23	3.822	20.99	29	F	32	100	479	3350	1.5	38.4	352.29	386
2月.xlsx	95.65	3.06	4.79333	23.44	41	F	32	120	471	2870	1.5	38.4	312.58	331
2月.xlsx	92.41	2.4	4.11186	21	45	M	32	100	604	3520	1.5	38.4	385.04	405
2月.xlsx	100.67	3.01	4.67879	23.65	23	F	32	120	341	3180	1.5	38.4	334.45	367
2月.xlsx	117.53	3.04	4.64287	24.13	51	M	32	120	475	3660	1.5	38.4	386.61	421
2月.xlsx	107.38	2.88	4.35351	24.41	25	M	32	120	438	3520	1.5	38.4	372.85	406
2月.xlsx	96.82	3.26	4.8543	24.82	65	F	32	120	319	2870	1.5	38.4	296.99	331
2月.xlsx	91.79	3	4.51829	24.51	46	F	32	100	581	2960	1.5	38.4	305.97	341
2月.xlsx	132.43	3.62	5.56738	23.94	45	M	32	100	650	3460	1.5	38.4	365.83	399
2月.xlsx	115.18	3.17	4.98574	23.33	28	F	32	120	411	3450	1.5	38.4	363.34	397
2月.xlsx	103.45	2.83	4.55683	22.69	56	M	32	120	389	3460	1.5	38.4	365.55	398
2月.xlsx	104.36	2.95	4.49055	24.22	36	M	32	120	337	3230	1.5	38.4	353.76	372
2月.xlsx	119.46	3.31	5.40659	22.3	33	F	32	120	557	3440	1.5	38.4	360.91	396
2月.xlsx	72.17	2.63	4.16539	23.14	63	F	32	120	370	2540	1.5	38.4	274.41	292
2月.xlsx	114.45	2.83	4.60392	22.41	28	M	32	120	495	3790	1.5	38.4	404.42	437
2月.xlsx	108.61	2.88	4.48989	23.57	25	M	32	120	353	3570	1.5	38.4	377.12	411
2月.xlsx	86.05	2.55	4.20361	22.05	31	F	32	100	493	3230	1.5	38.4	337.45	372
2月.xlsx	106.49	3.06	4.62052	24.44	62	M	32	120	338	3310	1.5	38.4	348.01	381
2月.xlsx	105.76	2.92	4.44978	24.19	32	M	32	100	594	3440	1.5	38.4	362.19	397
2月.xlsx	121.1	3.42	5.25786	23.95	29	M	32	120	383	3380	1.5	38.4	354.09	389
2月.xlsx	117.84	3.46	5.19581	24.59	46	F	32	120	428	3240	1.5	38.4	340.58	374
2月.xlsx	99.88	3.15	4.70258	24.75	35	M	32	120	433	3050	1.5	38.4	317.08	352
2月.xlsx	96.39	2.81	4.5213	22.71	43	M	32	120	419	3270	1.5	38.4	343.02	377
2月.xlsx	125.82	3.84	5.91441	23.9	62	M	32	100	650	3130	1.5	38.4	327.66	361
2月.xlsx	86.21	2.67	4.32136	22.55	39	F	32	100	477	3090	1.5	38.4	322.88	356
2月.xlsx	76.92	2.22	3.68253	21.88	46	F	32	100	424	3300	1.5	38.4	346.49	380
2月.xlsx	85.31	2.96	4.61122	23.59	90	F	32	100	506	2790	1.5	38.4	288.21	322
2月.xlsx	109.3	3.17	4.77959	24.48	90	M	32	120	416	3290	1.5	38.4	344.79	379
2月.xlsx	87.64	2.75	4.29194	23.54	30	F	32	100	608	3060	1.5	38.4	318.69	352
2月.xlsx	93.06	2.69	4.34893	22.58	32	F	32	100	538	3300	1.5	38.4	345.95	380
2月.xlsx	91.74	2.74	4.47555	22.3	30	F	32	120	376	3150	1.5	38.4	334.82	363
2月.xlsx	82.8	2.38	4.02848	21.33	31	F	32	100	484	3320	1.5	38.4	347.9	382
2月.xlsx	91.1	2.73	4.29687	23.31	42	F	32	100	453	3200	1.5	38.4	333.7	369
2月.xlsx	120.8	3.24	4.9067	24.36	39	M	32	120	518	3520	1.5	38.4	372.84	406
2月.xlsx	112.47	3.06	4.94348	22.6	27	M	32	120	462	3480	1.5	38.4	367.55	401
2月.xlsx	103.32	2.85	4.52711	23.06	58	F	32	100	453	3430	1.5	38.4	362.53	395
2月.xlsx	110.3	3.04	4.64969	24.09	35	M	32	100	566	3310	1.5	38.4	362.83	382
2月.xlsx	76.43	2.19	3.78667	20.75	53	F	32	100	432	3190	1.5	38.4	349	368
2月.xlsx	86.84	2.89	4.55204	23.29	34	F	32	100	499	2790	1.5	38.4	300.48	322
2月.xlsx	102.17	2.97	4.59463	23.78	34	M	32	120	379	3180	1.5	38.4	344.01	367
2月.xlsx	104.5	2.74	4.46734	22.35	33	M	32	120	378	3610	1.5	38.4	381.39	416
2月.xlsx	99.03	2.73	4.626	21.3	55	F	32	100	650	930	3	38.4	362.75	376
2月.xlsx	93.94	2.63	4.21772	22.8	26	M	32	100	605	3400	1.5	38.4	357.19	392
2月.xlsx	88.12	2.47	4.17622	21.36	26	M	32	120	416	3390	1.5	38.4	356.76	390
2月.xlsx	72.41	2.19	3.77418	20.84	49	F	32	100	379	3040	1.5	38.4	330.64	351
2月.xlsx	83.69	2.45	4.11662	21.53	33	F	32	100	423	3250	1.5	38.4	341.59	374
2月.xlsx	125.51	3.08	4.83708	23.37	44	M	32	120	346	3830	1.5	38.4	407.5	442
2月.xlsx	80.48	2.37	3.87261	22.29	25	F	32	100	446	3240	1.5	38.4	339.58	373
2月.xlsx	84.93	2.59	4.17958	22.63	42	F	32	100	464	3140	1.5	38.4	327.92	362
2月.xlsx	129.04	3.74	6.05314	22.55	81	F	32	120	565	880	3	38.4	345.03	356
2月.xlsx	114.08	3.13	4.80672	23.98	31	M	32	120	350	3460	1.5	38.4	364.47	398
2月.xlsx	107.37	3.28	4.8644	24.93	35	F	32	120	318	3130	1.5	38.4	327.35	360
2月.xlsx	111.1	3.06	4.62731	24.4	33	F	32	120	333	3430	1.5	38.4	363.07	396
2月.xlsx	88.83	2.82	4.21147	24.74	30	F	32	100	518	3030	1.5	38.4	315	349
2月.xlsx	97.58	2.81	4.53128	22.65	30	F	32	100	564	3300	1.5	38.4	347.26	381
2月.xlsx	70.68	2.11	3.73784	20.09	30	F	32	100	512	3190	1.5	38.4	334.98	368
2月.xlsx	96.88	2.92	4.72078	22.58	32	F	32	120	414	3170	1.5	38.4	331.78	366
2月.xlsx	130.77	3.69	5.85496	23.09	51	F	32	120	542	910	3	38.4	354.39	369
2月.xlsx	97.49	3.08	4.74037	23.92	55	F	32	120	336	3030	1.5	38.4	316.53	350
2月.xlsx	132.77	3.98	6.06734	24.18	78	F	32	120	516	860	3	38.4	333.59	347
2月.xlsx	96.68	2.81	4.51301	22.76	52	F	32	120	418	3270	1.5	38.4	344.06	377
2月.xlsx	98.53	2.77	4.47992	22.57	74	F	32	120	360	3390	1.5	38.4	355.7	390
2月.xlsx	89.82	2.56	4.10245	22.82	23	F	32	100	465	3330	1.5	38.4	350.86	384
2月.xlsx	81.65	2.18	3.84346	20.22	34	F	32	100	550	3540	1.5	38.4	374.54	408
2月.xlsx	116.74	3.33	5.07458	24.19	62	F	32	120	395	3200	1.5	38.4	350.57	369
2月.xlsx	99.66	3.01	4.64456	23.85	58	F	32	120	445	3100	1.5	38.4	331.1	357
2月.xlsx	107.96	3.15	4.86594	23.82	32	F	32	120	376	3190	1.5	38.4	342.73	368
2月.xlsx	92.43	2.52	4.35567	20.76	70	F	32	100	614	940	3	38.4	366.79	378
2月.xlsx	78.05	2.37	3.82597	22.62	56	F	32	100	482	3140	1.5	38.4	329.32	362
2月.xlsx	83.36	2.41	4.15942	20.8	32	F	32	120	354	3300	1.5	38.4	345.89	380
2月.xlsx	129.05	3.08	4.69188	24.2	42	M	32	120	428	3930	1.5	38.4	418.99	453
2月.xlsx	102.92	3.08	4.81051	23.52	33	F	32	120	443	3060	1.5	38.4	334.16	353
2月.xlsx	100.29	2.86	4.62038	22.6	34	F	32	120	352	3250	1.5	38.4	350.66	375
2月.xlsx	78.54	2.26	3.872	21	30	F	32	100	489	3300	1.5	38.4	347.52	381
2月.xlsx	97.74	2.86	4.45053	23.62	32	F	32	100	536	3120	1.5	38.4	341.75	359
2月.xlsx	93.52	2.71	4.19857	23.74	41	M	32	100	540	3290	1.5	38.4	345.09	379
2月.xlsx	107.4	2.63	4.36584	21.86	57	M	32	120	386	3840	1.5	38.4	408.37	442
2月.xlsx	74.33	2.25	3.94653	20.36	33	F	32	100	504	3030	1.5	38.4	330.36	349
2月.xlsx	77.55	2.32	3.82025	22.08	50	F	32	100	389	3170	1.5	38.4	334.27	366
2月.xlsx	99.42	2.81	4.3599	23.7	44	F	32	100	463	3270	1.5	38.4	353.81	377
2月.xlsx	79.23	2.32	3.93269	21.29	22	F	32	100	530	3260	1.5	38.4	341.51	376
2月.xlsx	123.16	3.17	4.92207	23.68	33	M	32	120	521	3580	1.5	38.4	388.52	412
2月.xlsx	83.27	2.12	3.58708	21.34	28	M	32	100	473	3600	1.5	38.4	392.78	415
2月.xlsx	115.45	3.08	4.7005	24.15	28	M	32	120	436	3560	1.5	38.4	374.84	410
2月.xlsx	89.05	2.37	3.93568	21.85	31	M	32	100	611	3460	1.5	38.4	375.74	399
2月.xlsx	74.04	2.14	3.62491	21.31	34	F	32	100	389	3230	1.5	38.4	345.98	372
2月.xlsx	81.83	2.18	3.78464	20.64	31	F	32	100	477	3560	1.5	38.4	375.37	410
2月.xlsx	112.69	3.28	4.95453	24.43	30	M	32	120	437	3260	1.5	38.4	343.57	375
2月.xlsx	76.03	2.01	3.45889	20.88	30	F	32	100	389	3560	1.5	38.4	378.26	410
2月.xlsx	71.57	2.01	3.52557	20.36	33	F	32	100	482	3380	1.5	38.4	356.07	390
2月.xlsx	109.09	2.95	4.55197	23.85	37	F	32	120	356	3490	1.5	38.4	369.8	403
2月.xlsx	92.36	2.74	4.23415	23.81	27	M	32	120	355	3230	1.5	38.4	337.08	372
2月.xlsx	116.2	3.14	4.71874	24.57	59	F	32	100	535	3510	1.5	38.4	370.06	404
2月.xlsx	94.71	2.71	4.28265	23.2	48	F	32	100	605	3330	1.5	38.4	349.48	383
2月.xlsx	109.04	3.17	4.82189	24.24	35	F	32	120	347	3270	1.5	38.4	343.97	377
2月.xlsx	128.53	3.31	4.94325	24.74	58	M	32	120	536	3680	1.5	38.4	388.31	424
2月.xlsx	103.5	3.15	4.97799	23.2	45	F	32	120	534	3150	1.5	38.4	328.57	363
2月.xlsx	95.42	3.14	4.72914	24.51	53	F	32	100	614	2920	1.5	38.4	303.89	337
2月.xlsx	96.84	2.95	4.65508	23.24	54	F	32	120	455	3100	1.5	38.4	328.27	358
2月.xlsx	118.72	3.42	5.07202	24.93	41	M	32	120	469	3300	1.5	38.4	347.13	381
2月.xlsx	112.58	3.19	5.00064	23.42	26	F	32	100	566	3360	1.5	38.4	352.92	387
2月.xlsx	114.67	3.26	4.89008	24.62	47	M	32	120	378	3350	1.5	38.4	351.75	386
2月.xlsx	90	2.63	4.19301	22.96	62	F	32	100	442	3260	1.5	38.4	342.21	376
2月.xlsx	96.2	2.86	4.65273	22.41	47	F	32	100	541	3190	1.5	38.4	336.36	368
2月.xlsx	98.95	2.86	4.67327	22.29	29	F	32	120	419	3300	1.5	38.4	345.98	380
2月.xlsx	85.97	2.43	3.97065	22.29	41	F	32	100	503	3360	1.5	38.4	353.79	388
2月.xlsx	107.09	3.33	5.2818	23.1	33	F	32	120	596	3070	1.5	38.4	321.59	354
2月.xlsx	107.03	3.37	5.1017	24.37	31	F	32	120	422	3050	1.5	38.4	317.6	352
2月.xlsx	106.9	2.68	4.37754	22.3	36	M	32	120	367	3770	1.5	38.4	398.88	434
2月.xlsx	109.85	3.31	5.15836	23.58	25	F	32	120	420	3160	1.5	38.4	331.87	365
2月.xlsx	85.35	2.52	4.15568	22.04	39	F	32	100	518	3220	1.5	38.4	338.69	371
2月.xlsx	84.98	2.4	3.89008	22.51	38	M	32	100	487	3380	1.5	38.4	354.08	389
2月.xlsx	96.64	2.75	4.29667	23.51	30	M	32	100	523	3350	1.5	38.4	351.42	386
2月.xlsx	72.08	2.1	3.65379	20.58	29	F	32	100	470	3270	1.5	38.4	343.24	377
2月.xlsx	87.6	2.54	4.10341	22.6	45	F	32	100	586	3200	1.5	38.4	344.88	369
2月.xlsx	116.26	2.92	5.05817	20.7	24	M	32	120	673	3750	1.5	38.4	398.15	432
2月.xlsx	79.82	2.49	4.06123	22.34	44	F	32	100	503	3060	1.5	38.4	320.56	353
2月.xlsx	73.71	2.14	3.58915	21.58	41	F	32	100	521	3290	1.5	38.4	344.44	379
2月.xlsx	101.34	2.65	4.37809	21.99	29	M	32	120	348	3600	1.5	38.4	382.42	415
2月.xlsx	123.06	3.22	4.83186	24.61	29	M	32	120	450	3610	1.5	38.4	382.17	416
2月.xlsx	109.73	3.08	4.60145	24.73	38	M	32	120	365	3390	1.5	38.4	356.27	390
2月.xlsx	112.03	3.19	4.72398	24.97	37	M	32	100	506	3350	1.5	38.4	351.19	386
2月.xlsx	114.33	3.39	5.54948	22.24	78	F	32	120	534	870	3	38.4	337.26	350
2月.xlsx	108.76	3.06	4.89471	22.87	63	F	32	100	650	910	3	38.4	355.42	367
2月.xlsx	111.72	3.16	5.37433	21.2	63	M	32	120	624	910	3	38.4	353.54	366
2月.xlsx	99.34	2.72	4.49704	21.97	71	F	32	100	650	930	3	38.4	365.22	377
2月.xlsx	109.77	3.09	4.93182	22.93	68	F	32	100	650	910	3	38.4	355.24	367
2月.xlsx	84.79	2.67	4.3071	22.64	25	F	32	100	543	3040	1.5	38.4	317.57	350
2月.xlsx	93.52	2.66	4.29254	22.63	29	M	32	100	639	3350	1.5	38.4	351.58	386
2月.xlsx	92.57	2.65	4.27013	22.67	32	M	32	100	569	3330	1.5	38.4	349.32	384
2月.xlsx	91.29	2.75	4.33471	23.27	64	F	32	100	520	3160	1.5	38.4	331.96	364
2月.xlsx	116.12	3.26	4.84362	24.88	26	M	32	120	391	3390	1.5	38.4	356.2	390
2月.xlsx	118.72	3.43	5.56365	22.49	42	F	32	120	549	890	3	38.4	346.12	360
2月.xlsx	121.81	3.04	4.95101	22.38	39	M	32	120	462	3760	1.5	38.4	400.69	434
2月.xlsx	84.48	2.58	4.37182	21.3	28	F	32	100	601	3130	1.5	38.4	327.44	361
2月.xlsx	73.39	2.22	3.81886	20.89	65	F	32	100	509	850	3	38.4	330.59	342
2月.xlsx	117.04	3.24	4.86187	24.61	32	M	32	120	351	3420	1.5	38.4	361.23	395
2月.xlsx	83.26	2.63	4.16845	23.12	31	M	32	100	464	3030	1.5	38.4	316.58	350
2月.xlsx	84.61	2.33	3.82266	22.18	36	M	32	100	549	3450	1.5	38.4	363.13	397
2月.xlsx	98.21	2.9	4.62178	22.97	50	F	32	120	431	3130	1.5	38.4	338.66	360
2月.xlsx	105.2	3.35	5.15782	23.91	68	M	32	120	482	2990	1.5	38.4	314.03	344
2月.xlsx	111.47	3.03	4.72027	23.59	78	M	32	100	601	3360	1.5	38.4	367.89	387
2月.xlsx	122.09	2.9	4.6456	22.83	34	M	32	120	481	3820	1.5	38.4	421	440
2月.xlsx	88.51	2.59	4.23364	22.28	55	F	32	100	446	3120	1.5	38.4	341.74	360
2月.xlsx	114.85	3.11	4.66679	24.61	65	M	32	100	515	3370	1.5	38.4	369.29	389
2月.xlsx	89.98	2.62	4.11315	23.38	46	F	32	100	418	3140	1.5	38.4	343.44	362
2月.xlsx	124.92	3.08	4.68156	24.26	25	M	32	120	378	3680	1.5	38.4	405.58	424
2月.xlsx	117.3	3.03	4.75855	23.37	39	M	32	100	590	3590	1.5	38.4	387.13	414
2月.xlsx	110.6	3.01	4.8059	22.92	18	M	32	120	506	3370	1.5	38.4	367.44	388
2月.xlsx	87.63	2.63	4.31009	22.21	47	F	32	100	546	3150	1.5	38.4	333.19	363
2月.xlsx	102	2.8	4.36517	23.57	53	M	32	100	556	3390	1.5	38.4	364.29	391
2月.xlsx	105.89	2.86	4.48498	23.41	57	M	32	100	585	3420	1.5	38.4	370.24	394
2月.xlsx	102.6	3	4.61894	23.91	70	F	32	100	499	3130	1.5	38.4	342	361
2月.xlsx	107.22	2.66	4.53061	21.16	32	M	32	100	621	3660	1.5	38.4	403.08	421
2月.xlsx	101.08	2.73	4.4543	22.33	34	M	32	100	643	3370	1.5	38.4	370.26	389
2月.xlsx	96.86	2.99	4.67509	23.49	75	F	32	100	650	2970	1.5	38.4	323.95	342
2月.xlsx	101.35	3.13	4.71755	24.49	29	F	32	100	515	3110	1.5	38.4	323.8	359
2月.xlsx	114.47	3.46	5.16158	24.77	44	M	32	120	364	3160	1.5	38.4	330.84	364
2月.xlsx	111.38	3.04	4.62076	24.26	53	M	32	120	352	3460	1.5	38.4	366.38	399
2月.xlsx	126.7	3.26	5.19552	22.97	24	M	32	120	462	3630	1.5	38.4	388.65	419
2月.xlsx	87.93	3.18	4.80348	24.43	48	F	32	100	650	2680	1.5	38.4	276.51	309
2月.xlsx	108.95	2.85	4.79929	21.47	34	F	32	100	650	3470	1.5	38.4	382.28	400
2月.xlsx	74.62	2.55	4.09243	22.78	85	F	32	100	454	2700	1.5	38.4	292.63	311
2月.xlsx	117.87	2.95	4.91506	21.76	25	M	32	120	344	3640	1.5	38.4	399.56	420
2月.xlsx	119.02	3.42	5.08694	24.85	26	F	32	120	479	3320	1.5	38.4	348.01	383
2月.xlsx	71.34	2.07	3.66026	20.14	49	F	32	100	532	3280	1.5	38.4	344.64	378
2月.xlsx	82.24	2.52	3.98093	23.21	37	F	32	100	532	3120	1.5	38.4	326.35	360
2月.xlsx	73.96	2.26	3.87769	20.96	35	F	32	100	395	3130	1.5	38.4	327.26	360
2月.xlsx	85.04	2.3	3.97103	20.79	70	M	32	100	473	3500	1.5	38.4	369.74	404
2月.xlsx	120.91	3.44	5.12609	24.8	32	M	32	120	559	3310	1.5	38.4	351.48	381
2月.xlsx	107.98	3.19	4.81681	24.44	79	M	32	120	410	3100	1.5	38.4	338.5	357
2月.xlsx	102.51	3.06	4.96896	22.46	90	M	32	120	415	3060	1.5	38.4	335	353
2月.xlsx	110.66	3.15	4.83211	24.01	34	F	32	120	413	3320	1.5	38.4	351.3	382
2月.xlsx	101.02	2.9	4.71434	22.43	33	F	32	120	472	3310	1.5	38.4	348.34	381
2月.xlsx	103.8	2.68	4.39688	22.18	29	M	32	120	389	3660	1.5	38.4	387.31	422
2月.xlsx	105.67	2.83	4.66519	22.05	24	M	32	120	472	3520	1.5	38.4	373.39	406
2月.xlsx	72.99	2.18	3.80694	20.48	28	F	32	100	533	3200	1.5	38.4	334.82	369
2月.xlsx	120.73	3.15	5.02943	22.92	23	M	32	120	558	3610	1.5	38.4	383.27	416
2月.xlsx	97.83	2.79	4.47596	22.79	31	M	32	120	384	3330	1.5	38.4	350.65	384
2月.xlsx	120.11	3.13	5.00668	22.87	30	M	32	120	465	3520	1.5	38.4	383.74	406
2月.xlsx	92.35	2.72	4.59385	21.39	33	F	32	120	390	3230	1.5	38.4	339.52	372
2月.xlsx	95.1	3.24	4.86723	24.58	66	F	32	120	381	2700	1.5	38.4	293.52	312
2月.xlsx	80.82	2.59	4.02742	23.64	33	F	32	100	455	3000	1.5	38.4	312.05	346
2月.xlsx	114.09	3.13	4.66073	24.82	21	M	32	120	382	3460	1.5	38.4	364.5	398
2月.xlsx	95.63	2.7	4.45415	22.03	26	M	32	120	342	3330	1.5	38.4	354.19	384
2月.xlsx	95.43	3.06	4.84999	23.12	30	F	32	120	445	3000	1.5	38.4	311.86	346
2月.xlsx	116.13	3.49	5.18535	24.88	31	M	32	120	557	3190	1.5	38.4	332.75	368
2月.xlsx	107.91	3.24	4.92295	24.27	29	F	32	120	408	3180	1.5	38.4	333.06	367
2月.xlsx	101.97	3.04	4.7289	23.63	29	M	32	120	450	3190	1.5	38.4	335.43	368
2月.xlsx	83.38	2.49	3.99027	22.82	36	F	32	100	522	3160	1.5	38.4	334.86	365
2月.xlsx	119.8	3.31	4.9578	24.66	32	M	32	120	450	3430	1.5	38.4	361.93	395
2月.xlsx	110.14	2.56	4.38598	21	20	M	32	120	471	4020	1.5	38.4	430.23	463
2月.xlsx	116.6	3.13	4.96093	23.12	30	M	32	120	605	3520	1.5	38.4	372.52	406
2月.xlsx	105.87	2.77	4.50631	22.41	52	F	32	120	425	3620	1.5	38.4	382.2	417
2月.xlsx	128.35	3.58	5.38787	24.53	62	M	32	120	593	3400	1.5	38.4	358.52	392
2月.xlsx	101.92	3.24	4.86365	24.6	40	F	32	120	362	3010	1.5	38.4	314.57	347
2月.xlsx	98.48	2.86	4.72851	21.97	37	F	32	120	395	3280	1.5	38.4	344.34	378
2月.xlsx	93.31	2.72	4.43799	22.33	82	M	32	120	426	3270	1.5	38.4	343.05	377
2月.xlsx	115.47	3.1	4.72929	24.16	37	M	32	120	425	3520	1.5	38.4	372.48	405
2月.xlsx	83.75	2.4	4.05042	21.41	57	F	32	100	473	3330	1.5	38.4	348.96	383
2月.xlsx	97.83	2.65	4.28112	22.6	45	M	32	120	365	3490	1.5	38.4	369.17	402
2月.xlsx	76.55	2.19	3.84129	20.36	34	F	32	100	420	3330	1.5	38.4	349.54	383
2月.xlsx	92.72	2.48	4.0375	22.39	34	M	32	100	494	3520	1.5	38.4	373.87	406
2月.xlsx	118.53	3.13	4.74709	24.32	64	M	32	120	438	3580	1.5	38.4	378.69	412
2月.xlsx	72.94	2.04	3.48483	21.08	37	F	32	100	531	3390	1.5	38.4	357.55	391
2月.xlsx	79.55	2.23	3.95332	20.07	46	F	32	100	616	3390	1.5	38.4	356.73	390
2月.xlsx	82.57	2.44	4.16201	21.12	49	F	32	100	520	3230	1.5	38.4	338.4	373
2月.xlsx	118.26	3.67	5.4328	24.98	47	F	32	120	373	3090	1.5	38.4	322.23	356
2月.xlsx	115.79	3.35	5.01587	24.67	35	F	32	120	367	3280	1.5	38.4	345.64	378
2月.xlsx	96.75	2.74	4.31419	23.3	45	M	32	120	349	3360	1.5	38.4	353.1	387
2月.xlsx	111.32	3.13	4.9865	22.98	29	M	32	120	487	3370	1.5	38.4	355.65	389
2月.xlsx	87.63	2.47	3.94951	22.88	61	F	32	100	469	3380	1.5	38.4	354.78	390
2月.xlsx	91.51	2.56	4.32362	21.39	23	F	32	100	453	3390	1.5	38.4	357.46	391
2月.xlsx	83.83	2.33	3.90064	21.63	54	F	32	100	466	3400	1.5	38.4	359.79	392
2月.xlsx	94.24	2.7	4.28412	23.09	51	F	32	100	524	3330	1.5	38.4	349.04	383
2月.xlsx	124.86	4.59	6.94861	24.37	62	F	32	120	800	2660	1.5	38.4	272.03	307
2月.xlsx	96.57	2.7	4.42319	22.22	30	M	32	120	381	3410	1.5	38.4	357.67	393
2月.xlsx	86.29	2.59	4.1126	23.07	53	F	32	100	516	3190	1.5	38.4	333.17	368
2月.xlsx	122.91	2.99	4.86064	22.43	31	M	32	120	423	3860	1.5	38.4	411.07	445
2月.xlsx	82.35	2.37	4.08589	20.83	30	F	32	100	609	3320	1.5	38.4	347.47	382
2月.xlsx	74.09	2.25	3.81404	21.29	39	F	32	100	443	3150	1.5	38.4	329.29	363
2月.xlsx	95.96	2.99	5.02027	21.55	24	F	32	120	491	3080	1.5	38.4	320.94	355
2月.xlsx	96.83	2.59	4.26798	22.06	25	M	32	100	495	3540	1.5	38.4	373.86	408
2月.xlsx	72.59	2.21	3.63511	22.11	38	F	32	100	374	3050	1.5	38.4	328.46	351
2月.xlsx	107.33	2.74	4.49531	22.18	31	M	32	120	409	3570	1.5	38.4	391.72	412
2月.xlsx	98.58	3.08	4.7648	23.78	24	F	32	120	408	3060	1.5	38.4	320.06	353
2月.xlsx	75.99	2.23	3.84594	20.82	27	F	32	100	499	3130	1.5	38.4	340.76	360
2月.xlsx	80.63	2.54	4.14278	22.34	58	F	32	100	552	2940	1.5	38.4	317.44	339
2月.xlsx	115.84	3.44	5.10918	24.89	62	M	32	120	629	3200	1.5	38.4	336.74	369
2月.xlsx	97.06	2.99	4.43594	24.92	30	F	32	120	362	2990	1.5	38.4	324.62	344
2月.xlsx	108.45	3.01	4.6055	24.08	49	M	32	120	402	3310	1.5	38.4	360.3	382
2月.xlsx	109.29	3.13	5.05471	22.61	83	M	32	120	537	3190	1.5	38.4	349.17	368
2月.xlsx	82.49	2.36	3.80283	22.67	75	M	32	100	531	3330	1.5	38.4	349.53	384
2月.xlsx	95.57	2.77	4.55957	22.09	44	F	32	120	357	3160	1.5	38.4	345.02	365
2月.xlsx	96.04	2.97	4.67118	23.33	41	F	32	120	381	3020	1.5	38.4	323.37	348
2月.xlsx	94.92	2.65	4.50861	21.19	33	F	32	120	397	3280	1.5	38.4	358.19	378
2月.xlsx	133.61	3.66	5.7311	23.45	63	F	32	100	650	3460	1.5	38.4	365.05	398
2月.xlsx	111.26	2.9	4.51443	23.61	34	M	32	120	398	3620	1.5	38.4	383.66	418
2月.xlsx	89.47	2.54	3.99635	23.32	42	M	32	100	558	3230	1.5	38.4	352.24	372
2月.xlsx	96.83	2.97	4.93931	21.81	47	F	32	120	553	3120	1.5	38.4	326.03	360
2月.xlsx	99.23	2.85	4.45128	23.52	55	F	32	100	527	3190	1.5	38.4	348.18	367
2月.xlsx	92.41	2.77	4.51128	22.38	60	F	32	120	416	3190	1.5	38.4	333.61	367
2月.xlsx	114.33	3.04	4.68568	23.88	53	M	32	120	456	3550	1.5	38.4	376.09	409
2月.xlsx	85.57	2.73	4.31901	23.17	39	F	32	100	515	2890	1.5	38.4	313.44	333
2月.xlsx	90.61	2.74	4.2968	23.41	57	F	32	100	512	3160	1.5	38.4	330.69	364
2月.xlsx	81.31	2.29	3.84072	21.58	31	F	32	100	518	3370	1.5	38.4	355.07	388
2月.xlsx	126.15	3.35	5.60205	21.66	28	F	32	120	414	3560	1.5	38.4	376.57	411
2月.xlsx	123.56	3.13	4.74709	24.32	33	M	32	120	370	3680	1.5	38.4	394.76	424
2月.xlsx	120.83	3.22	4.8639	24.43	31	M	32	120	465	3420	1.5	38.4	375.25	394
2月.xlsx	104.34	3.06	4.77576	23.54	25	F	32	120	450	3180	1.5	38.4	340.98	366
2月.xlsx	124.16	3.31	5.47653	21.95	19	M	32	120	432	3560	1.5	38.4	375.11	410
2月.xlsx	107.31	2.74	4.51516	22.06	25	M	32	120	386	3550	1.5	38.4	391.64	409
2月.xlsx	102.49	2.86	4.64931	22.43	43	F	32	120	430	3410	1.5	38.4	358.36	393
2月.xlsx	104.14	2.81	4.68869	21.72	52	F	32	120	408	3410	1.5	38.4	370.6	393
[truncated: 12,667 more rows]

## Sheet: 15cm<DW<20cm
Source.Name	Dose value in DLP [mGy cm]	Dose value in CTDIvol [mGy]	Dose value in SSDE [mGy]	WED [cm]	Patient Age	Sex	Phantom Size	Exp-Volt. [kV]	Exp-Curr. [mA]	Exp-Time [ms]	mAs	Pitch Factor	Total Collimation [mm]	Scan Length Calculated	Scan Length
19.11.xlsx	80.62	2.32	4.24327	19.22	63	F	32	100	650	2170	130	1.5	38.4	347.5	378
19.11.xlsx	79.51	2.31	4.11928	19.91	83	F	32	100	650	890	65	3	38.4	344.2	358
19.11.xlsx	75.07	2	3.57434	19.85	51	M	32	100	474	3420	94.8	1.5	38.4	375.35	394
19.11.xlsx	85.9	2.19	3.89956	19.95	61	M	32	100	552	3600	110.4	1.5	38.4	392.24	415
19.11.xlsx	60.82	1.85	3.33063	19.65	77	F	32	100	319	3150	63.8	1.5	38.4	328.76	363
19.11.xlsx	57.13	1.8	3.21101	19.9	56	F	32	100	441	3040	88.2	1.5	38.4	317.39	351
19.11.xlsx	61.15	1.85	3.29899	19.91	82	M	32	100	309	3030	61.8	1.5	38.4	330.54	349
19.11.xlsx	70.31	2.06	3.79132	19.05	61	F	32	100	469	3260	93.8	1.5	38.4	341.31	376
19.11.xlsx	67.24	1.99	3.56562	19.78	77	F	32	100	501	3150	100.2	1.5	38.4	337.89	363
19.11.xlsx	77.18	2.17	3.86394	19.95	57	F	32	100	429	3290	85.8	1.5	38.4	355.67	379
19.11.xlsx	84.08	2.15	3.91793	19.32	21	M	32	100	562	3670	112.4	1.5	38.4	391.07	423
19.11.xlsx	45.31	1.55	2.86214	18.96	77	F	32	100	264	2840	52.8	1.5	38.4	292.32	327
19.11.xlsx	70.67	1.86	3.38076	19.39	37	F	32	100	424	3580	84.8	1.5	38.4	379.95	412
19.11.xlsx	65.76	1.97	3.54798	19.64	27	F	32	100	388	3190	77.6	1.5	38.4	333.81	368
19.11.xlsx	63.67	2	3.67145	19.12	21	F	32	100	465	3040	93	1.5	38.4	318.35	351
19.11.xlsx	71.58	2.06	3.73193	19.48	27	F	32	100	617	3320	123.4	1.5	38.4	347.48	383
19.11.xlsx	68.07	2.1	3.74205	19.93	27	F	32	100	409	2980	81.8	1.5	38.4	324.14	343
19.12.xlsx	80.45	2.45	4.38661	19.8	23	F	32	100	605	3140	121	1.5	38.4	328.37	362
19.12.xlsx	66.55	1.85	3.29536	19.94	63	F	32	100	356	3400	71.2	1.5	38.4	359.73	392
19.12.xlsx	64.23	2	3.61659	19.53	86	F	32	100	397	2990	79.4	1.5	38.4	321.15	344
19.12.xlsx	79.82	2.17	3.90101	19.69	23	F	32	100	480	3490	96	1.5	38.4	367.83	402
19.12.xlsx	69.94	1.97	3.56888	19.48	26	F	32	100	476	3360	95.2	1.5	38.4	355.03	388
19.12.xlsx	65.24	2.06	3.66808	19.95	67	F	32	100	376	3040	75.2	1.5	38.4	316.7	350
19.12.xlsx	105.88	2.58	4.58726	19.99	61	M	32	100	650	3860	130	1.5	38.4	410.39	445
19.12.xlsx	68.33	1.81	3.41544	18.37	76	F	32	100	378	3460	75.6	1.5	38.4	377.51	399
19.12.xlsx	74.1	2	3.59936	19.66	20	F	32	100	480	3510	96	1.5	38.4	370.5	404
19.12.xlsx	80	2.34	4.28771	19.17	27	F	32	120	419	3260	83.8	1.5	38.4	341.88	376
19.12.xlsx	59.36	1.71	3.16222	18.92	69	F	32	100	451	3300	90.2	1.5	38.4	347.13	380
19.12.xlsx	77.18	2.12	3.90892	19	83	F	32	100	650	3450	130	1.5	38.4	364.06	397
19.12.xlsx	70.02	2.01	3.6467	19.44	63	F	32	100	404	3170	80.8	1.5	38.4	348.36	366
19.12.xlsx	83.68	2.11	3.98299	18.36	61	M	32	120	445	3610	89	1.5	38.4	396.59	416
19.12.xlsx	71.03	2.17	3.98352	19.12	64	F	32	100	650	840	65	3	38.4	327.33	340
19.12.xlsx	71.8	2.04	3.68756	19.54	29	F	32	100	442	3230	88.4	1.5	38.4	351.96	372
19.12.xlsx	67.36	1.96	3.49258	19.93	28	F	32	100	410	3290	82	1.5	38.4	343.67	379
19.12.xlsx	63.64	1.91	3.42479	19.76	52	F	32	100	357	3190	71.4	1.5	38.4	333.19	367
19.12.xlsx	69.96	1.86	3.30831	19.98	69	F	32	100	373	3420	74.6	1.5	38.4	376.13	394
19.12.xlsx	67.55	2.18	3.88603	19.92	86	F	32	100	641	2870	128.2	1.5	38.4	309.86	331
2月.xlsx	79.94	2.18	3.88603	19.92	36	F	32	100	477	3460	95.4	1.5	38.4	366.7	399
2月.xlsx	80.23	2.17	3.87247	19.89	28	F	32	100	399	3390	79.8	1.5	38.4	369.72	391
2月.xlsx	81.6	2.19	3.9413	19.66	31	F	32	100	589	3530	117.8	1.5	38.4	372.6	407
2月.xlsx	77.76	2.03	3.70061	19.31	61	M	32	100	548	3540	109.6	1.5	38.4	383.05	408
2月.xlsx	77.05	2.18	3.88318	19.94	27	F	32	100	581	3290	116.2	1.5	38.4	353.44	380
2月.xlsx	77.35	1.91	3.46527	19.44	62	F	32	100	395	3750	79	1.5	38.4	404.97	432
2月.xlsx	78.26	2.25	4.02261	19.84	38	F	32	100	595	3320	119	1.5	38.4	347.82	383
2月.xlsx	84.32	2.12	3.82234	19.61	39	F	32	100	585	3730	117	1.5	38.4	397.74	430
2月.xlsx	70.79	2.1	3.74067	19.94	24	F	32	100	525	3220	105	1.5	38.4	337.1	371
2月.xlsx	78.51	2.21	3.9453	19.88	22	M	32	100	553	3250	110.6	1.5	38.4	355.25	375
2月.xlsx	77.62	2.07	3.74317	19.53	33	F	32	100	490	3560	98	1.5	38.4	374.98	410
2月.xlsx	73.73	1.91	3.48185	19.31	35	F	32	100	468	3640	93.6	1.5	38.4	386.02	420
2月.xlsx	88.92	2.73	4.90232	19.72	74	F	32	120	540	840	54	3	38.4	325.71	339
2月.xlsx	123.61	2.98	5.33555	19.8	86	M	32	120	619	1060	61.9	3	38.4	414.8	427
2月.xlsx	77	2.24	4.01062	19.8	65	F	32	100	579	880	57.9	3	38.4	343.75	356
2月.xlsx	73.76	2.15	3.85372	19.77	28	F	32	100	502	3230	100.4	1.5	38.4	343.07	372
2月.xlsx	78.9	2.43	4.31897	20	47	F	32	120	404	3000	80.8	1.5	38.4	324.69	346
2月.xlsx	93.3	2.36	4.20999	19.9	26	F	32	120	363	3720	72.6	1.5	38.4	395.34	429
2月.xlsx	83.54	2.38	4.33387	19.34	56	F	32	120	404	3250	80.8	1.5	38.4	351.01	374
2月.xlsx	129.58	3.24	6.06686	18.58	84	M	32	120	800	1020	80	3	38.4	399.94	412
2月.xlsx	82.98	2.37	4.26212	19.68	26	F	32	100	606	3330	121.2	1.5	38.4	350.13	384
2月.xlsx	100.13	2.56	4.57348	19.86	81	M	32	120	430	3690	86	1.5	38.4	391.13	425
2月.xlsx	71.03	1.89	3.40515	19.63	29	M	32	100	472	3550	94.4	1.5	38.4	375.82	409
2月.xlsx	71.09	1.85	3.29536	19.94	30	F	32	100	412	3510	82.4	1.5	38.4	384.27	404
2月.xlsx	79.42	2.29	4.08661	19.89	26	F	32	120	374	3210	74.8	1.5	38.4	346.81	370
2月.xlsx	85.61	2.06	3.77465	19.17	43	M	32	100	569	3770	113.8	1.5	38.4	415.58	434
2月.xlsx	74.98	1.95	3.50423	19.7	59	M	32	100	519	3630	103.8	1.5	38.4	384.51	419
2月.xlsx	69.88	1.89	3.3629	19.97	67	M	32	100	426	3500	85.2	1.5	38.4	369.74	404
2月.xlsx	73.28	1.96	3.51058	19.79	24	F	32	100	519	3540	103.8	1.5	38.4	373.88	408
2月.xlsx	69.73	1.99	3.56824	19.76	27	F	32	100	434	3330	86.8	1.5	38.4	350.4	384
3月.xlsx	65.59	1.82	3.23954	19.96	35	F	32	100	441	3310	88.2	1.5	38.4	360.38	381
3月.xlsx	86.35	2.37	4.31249	19.36	32	F	32	100	559	3450	111.8	1.5	38.4	364.35	398
3月.xlsx	69.59	2.11	3.76678	19.88	29	F	32	100	453	3160	90.6	1.5	38.4	329.81	365
3月.xlsx	86.34	2.41	4.33246	19.69	23	F	32	120	366	3400	73.2	1.5	38.4	358.26	392
3月.xlsx	72.92	2.03	3.60803	20	29	F	32	100	425	3330	85	1.5	38.4	359.21	384
3月.xlsx	73.95	1.96	3.50414	19.84	22	M	32	100	530	3570	106	1.5	38.4	377.3	411
3月.xlsx	71.4	2.01	3.61073	19.71	22	F	32	100	497	3360	99.4	1.5	38.4	355.22	388
3月.xlsx	90.92	2.27	4.08828	19.64	80	M	32	120	356	3770	71.2	1.5	38.4	400.53	435
3月.xlsx	71.39	2.06	3.66269	19.99	27	F	32	100	431	3170	86.2	1.5	38.4	346.55	365
3月.xlsx	81.56	2.07	3.72534	19.66	28	F	32	100	606	3670	121.2	1.5	38.4	394.01	423
3月.xlsx	92.89	2.69	4.9599	19	78	F	32	120	539	890	53.9	3	38.4	345.32	359
3月.xlsx	71.97	2.17	3.86678	19.93	39	F	32	100	534	3160	106.8	1.5	38.4	331.66	365
3月.xlsx	75.6	2.04	3.65119	19.81	28	F	32	100	465	3510	93	1.5	38.4	370.59	404
3月.xlsx	72.5	2.03	3.63596	19.79	27	F	32	100	442	3380	88.4	1.5	38.4	357.14	390
3月.xlsx	66.36	1.89	3.4227	19.49	28	F	32	100	456	3330	91.2	1.5	38.4	351.11	384
3月.xlsx	69.86	1.91	3.40848	19.89	33	F	32	100	387	3460	77.4	1.5	38.4	365.76	399
3月.xlsx	77.66	2.19	3.89956	19.95	24	F	32	100	495	3280	99	1.5	38.4	354.61	378
3月.xlsx	64.48	1.91	3.45638	19.51	86	F	32	100	458	3220	91.6	1.5	38.4	337.59	371
3月.xlsx	77.05	2.14	3.90544	19.28	25	F	32	100	538	3390	107.6	1.5	38.4	360.05	391
3月.xlsx	77.16	2.19	3.93986	19.67	27	F	32	100	518	3340	103.6	1.5	38.4	352.33	385
3月.xlsx	64.05	1.88	3.42339	19.34	34	F	32	100	380	3250	76	1.5	38.4	340.69	374
3月.xlsx	82.1	2.04	3.81567	18.61	63	M	32	100	621	1020	62.1	3	38.4	402.45	414
3月.xlsx	65.56	1.85	3.35149	19.48	30	F	32	100	436	3380	87.2	1.5	38.4	354.38	389
3月.xlsx	77.19	1.8	3.27411	19.37	65	M	32	100	562	3890	112.4	1.5	38.4	428.83	448
3月.xlsx	72.25	2.03	3.77472	18.77	25	F	32	100	538	3370	107.6	1.5	38.4	355.91	389
3月.xlsx	86.81	2.3	4.09994	19.92	28	F	32	100	598	3510	119.6	1.5	38.4	377.43	405
3月.xlsx	68.65	1.97	3.64705	18.89	31	F	32	100	533	3250	106.6	1.5	38.4	348.48	374
3月.xlsx	70.95	1.99	3.57086	19.74	30	F	32	100	510	3390	102	1.5	38.4	356.53	391
3月.xlsx	77.12	2.22	4.06335	19.2	76	M	32	100	436	3300	87.2	1.5	38.4	347.39	381
3月.xlsx	61.83	1.84	3.31385	19.64	24	F	32	100	403	3230	80.6	1.5	38.4	336.03	372
3月.xlsx	75.22	2.26	4.10781	19.39	71	F	32	100	616	860	61.6	3	38.4	332.83	347
3月.xlsx	88.62	2.12	3.99746	18.39	63	M	32	100	650	1060	65	3	38.4	418.02	429
3月.xlsx	74.35	1.88	3.45243	19.11	73	M	32	100	467	3720	93.4	1.5	38.4	395.48	429
3月.xlsx	70.63	2.06	3.69105	19.78	52	F	32	100	502	3150	100.4	1.5	38.4	342.86	363
3月.xlsx	71.24	1.75	3.2196	19.06	33	F	32	100	403	3700	80.6	1.5	38.4	407.09	426
3月.xlsx	71.42	2.28	4.05534	19.98	27	F	32	100	454	2950	90.8	1.5	38.4	313.25	340
3月.xlsx	63.97	1.89	3.38147	19.82	30	F	32	100	331	3180	66.2	1.5	38.4	338.47	366
3月.xlsx	71.21	2.01	3.57379	19.99	49	F	32	100	521	3360	104.2	1.5	38.4	354.28	387
3月.xlsx	72.65	2.06	3.68428	19.83	29	F	32	100	464	3300	92.8	1.5	38.4	352.67	380
3月.xlsx	65.31	1.89	3.37527	19.87	75	F	32	100	413	3190	82.6	1.5	38.4	345.56	367
3月.xlsx	61.72	2.1	3.73244	20	29	F	32	100	512	2850	102.4	1.5	38.4	293.9	328
3月.xlsx	65.65	1.91	3.44497	19.6	32	F	32	100	459	3290	91.8	1.5	38.4	343.72	379
3月.xlsx	65.88	1.95	3.53265	19.48	44	F	32	100	445	3230	89	1.5	38.4	337.85	373
3月.xlsx	93.72	2.59	4.66803	19.62	79	M	32	120	564	3430	112.8	1.5	38.4	361.85	395
3月.xlsx	67.85	1.97	3.55319	19.6	58	F	32	100	502	3140	100.4	1.5	38.4	344.42	362
3月.xlsx	71.06	1.93	3.45558	19.8	73	F	32	100	376	3480	75.2	1.5	38.4	368.19	401
3月.xlsx	88.59	2.1	3.7503	19.87	22	M	32	100	569	3960	113.8	1.5	38.4	421.86	456
3月.xlsx	68.75	2.04	3.64851	19.83	36	F	32	100	499	3230	99.8	1.5	38.4	337.01	372
3月.xlsx	71.26	2.22	4.33781	17.42	68	F	32	100	630	3030	126	1.5	38.4	320.99	349
3月.xlsx	73.57	2.1	3.8212	19.36	27	F	32	100	545	3330	109	1.5	38.4	350.33	384
3月.xlsx	93.34	2.31	4.23585	19.15	58	F	32	100	650	1040	65	3	38.4	404.07	419
3月.xlsx	83.06	2.38	4.25972	19.81	28	F	32	100	500	3320	100	1.5	38.4	348.99	383
3月.xlsx	81.32	2.17	3.88529	19.8	38	F	32	100	628	3550	125.6	1.5	38.4	374.75	409
3月.xlsx	67.95	2.03	3.60803	20	56	F	32	100	507	3200	101.4	1.5	38.4	334.73	369
3月.xlsx	63.73	1.74	3.30027	18.23	58	M	32	100	319	3330	63.8	1.5	38.4	366.26	384
3月.xlsx	84.19	2.22	3.96024	19.9	43	M	32	100	650	3580	130	1.5	38.4	379.23	412
3月.xlsx	71.36	1.97	3.54537	19.66	28	F	32	100	400	3420	80	1.5	38.4	362.23	395
3月.xlsx	71.17	2.03	3.61466	19.95	27	F	32	100	488	3330	97.6	1.5	38.4	350.59	384
3月.xlsx	84.86	2.41	4.29287	19.94	23	F	32	120	354	3360	70.8	1.5	38.4	352.12	387
3月.xlsx	62.69	1.81	3.22056	19.97	82	F	32	100	400	3300	80	1.5	38.4	346.35	380
3月.xlsx	66.6	1.89	3.46824	19.13	21	F	32	100	400	3250	80	1.5	38.4	352.38	374
3月.xlsx	67.65	2.19	3.97181	19.45	55	F	32	100	457	2970	91.4	1.5	38.4	308.9	342
3月.xlsx	75.98	1.99	3.62902	19.3	27	F	32	100	492	3480	98.4	1.5	38.4	381.81	401
3月.xlsx	78.69	2.01	3.60146	19.78	72	M	32	100	512	3690	102.4	1.5	38.4	391.49	425
3月.xlsx	62.18	1.89	3.38769	19.77	25	F	32	100	363	3130	72.6	1.5	38.4	328.99	361
3月.xlsx	73.3	2.17	3.91392	19.6	47	F	32	100	497	3220	99.4	1.5	38.4	337.79	371
4月.xlsx	81.29	2.12	3.7763	19.94	32	F	32	100	524	3610	104.8	1.5	38.4	383.44	416
4月.xlsx	139.21	3.45	6.13637	19.98	79	M	32	120	776	1030	77.6	3	38.4	403.51	415
4月.xlsx	81.41	2.3	4.11351	19.83	32	F	32	100	575	3360	115	1.5	38.4	353.96	387
4月.xlsx	80.15	2.19	4.03651	19.01	66	F	32	100	640	930	64	3	38.4	365.98	377
4月.xlsx	88.33	2.22	3.98358	19.74	23	M	32	100	650	3730	130	1.5	38.4	397.88	430
4月.xlsx	87.44	2.47	4.64035	18.49	59	M	32	100	362	3360	72.4	1.5	38.4	354.01	388
4月.xlsx	79.92	2.02	3.79634	18.48	79	M	32	100	650	1010	65	3	38.4	395.64	410
4月.xlsx	87.38	2.26	4.14721	19.13	84	F	32	100	650	990	65	3	38.4	386.64	399
4月.xlsx	84.9	2.38	4.2301	20	28	F	32	120	415	3390	83	1.5	38.4	356.72	390
4月.xlsx	92.83	2.45	4.39145	19.77	55	F	32	100	650	1000	67.24	2.9	38.4	378.9	392
4月.xlsx	83.06	2.17	3.92688	19.51	19	M	32	100	577	3610	115.4	1.5	38.4	382.76	416
4月.xlsx	92.65	2.36	4.29745	19.34	65	M	32	120	468	3690	93.6	1.5	38.4	392.58	425
4月.xlsx	82.53	2.17	3.94133	19.41	74	M	32	100	619	3550	123.8	1.5	38.4	380.32	409
5月.xlsx	66.97	1.92	3.48598	19.42	29	F	32	100	482	3330	96.4	1.5	38.4	348.8	383
5月.xlsx	72.42	2.03	3.61068	19.98	68	F	32	100	307	3390	61.4	1.5	38.4	356.75	391
5月.xlsx	68.5	1.99	3.60644	19.47	29	F	32	100	425	3280	85	1.5	38.4	344.22	378
5月.xlsx	65.08	1.84	3.29686	19.78	18	F	32	100	418	3360	83.6	1.5	38.4	353.7	388
5月.xlsx	66.36	1.91	3.44497	19.6	32	F	32	100	445	3320	89	1.5	38.4	347.43	383
5月.xlsx	71.73	2.01	3.72383	18.87	90	F	32	100	573	910	57.3	3	38.4	356.87	368
5月.xlsx	83.63	2.36	4.20381	19.94	66	F	32	100	650	910	65	3	38.4	354.36	369
5月.xlsx	65.95	1.82	3.28385	19.59	35	F	32	100	402	3350	80.4	1.5	38.4	362.36	386
5月.xlsx	80.84	2.18	3.90462	19.79	26	M	32	100	530	3380	106	1.5	38.4	370.83	390
5月.xlsx	68.19	1.91	3.4793	19.33	26	F	32	100	376	3390	75.2	1.5	38.4	357.02	391
5月.xlsx	74.74	2.03	3.65335	19.66	28	F	32	100	483	3500	96.6	1.5	38.4	368.18	403
5月.xlsx	89.61	2.29	4.11371	19.71	49	F	32	100	639	1000	63.9	3	38.4	391.31	402
5月.xlsx	80.01	1.96	3.50414	19.84	22	M	32	100	500	3840	100	1.5	38.4	408.21	442
5月.xlsx	65.24	1.85	3.31965	19.74	31	F	32	100	368	3340	73.6	1.5	38.4	352.65	385
5月.xlsx	64.9	1.93	3.43281	19.98	50	F	32	100	354	3210	70.8	1.5	38.4	336.27	370
5月.xlsx	88.84	2.41	4.29129	19.95	71	M	32	100	650	950	65	3	38.4	368.63	382
5月.xlsx	77.91	1.89	3.36043	19.99	47	M	32	100	445	3870	89	1.5	38.4	412.22	446
5月.xlsx	65.73	1.85	3.30626	19.85	38	F	32	100	434	3370	86.8	1.5	38.4	355.3	388
5月.xlsx	74.87	2.17	3.95002	19.35	56	F	32	100	515	3280	103	1.5	38.4	345.02	378
5月.xlsx	72.59	2.03	3.68705	19.41	54	M	32	100	380	3410	76	1.5	38.4	357.59	393
5月.xlsx	88.93	2.54	4.55277	19.77	39	F	32	120	470	3330	94	1.5	38.4	350.12	384
5月.xlsx	82.15	2.15	3.89212	19.5	29	F	32	100	416	3600	83.2	1.5	38.4	382.09	415
5月.xlsx	76.39	1.96	3.57563	19.29	80	M	32	100	539	3680	107.8	1.5	38.4	389.74	424
5月.xlsx	68.22	2.14	3.8358	19.77	54	F	32	100	501	3060	100.2	1.5	38.4	318.79	353
5月.xlsx	74.63	2.14	3.86549	19.56	21	F	32	100	487	3330	97.4	1.5	38.4	348.74	383
5月.xlsx	69.12	1.96	3.52997	19.64	26	F	32	100	407	3360	81.4	1.5	38.4	352.65	387
5月.xlsx	67.24	1.78	3.22705	19.46	31	F	32	100	386	3570	77.2	1.5	38.4	377.75	411
5月.xlsx	67.08	1.95	3.50423	19.7	23	F	32	100	427	3280	85.4	1.5	38.4	344	378
5月.xlsx	84.49	2.12	3.77214	19.97	64	M	32	100	523	3750	104.6	1.5	38.4	398.54	432
5月.xlsx	67.6	1.95	3.47476	19.93	30	F	32	100	399	3300	79.8	1.5	38.4	346.67	381
5月.xlsx	79.94	2.32	4.12649	19.98	62	F	32	100	650	890	65	3	38.4	344.57	358
5月.xlsx	66.5	2	3.57828	19.82	23	F	32	100	384	3160	76.8	1.5	38.4	332.5	365
5月.xlsx	67.5	1.97	3.52979	19.78	19	F	32	100	424	3250	84.8	1.5	38.4	342.64	375
5月.xlsx	73.27	2.04	3.65119	19.81	51	F	32	100	452	3400	90.4	1.5	38.4	359.17	392
5月.xlsx	68.18	1.92	3.60707	18.49	30	F	32	100	549	3370	109.8	1.5	38.4	355.1	388
5月.xlsx	71.05	1.89	3.42521	19.47	29	F	32	100	328	3550	65.6	1.5	38.4	375.93	409
5月.xlsx	69.56	1.96	3.56907	19.34	28	F	32	100	451	3240	90.2	1.5	38.4	354.9	374
5月.xlsx	72.07	2.1	3.7641	19.77	33	F	32	100	523	3290	104.6	1.5	38.4	343.19	379
5月.xlsx	66.15	1.91	3.51784	19.03	25	F	32	100	427	3320	85.4	1.5	38.4	346.34	382
5月.xlsx	100.23	2.21	3.99633	19.53	70	M	32	100	556	1150	55.6	3	38.4	453.53	464
5月.xlsx	79.77	2.21	3.96709	19.73	44	F	32	100	650	3420	130	1.5	38.4	360.95	395
5月.xlsx	73.47	2.04	3.64717	19.84	35	F	32	100	446	3400	89.2	1.5	38.4	360.15	392
5月.xlsx	70.69	1.88	3.34879	19.94	26	F	32	100	420	3550	84	1.5	38.4	376.01	409
5月.xlsx	86.75	2.22	3.94573	20	27	M	32	100	637	3670	127.4	1.5	38.4	390.77	423
5月.xlsx	68.56	1.88	3.3946	19.57	22	F	32	100	430	3380	86	1.5	38.4	364.68	390
5月.xlsx	64.11	1.82	3.25504	19.83	26	F	32	100	344	3350	68.8	1.5	38.4	352.25	386
5月.xlsx	83.5	2.15	3.89641	19.47	24	F	32	100	550	3660	110	1.5	38.4	388.37	422
5月.xlsx	69.96	2.06	3.7553	19.31	18	M	32	100	515	3240	103	1.5	38.4	339.61	374
5月.xlsx	67.08	1.95	3.63396	18.71	21	F	32	100	492	3290	98.4	1.5	38.4	344	379
5月.xlsx	106.55	3.28	5.88564	19.74	40	F	32	100	240	3100	48	1.5	38.4	324.85	358
5月.xlsx	70.51	1.86	3.4548	18.8	30	M	32	100	430	3570	86	1.5	38.4	379.09	412
5月.xlsx	65.37	1.81	3.26821	19.57	27	F	32	100	319	3440	63.8	1.5	38.4	361.16	396
5月.xlsx	66.34	1.96	3.53775	19.58	24	F	32	100	407	3230	81.4	1.5	38.4	338.47	373
5月.xlsx	65.61	1.77	3.28643	18.81	36	F	32	100	379	3520	75.8	1.5	38.4	370.68	406
5月.xlsx	95.69	2.36	4.20381	19.94	24	M	32	120	363	3680	72.6	1.5	38.4	405.47	424
5月.xlsx	65.3	1.67	2.99886	19.72	26	F	32	100	313	3690	62.6	1.5	38.4	391.02	425
5月.xlsx	90.87	2.25	4.03444	19.76	85	M	32	100	650	1030	65	3	38.4	403.87	418
5月.xlsx	66.56	1.84	3.36535	19.22	22	M	32	100	513	3440	102.6	1.5	38.4	361.74	397
5月.xlsx	66.76	1.96	3.61656	18.98	28	F	32	100	381	3240	76.2	1.5	38.4	340.61	373
5月.xlsx	68.12	1.81	3.29472	19.35	35	F	32	100	354	3560	70.8	1.5	38.4	376.35	411
5月.xlsx	73.61	1.95	3.46966	19.97	26	M	32	100	500	3570	100	1.5	38.4	377.49	412
5月.xlsx	68.4	2.07	3.69944	19.85	23	F	32	100	443	3170	88.6	1.5	38.4	330.43	365
5月.xlsx	72.13	2.04	3.66193	19.73	42	F	32	100	545	3270	109	1.5	38.4	353.58	377
5月.xlsx	68.34	1.92	3.46556	19.58	24	F	32	100	396	3370	79.2	1.5	38.4	355.94	389
5月.xlsx	94.3	2.4	4.31448	19.69	35	F	32	100	567	3710	113.4	1.5	38.4	392.92	428
5月.xlsx	66.1	1.93	3.44797	19.86	56	F	32	100	372	3250	74.4	1.5	38.4	342.49	375
5月.xlsx	85.57	2.32	4.18755	19.58	21	F	32	120	358	3490	71.6	1.5	38.4	368.84	402
5月.xlsx	63.29	1.82	3.32023	19.29	66	F	32	100	382	3290	76.4	1.5	38.4	347.75	379
5月.xlsx	72.34	2.12	3.78602	19.87	21	F	32	100	398	3220	79.6	1.5	38.4	341.23	371
5月.xlsx	95.32	2.27	4.06881	19.77	34	F	32	100	650	2240	130	1.5	38.4	419.91	452
5月.xlsx	71.52	1.96	3.48361	20	23	M	32	100	564	3470	112.8	1.5	38.4	364.9	400
5月.xlsx	77.81	2.08	3.82251	19.09	76	F	32	100	634	960	63.4	3	38.4	374.09	386
6月2.xlsx	64.5	1.91	3.41851	19.81	25	F	32	100	304	3220	60.8	1.5	38.4	337.7	371
6月2.xlsx	75.06	2	3.55993	19.96	32	M	32	100	412	3450	82.4	1.5	38.4	375.3	397
6月2.xlsx	88.84	2.45	4.36893	19.91	22	F	32	120	369	3430	73.8	1.5	38.4	362.61	395
6月2.xlsx	66.52	1.96	3.73122	18.13	24	F	32	100	495	3240	99	1.5	38.4	339.39	373
6月2.xlsx	79.51	2.18	3.8789	19.97	27	F	32	100	543	3430	108.6	1.5	38.4	364.72	396
6月2.xlsx	83.2	2.45	4.50413	19.08	28	F	32	120	374	3240	74.8	1.5	38.4	339.59	373
6月2.xlsx	70.87	2.06	3.67752	19.88	27	F	32	100	525	3290	105	1.5	38.4	344.03	379
6月2.xlsx	80.63	2.88	5.20215	19.56	38	F	32	100	521	2590	104.2	1.5	38.4	279.97	298
6月2.xlsx	65.73	2.01	3.61603	19.67	31	F	32	100	367	3120	73.4	1.5	38.4	327.01	360
6月2.xlsx	72.46	2.1	3.77933	19.66	27	F	32	100	438	3290	87.6	1.5	38.4	345.05	380
6月2.xlsx	69.89	1.99	3.61838	19.38	36	F	32	100	390	3350	78	1.5	38.4	351.21	386
6月2.xlsx	80.93	2.25	4.02556	19.82	22	F	32	100	536	3350	107.2	1.5	38.4	359.69	386
6月2.xlsx	76.13	2.07	3.7008	19.84	22	F	32	100	431	3420	86.2	1.5	38.4	367.78	394
6月2.xlsx	86.7	2.54	4.51448	20	35	F	32	120	368	3250	73.6	1.5	38.4	341.34	374
6月2.xlsx	75.42	2.04	3.65655	19.77	34	F	32	100	331	3500	66.2	1.5	38.4	369.71	404
6月2.xlsx	80.06	2.19	3.99522	19.29	49	F	32	100	579	970	59.9	2.9	38.4	365.57	380
6月2.xlsx	71.19	1.95	3.614	18.86	62	F	32	100	457	3470	91.4	1.5	38.4	365.08	400
6月2.xlsx	65.72	1.86	3.33147	19.79	41	F	32	100	325	3360	65	1.5	38.4	353.33	387
6月2.xlsx	76.41	2.08	3.75987	19.54	25	M	32	100	483	3460	96.6	1.5	38.4	367.36	399
6月2.xlsx	70.66	1.96	3.50543	19.83	24	F	32	100	393	3420	78.6	1.5	38.4	360.51	394
6月2.xlsx	83.26	2.17	3.87105	19.9	23	F	32	100	477	3630	95.4	1.5	38.4	383.69	418
6月2.xlsx	72.19	1.91	3.39974	19.96	66	F	32	100	384	3460	76.8	1.5	38.4	377.96	399
6月2.xlsx	87.32	2.31	4.19869	19.39	43	F	32	100	650	970	65	3	38.4	378.01	390
6月2.xlsx	94.83	2.36	4.30535	19.29	26	F	32	100	650	1020	65	3	38.4	401.82	413
6月2.xlsx	68.07	1.75	3.15407	19.62	56	F	32	100	228	3660	45.6	1.5	38.4	388.97	422
6月2.xlsx	68.7	1.91	3.60017	18.4	64	F	32	100	449	3420	89.8	1.5	38.4	359.69	394
6月2.xlsx	78.04	2.45	4.40437	19.69	45	F	32	100	612	3030	122.4	1.5	38.4	318.53	350
6月2.xlsx	74.75	2.22	4.10082	18.95	80	F	32	100	650	3230	130	1.5	38.4	336.71	372
6月2.xlsx	66.63	1.92	3.43767	19.8	33	F	32	100	317	3320	63.4	1.5	38.4	347.03	382
6月2.xlsx	76.81	1.99	3.6397	19.22	49	F	32	100	377	990	37.7	3	38.4	385.98	398
6月2.xlsx	65.28	1.92	3.44273	19.76	23	F	32	100	435	3260	87	1.5	38.4	340	375
6月2.xlsx	77.98	2.11	3.75573	19.96	55	F	32	100	486	3490	97.2	1.5	38.4	369.57	402
6月2.xlsx	71.89	2.03	3.61864	19.92	51	F	32	100	427	3360	85.4	1.5	38.4	354.14	388
6月2.xlsx	72.86	2.06	3.74291	19.4	21	F	32	100	476	3360	95.2	1.5	38.4	353.69	388
6月2.xlsx	67.12	2.07	3.73905	19.56	23	F	32	100	442	3110	88.4	1.5	38.4	324.25	359
6月2.xlsx	80.87	2.06	3.66673	19.96	37	M	32	100	576	3700	115.2	1.5	38.4	392.57	426
6月2.xlsx	66.35	2.03	3.62263	19.89	49	F	32	100	352	3130	70.4	1.5	38.4	326.85	360
6月2.xlsx	69.78	2.08	3.77509	19.43	33	F	32	100	408	3200	81.6	1.5	38.4	335.48	369
6月2.xlsx	80.1	2.33	4.14732	19.96	22	F	32	100	588	3290	117.6	1.5	38.4	343.78	379
6月2.xlsx	72.54	2.08	3.69825	19.99	25	F	32	100	434	3310	86.8	1.5	38.4	348.75	381
6月2.xlsx	67.37	1.85	3.37	19.33	28	F	32	100	399	3450	79.8	1.5	38.4	364.16	398
6月2.xlsx	77.1	2	3.61128	19.57	29	F	32	100	448	3650	89.6	1.5	38.4	385.5	420
6月2.xlsx	82.45	2.28	4.16246	19.27	21	F	32	100	650	3440	130	1.5	38.4	361.62	397
6月2.xlsx	76.43	2.3	4.09843	19.93	85	F	32	100	650	860	65	3	38.4	332.3	346
7.18-20.xlsx	71.29	1.85	3.35888	19.42	24	F	32	100	135	3650	27	1.5	38.4	385.35	420
7.18-20.xlsx	84.73	2.44	4.34631	19.94	33	F	32	100	178	3300	35.6	1.5	38.4	347.25	381
7.18-20.xlsx	60.06	1.84	3.35548	19.3	45	F	32	100	134	3130	26.8	1.5	38.4	326.41	360
7.18-20.xlsx	74.62	2.19	3.91534	19.84	56	F	32	100	160	3260	32	1.5	38.4	340.73	375
7.18-20.xlsx	81.11	1.97	3.5886	19.33	27	F	32	100	144	3860	28.8	1.5	38.4	411.73	445
7.18-20.xlsx	71.98	2.1	3.74755	19.89	84	F	32	100	333	880	33.3	3	38.4	342.76	355
7.18-20.xlsx	67.4	2.06	3.67887	19.87	30	F	32	100	150	3140	30	1.5	38.4	327.18	362
7.8-10.xlsx	78.35	1.99	3.54864	19.91	24	F	32	100	145	3700	29	1.5	38.4	393.72	427

## Sheet: 21cm<Dw<25cm
Source.Name	Dose value in DLP [mGy cm]	Dose value in CTDIvol [mGy]	Dose value in SSDE [mGy]	WED [cm]	Patient Age	Sex	Phantom Size	Exp-Volt. [kV]	Exp-Curr. [mA]	Exp-Time [ms]	mAs	Pitch Factor	Total Collimation [mm]	Scan Length Calculated	Scan Length
19.11.xlsx	93.54	2.92	4.50568	23.85	46	F	32	120	421	3080	84.2	1.5	38.4	320.34	355
19.11.xlsx	106.16	2.51	4.11192	22.22	33	M	32	100	614	3980	122.8	1.5	38.4	422.95	458
19.11.xlsx	91.79	3	4.45241	24.91	81	F	32	100	501	2960	100.2	1.5	38.4	305.97	341
19.11.xlsx	85.86	2.58	4.23592	22.16	31	F	32	100	498	3180	99.6	1.5	38.4	332.79	367
19.11.xlsx	114.04	3.02	4.58867	24.27	59	M	32	100	573	3440	114.6	1.5	38.4	377.62	396
19.11.xlsx	113.68	2.8	4.45749	23	44	M	32	100	606	3820	121.2	1.5	38.4	406	440
19.11.xlsx	91.47	3.11	4.69774	24.43	65	F	32	100	502	2730	100.4	1.5	38.4	294.12	315
19.11.xlsx	100.29	2.8	4.22327	24.47	90	M	32	100	481	3290	96.2	1.5	38.4	358.18	379
19.11.xlsx	110.3	3.35	4.97003	24.92	56	F	32	120	326	3130	65.2	1.5	38.4	329.25	361
19.11.xlsx	108.89	2.86	4.44563	23.65	57	M	32	100	543	3460	108.6	1.5	38.4	380.73	398
19.11.xlsx	95.21	2.82	4.43363	23.34	61	F	32	100	593	3080	118.6	1.5	38.4	337.62	355
19.11.xlsx	99.47	2.68	4.72845	20.2	21	F	32	120	444	3480	88.8	1.5	38.4	371.16	401
19.11.xlsx	119.55	3.07	4.72671	23.91	71	M	32	100	574	3650	114.8	1.5	38.4	389.41	420
19.11.xlsx	94.21	2.74	4.42002	22.64	56	F	32	100	554	3180	110.8	1.5	38.4	343.83	367
19.11.xlsx	116.76	3.49	5.23509	24.62	18	F	32	120	481	3190	96.2	1.5	38.4	334.56	368
19.11.xlsx	98.74	2.56	4.1754	22.34	77	M	32	100	529	3630	105.8	1.5	38.4	385.7	419
19.11.xlsx	104.38	2.88	4.61526	22.82	89	M	32	100	548	3320	109.6	1.5	38.4	362.43	383
19.11.xlsx	97.83	2.79	4.72073	21.34	18	F	32	120	426	3330	85.2	1.5	38.4	350.65	384
19.11.xlsx	109.42	2.95	4.59564	23.59	67	M	32	100	499	3390	99.8	1.5	38.4	370.92	391
19.11.xlsx	74.65	2.29	4.01374	20.38	28	F	32	100	548	3120	109.6	1.5	38.4	325.98	360
19.11.xlsx	74.98	2	3.34573	21.65	34	F	32	100	347	3540	69.4	1.5	38.4	374.9	408
19.11.xlsx	112.69	3.26	5.14237	23.25	66	F	32	120	446	3280	89.2	1.5	38.4	345.67	378
19.11.xlsx	95.43	2.3	3.84759	21.65	61	F	32	100	425	3890	85	1.5	38.4	414.91	449
19.11.xlsx	93.68	2.59	4.10656	23.11	49	M	32	100	553	3350	110.6	1.5	38.4	361.7	386
19.11.xlsx	101.05	2.81	4.39687	23.47	65	M	32	100	555	3280	111	1.5	38.4	359.61	378
19.11.xlsx	111.19	3.13	4.79967	24.02	34	M	32	120	385	3240	77	1.5	38.4	355.24	374
19.11.xlsx	109.38	3.08	4.76655	23.77	30	M	32	120	330	3240	66	1.5	38.4	355.13	374
19.11.xlsx	85.47	2.04	3.56638	20.45	34	M	32	100	526	3810	105.2	1.5	38.4	418.97	439
19.11.xlsx	103.84	3.14	4.64823	24.98	63	F	32	100	523	3100	104.6	1.5	38.4	330.7	357
19.11.xlsx	96.56	3	4.60708	23.98	57	F	32	100	494	3090	98.8	1.5	38.4	321.87	356
19.11.xlsx	78.55	2.77	4.38551	23.15	74	F	32	100	506	2760	101.2	1.5	38.4	283.57	318
19.11.xlsx	96.26	3.04	4.85024	22.94	29	F	32	100	574	3050	114.8	1.5	38.4	316.64	351
19.11.xlsx	100.38	2.74	4.5568	21.81	22	M	32	120	401	3460	80.2	1.5	38.4	366.35	399
19.11.xlsx	78.67	2.33	3.91355	21.54	62	F	32	100	400	3220	80	1.5	38.4	337.64	371
19.11.xlsx	79.48	2.22	3.67983	21.9	47	F	32	100	421	3390	84.2	1.5	38.4	358.02	391
19.11.xlsx	80.33	2.49	4.0657	22.31	85	F	32	100	574	830	57.4	3	38.4	322.61	336
19.11.xlsx	109.95	2.9	4.59977	23.1	55	M	32	120	381	3590	76.2	1.5	38.4	379.14	414
19.11.xlsx	108.38	3.35	4.98282	24.85	52	F	32	120	361	3110	72.2	1.5	38.4	323.52	358
19.11.xlsx	93.88	2.9	4.51277	23.62	46	F	32	120	355	3110	71	1.5	38.4	323.72	358
19.11.xlsx	103.14	2.55	4.28937	21.5	77	M	32	100	650	1030	65	3	38.4	404.47	416
19.11.xlsx	69.59	2.44	4.06385	21.77	38	F	32	100	494	2630	98.8	1.5	38.4	285.2	303
19.11.xlsx	106.64	3.35	5.20156	23.68	63	F	32	120	506	3060	101.2	1.5	38.4	318.33	352
19.11.xlsx	89.14	2.73	4.18015	24.06	63	F	32	100	447	3030	89.4	1.5	38.4	326.52	349
19.11.xlsx	101.79	2.92	4.55225	23.57	60	F	32	120	379	3320	75.8	1.5	38.4	348.6	383
19.11.xlsx	86	2.45	4.03432	22.08	33	M	32	100	-	-		-	-	351.02	351.02
19.11.xlsx	72.85	2.47	3.95968	22.81	40	F	32	100	512	2850	102.4	1.5	38.4	294.94	329
19.11.xlsx	104.75	3.28	5.13229	23.47	29	M	32	120	406	3060	81.2	1.5	38.4	319.36	353
19.11.xlsx	103.87	2.95	4.92952	21.68	31	F	32	120	495	3360	99	1.5	38.4	352.1	387
19.11.xlsx	106.56	3.15	4.81263	24.12	43	M	32	120	486	3230	97.2	1.5	38.4	338.29	373
19.11.xlsx	75.83	2.63	4.1884	22.99	28	F	32	100	536	2790	107.2	1.5	38.4	288.33	322
19.11.xlsx	90.28	2.84	4.56454	22.74	29	F	32	100	598	3060	119.6	1.5	38.4	317.89	352
19.11.xlsx	106.09	3.07	4.77381	23.64	44	M	32	100	606	3280	121.2	1.5	38.4	345.57	378
19.11.xlsx	118.79	3.35	4.96456	24.95	70	M	32	120	325	3360	65	1.5	38.4	354.6	388
19.11.xlsx	109.01	3.24	4.7945	24.99	54	M	32	120	349	3230	69.8	1.5	38.4	336.45	372
19.11.xlsx	82	2.51	4.2314	21.44	51	F	32	100	-	-		-	-	326.69	326.69
19.11.xlsx	96.03	2.56	4.12359	22.68	80	M	32	100	548	3540	109.6	1.5	38.4	375.12	408
19.11.xlsx	113.97	3.54	5.49657	23.68	36	F	32	100	650	2030	130	1.5	38.4	321.95	355
19.11.xlsx	68.37	2.66	4.45146	21.64	88	F	32	100	630	2540	126	1.5	38.4	257.03	292
19.11.xlsx	101.32	2.55	4.34326	21.16	61	M	32	100	650	1020	65	3	38.4	397.33	411
19.11.xlsx	106.16	3.06	4.60189	24.55	89	M	32	100	574	3320	114.8	1.5	38.4	346.93	382
19.11.xlsx	98.95	2.95	4.5788	23.69	67	M	32	120	387	3210	77.4	1.5	38.4	335.42	370
19.11.xlsx	103.99	3.06	4.63922	24.33	76	M	32	100	565	3260	113	1.5	38.4	339.84	375
19.11.xlsx	97.02	2.99	4.6854	23.43	48	M	32	120	371	3110	74.2	1.5	38.4	324.48	358
19.11.xlsx	108.92	3.17	4.90944	23.75	19	F	32	120	386	3220	77.2	1.5	38.4	343.6	371
19.11.xlsx	98.52	2.66	4.30359	22.56	53	M	32	100	555	3380	111	1.5	38.4	370.38	390
19.11.xlsx	86.13	2.37	4.04855	21.08	57	F	32	100	378	3430	75.6	1.5	38.4	363.42	396
19.11.xlsx	110.27	3.08	4.73863	23.93	30	M	32	120	356	3410	71.2	1.5	38.4	358.02	393
19.11.xlsx	91.28	2.73	4.31584	23.19	67	M	32	100	548	3060	109.6	1.5	38.4	334.36	353
19.11.xlsx	86.23	2.43	4.16784	20.97	77	F	32	100	559	3250	111.8	1.5	38.4	354.86	375
19.11.xlsx	55	1.77	3.13784	20.07	55	F	32	100	-	-		-	-	310.73	310.73
19.11.xlsx	112.48	3.51	5.22848	24.81	53	F	32	120	485	2990	97	1.5	38.4	320.46	345
19.11.xlsx	91.52	2.71	4.36521	22.68	53	F	32	100	500	3110	100	1.5	38.4	337.71	359
19.11.xlsx	119.71	3.33	5.16671	23.7	55	M	32	120	568	3420	113.6	1.5	38.4	359.49	394
19.11.xlsx	70.51	1.88	3.32673	20.12	54	M	32	100	447	3560	89.4	1.5	38.4	375.05	410
19.11.xlsx	95.55	2.85	4.41871	23.72	56	F	32	100	590	3090	118	1.5	38.4	335.26	356
19.11.xlsx	62.32	2.11	3.67524	20.55	57	F	32	100	321	2850	64.2	1.5	38.4	295.36	329
19.11.xlsx	75.6	2.86	4.70772	22.09	65	F	32	120	427	2490	85.4	1.5	38.4	264.34	287
19.11.xlsx	89	2.43	4.23573	20.53	28	F	32	120	-	-		-	-	366.26	366.26
19.11.xlsx	93.82	2.74	4.70818	20.92	84	F	32	100	650	3190	130	1.5	38.4	342.41	367
19.11.xlsx	86.72	3.15	4.68018	24.88	78	F	32	100	500	2620	100	1.5	38.4	275.3	302
19.11.xlsx	101.96	3.01	5.08923	21.36	81	M	32	120	467	3100	93.4	1.5	38.4	338.74	357
19.11.xlsx	97.38	2.8	4.48705	22.82	60	F	32	100	433	3250	86.6	1.5	38.4	347.79	375
19.11.xlsx	83.28	3.08	4.74734	23.88	78	F	32	120	374	2500	74.8	1.5	38.4	270.39	288
19.11.xlsx	86.6	2.8	4.30785	23.93	71	M	32	100	564	2930	112.8	1.5	38.4	309.29	337
19.11.xlsx	105.33	3.1	4.69641	24.35	38	F	32	120	358	3240	71.6	1.5	38.4	339.77	373
19.11.xlsx	104.65	3.15	4.86773	23.81	36	F	32	120	369	3180	73.8	1.5	38.4	332.22	366
19.11.xlsx	110.14	3.31	4.94325	24.74	56	M	32	120	394	3190	78.8	1.5	38.4	332.75	368
19.11.xlsx	98	3.03	4.55677	24.55	44	F	32	100	-	-		-	-	323.43	323.43
19.11.xlsx	92	2.97	4.78929	22.65	69	F	32	120	-	-		-	-	309.76	309.76
19.11.xlsx	112	3.22	4.87284	24.38	32	F	32	120	-	-		-	-	347.83	347.83
19.11.xlsx	86	2.33	4.00956	20.88	81	M	32	100	-	-		-	-	369.1	369.1
19.11.xlsx	95	2.32	3.86967	21.73	19	M	32	100	-	-		-	-	409.48	409.48
19.11.xlsx	105	2.56	4.32045	21.41	24	M	32	120	-	-		-	-	410.16	410.16
19.11.xlsx	108.19	3.08	4.76305	23.79	38	F	32	100	571	3350	114.2	1.5	38.4	351.27	386
19.11.xlsx	104	2.88	4.46359	23.73	53	M	32	120	-	-		-	-	361.11	361.11
19.11.xlsx	85.74	2.43	3.99992	22.09	28	M	32	100	496	3360	99.2	1.5	38.4	352.84	387
19.11.xlsx	60.1	1.96	3.34817	21.08	53	F	32	100	410	2950	82	1.5	38.4	306.63	340
19.11.xlsx	113.28	3.17	4.80069	24.36	28	M	32	100	573	3410	114.6	1.5	38.4	357.35	393
19.11.xlsx	92	2.6	4.09225	23.31	35	F	32	100	-	-		-	-	353.85	353.85
19.11.xlsx	64.67	2.06	3.54753	20.86	43	F	32	100	457	3010	91.4	1.5	38.4	313.93	347
19.11.xlsx	98.2	3.04	4.70983	23.74	67	F	32	120	374	3110	74.8	1.5	38.4	323.03	358
19.11.xlsx	89.52	2.99	4.62557	23.78	77	F	32	100	535	2890	107	1.5	38.4	299.4	333
19.11.xlsx	87.45	2.8	4.34917	23.67	69	F	32	100	398	3020	79.6	1.5	38.4	312.32	348
19.11.xlsx	84.45	2.52	3.91857	23.64	90	M	32	100	526	3190	105.2	1.5	38.4	335.12	368
19.11.xlsx	69.89	2.58	3.94467	24.1	69	F	32	100	363	2640	72.6	1.5	38.4	270.89	305
19.11.xlsx	70.8	2.29	3.79725	21.89	71	F	32	100	359	2990	71.8	1.5	38.4	309.17	344
19.11.xlsx	84.39	2.48	4.01532	22.54	24	M	32	100	529	3240	105.8	1.5	38.4	340.28	374
19.11.xlsx	90.72	2.65	4.3365	22.25	86	M	32	100	601	3270	120.2	1.5	38.4	342.34	377
19.11.xlsx	104.19	2.91	4.72192	22.48	29	F	32	100	650	3320	130	1.5	38.4	358.04	383
19.11.xlsx	114.65	3.08	4.76305	23.79	54	M	32	120	371	3520	74.2	1.5	38.4	372.24	405
19.11.xlsx	93.73	3.17	4.92027	23.69	62	F	32	100	650	2870	130	1.5	38.4	295.68	331
19.11.xlsx	112.51	2.88	4.7025	22.31	38	M	32	120	370	3590	74	1.5	38.4	390.66	413
19.11.xlsx	113.7	2.95	4.75354	22.67	31	M	32	120	405	3520	81	1.5	38.4	385.42	406
19.11.xlsx	115.35	3.22	4.80355	24.77	63	M	32	120	427	3320	85.4	1.5	38.4	358.23	382
19.11.xlsx	82.63	2.69	4.2122	23.45	64	F	32	100	491	2950	98.2	1.5	38.4	307.17	340
19.11.xlsx	90.76	2.48	3.92062	23.19	49	M	32	100	495	3460	99	1.5	38.4	365.97	399
19.11.xlsx	107.82	3.58	5.52612	23.84	37	F	32	100	650	2910	130	1.5	38.4	301.17	335
19.11.xlsx	104.54	2.8	4.26848	24.18	24	M	32	100	586	3540	117.2	1.5	38.4	373.36	408
19.11.xlsx	115.35	3.1	4.90617	23.16	29	M	32	120	416	3460	83.2	1.5	38.4	372.1	399
19.11.xlsx	71.13	2.22	3.56544	22.76	46	F	32	100	318	3010	63.6	1.5	38.4	320.41	347
19.11.xlsx	90.92	2.62	4.33489	21.95	79	F	32	100	530	3300	106	1.5	38.4	347.02	381
19.11.xlsx	106.43	2.44	4.18346	20.98	40	M	32	100	570	4010	114	1.5	38.4	436.19	463
19.11.xlsx	113.69	2.92	4.68623	22.78	32	M	32	120	495	3680	99	1.5	38.4	389.35	424
19.11.xlsx	92.38	2.86	4.55468	22.99	57	F	32	120	412	3110	82.4	1.5	38.4	323.01	358
19.11.xlsx	98.38	2.77	4.30099	23.68	55	F	32	100	492	3370	98.4	1.5	38.4	355.16	388
19.11.xlsx	119.84	3.28	4.8805	24.84	57	M	32	120	379	3470	75.8	1.5	38.4	365.37	400
19.11.xlsx	102.24	2.75	4.21541	24.03	27	M	32	100	565	3510	113	1.5	38.4	371.78	405
19.11.xlsx	96.42	2.77	4.52123	22.32	45	F	32	100	454	3310	90.8	1.5	38.4	348.09	381
19.11.xlsx	65.16	2.25	3.71043	22.04	60	F	32	100	312	2800	62.4	1.5	38.4	289.6	323
19.11.xlsx	96.9	3.03	4.85563	22.82	62	F	32	100	650	3080	130	1.5	38.4	319.8	355
19.11.xlsx	72.22	2.22	3.8301	20.81	27	F	32	100	447	3120	89.4	1.5	38.4	325.32	359
19.11.xlsx	67.45	1.99	3.50076	20.28	27	F	32	100	394	3240	78.8	1.5	38.4	338.94	373
19.11.xlsx	112.03	3.19	4.82566	24.39	55	F	32	120	364	3330	72.8	1.5	38.4	351.19	384
19.11.xlsx	62.24	2.03	3.532	20.58	23	F	32	100	395	2960	79	1.5	38.4	306.6	341
19.11.xlsx	81.1	2.45	3.99305	22.36	30	F	32	100	432	3160	86.4	1.5	38.4	331.02	364
19.11.xlsx	95.43	2.96	4.66743	23.26	73	F	32	100	650	2020	130	1.5	38.4	322.4	353
19.11.xlsx	103.93	2.97	4.70734	23.12	70	F	32	100	650	900	65	3	38.4	349.93	362
19.11.xlsx	113.88	3.2	5.42241	21.3	72	M	32	120	538	920	53.8	3	38.4	355.88	370
19.11.xlsx	104.92	3.26	4.95152	24.28	61	F	32	120	328	3090	65.6	1.5	38.4	321.84	356
19.11.xlsx	86.34	3.01	4.76724	23.14	88	F	32	100	650	740	65	3	38.4	286.84	300
19.11.xlsx	75.43	2.29	3.89469	21.2	72	M	32	100	424	3160	84.8	1.5	38.4	329.39	365
19.11.xlsx	80.85	2.44	4.0788	21.67	42	F	32	100	543	3160	108.6	1.5	38.4	331.35	364
19.11.xlsx	102.05	2.85	4.32719	24.29	66	M	32	100	447	3410	89.4	1.5	38.4	358.07	393
19.11.xlsx	99.03	2.93	4.40639	24.55	78	M	32	100	475	3220	95	1.5	38.4	337.99	371
19.11.xlsx	96.95	2.86	4.4784	23.45	40	F	32	120	354	3240	70.8	1.5	38.4	338.99	373
19.11.xlsx	89.68	2.93	4.35491	24.87	31	F	32	100	434	2960	86.8	1.5	38.4	306.08	341
19.11.xlsx	68.79	2.32	3.83149	22	20	F	32	100	386	2860	77.2	1.5	38.4	296.51	330
19.11.xlsx	104.7	2.83	4.6073	22.39	23	M	32	120	445	3490	89	1.5	38.4	369.96	402
19.11.xlsx	75.12	2.12	3.61352	21.14	27	M	32	100	502	3360	100.4	1.5	38.4	354.34	387
19.11.xlsx	94.63	2.88	4.53795	23.28	26	F	32	120	390	3130	78	1.5	38.4	328.58	361
19.11.xlsx	99.48	2.88	4.69905	22.33	50	F	32	120	452	3280	90.4	1.5	38.4	345.42	378
19.11.xlsx	91.58	2.47	3.88621	23.32	60	M	32	100	468	3510	93.6	1.5	38.4	370.77	405
19.11.xlsx	96.7	2.65	4.55521	20.91	72	M	32	120	527	3360	105.4	1.5	38.4	364.91	388
19.11.xlsx	75.62	2.28	3.79876	21.76	53	F	32	100	386	3180	77.2	1.5	38.4	331.67	366
19.11.xlsx	100	2.81	4.58652	22.32	38	F	32	120	-	-		-	-	355.87	355.87
19.11.xlsx	101.65	2.7	4.27783	23.13	24	M	32	100	601	3560	120.2	1.5	38.4	376.48	411
19.11.xlsx	83	2.58	4.30018	21.75	47	F	32	100	-	-		-	-	321.71	321.71
19.11.xlsx	113.8	3.1	4.85421	23.45	25	M	32	120	427	3460	85.4	1.5	38.4	367.1	399
19.11.xlsx	105.2	3.26	4.99168	24.06	60	F	32	120	336	3090	67.2	1.5	38.4	322.7	356
19.11.xlsx	97	2.66	4.32418	22.43	32	M	32	100	-	-		-	-	364.66	364.66
19.11.xlsx	105	3.48	5.21817	24.63	68	F	32	100	-	-		-	-	301.72	301.72
19.11.xlsx	95.71	2.6	4.36866	21.53	46	F	32	100	505	3490	101	1.5	38.4	368.12	403
19.11.xlsx	107.73	3.22	4.9942	23.71	54	F	32	120	369	3110	73.8	1.5	38.4	334.57	359
19.11.xlsx	104	3.1	5.01546	22.56	27	F	32	120	430	3140	86	1.5	38.4	335.48	362
19.11.xlsx	86.8	2.91	4.44922	24.1	65	F	32	100	453	2900	90.6	1.5	38.4	298.28	334
19.11.xlsx	88.82	2.6	4.00455	23.9	28	F	32	100	386	3260	77.2	1.5	38.4	341.62	376
19.11.xlsx	92.17	2.83	4.37162	23.82	80	F	32	120	366	3120	73.2	1.5	38.4	325.69	359
19.11.xlsx	101.76	2.9	4.71088	22.45	68	F	32	120	419	3280	83.8	1.5	38.4	350.9	378
19.11.xlsx	115	3.01	4.76199	23.17	86	M	32	120	-	-		-	-	382.06	382.06
19.11.xlsx	88.45	2.96	4.40759	24.82	55	F	32	100	460	2880	92	1.5	38.4	298.82	332
19.11.xlsx	75.35	2.3	3.89021	21.35	22	F	32	100	465	3040	93	1.5	38.4	327.61	351
19.11.xlsx	99.73	2.73	4.4822	22.16	62	F	32	100	593	3360	118.6	1.5	38.4	365.31	387
19.11.xlsx	86.33	2.92	4.74336	22.45	25	F	32	100	600	2720	120	1.5	38.4	295.65	314
19.11.xlsx	87.8	2.34	3.89444	21.79	43	F	32	100	512	3560	102.4	1.5	38.4	375.21	410
19.11.xlsx	80.34	2.4	3.9607	22.02	53	F	32	100	527	3200	105.4	1.5	38.4	334.75	369
19.11.xlsx	75.68	2.55	4.00325	23.38	69	F	32	100	433	2870	86.6	1.5	38.4	296.78	331
19.11.xlsx	95.42	2.52	4.13893	22.15	50	F	32	100	468	3470	93.6	1.5	38.4	378.65	400
19.11.xlsx	102.15	2.67	4.09729	24	85	M	32	100	470	3470	94	1.5	38.4	382.58	400
19.11.xlsx	75.65	2.38	3.87185	22.41	74	F	32	100	522	3030	104.4	1.5	38.4	317.86	349
19.11.xlsx	83.27	2.7	4.16774	23.84	90	M	32	100	498	2970	99.6	1.5	38.4	308.41	342
19.11.xlsx	118.82	3.02	4.61063	24.14	21	M	32	100	650	3600	130	1.5	38.4	393.44	415
19.11.xlsx	112.06	3.15	4.66988	24.94	34	F	32	120	362	3360	72.4	1.5	38.4	355.75	387
19.11.xlsx	70.93	2.15	3.53512	22.12	70	M	32	100	405	3150	81	1.5	38.4	329.91	363
19.11.xlsx	81.51	2.33	3.94965	21.29	61	F	32	100	509	3200	101.8	1.5	38.4	349.83	369
19.11.xlsx	111.75	3.54	5.30814	24.63	41	M	32	100	650	2900	130	1.5	38.4	315.68	334
19.11.xlsx	87.64	2.32	4.0425	20.54	26	F	32	100	527	3590	105.4	1.5	38.4	377.76	413
19.11.xlsx	101.44	2.99	4.67681	23.48	39	F	32	100	547	3240	109.4	1.5	38.4	339.26	373
19.11.xlsx	99.95	3.08	4.63707	24.52	62	M	32	120	372	3110	74.4	1.5	38.4	324.51	359
19.11.xlsx	114.79	3.37	5.24801	23.6	22	M	32	120	599	3240	119.8	1.5	38.4	340.62	374
19.11.xlsx	83.9	2.66	4.18977	23.29	42	F	32	100	497	3030	99.4	1.5	38.4	315.41	349
19.11.xlsx	74.4	2.37	3.97052	21.61	56	F	32	100	456	3020	91.2	1.5	38.4	313.92	348
19.11.xlsx	93.06	2.7	4.4362	22.14	29	M	32	100	626	3290	125.2	1.5	38.4	344.67	379
19.11.xlsx	66.4	2.01	3.41848	21.2	27	F	32	100	377	3160	75.4	1.5	38.4	330.35	365
19.11.xlsx	93.39	2.48	4.12895	21.78	25	M	32	100	650	3550	130	1.5	38.4	376.57	409
19.11.xlsx	70.84	2.33	3.85366	21.96	68	F	32	100	307	2920	61.4	1.5	38.4	304.03	337
19.11.xlsx	102.93	3.23	4.95301	24.02	72	F	32	100	549	3060	109.8	1.5	38.4	318.67	352
19.11.xlsx	111	2.88	4.39689	24.14	75	F	32	100	-	-		-	-	385.42	385.42
19.11.xlsx	82	2.77	4.23051	24.13	49	F	32	100	-	-		-	-	296.03	296.03
19.11.xlsx	95.99	2.85	4.42683	23.67	48	F	32	100	490	3210	98	1.5	38.4	336.81	370
19.11.xlsx	103.73	3	4.77589	23	41	F	32	100	567	3290	113.4	1.5	38.4	345.77	380
19.11.xlsx	108.46	3.08	4.7126	24.08	33	M	32	100	590	3350	118	1.5	38.4	352.14	386
19.11.xlsx	81.1	2.48	4.12441	21.81	27	F	32	100	538	3140	107.6	1.5	38.4	327.02	362
19.11.xlsx	70.51	2.44	3.77056	23.81	84	F	32	100	423	2800	84.6	1.5	38.4	288.98	322
19.11.xlsx	85.13	2.51	3.97096	23.17	46	F	32	100	413	3240	82.6	1.5	38.4	339.16	373
19.11.xlsx	76.48	2.59	4.04075	23.55	85	F	32	100	461	2850	92.2	1.5	38.4	295.29	329
19.11.xlsx	84.93	2.55	4.09093	22.79	66	M	32	100	441	3180	88.2	1.5	38.4	333.06	367
19.11.xlsx	101.79	2.92	4.71904	22.59	59	F	32	120	466	3320	93.2	1.5	38.4	348.6	383
19.11.xlsx	99.08	3.01	4.79005	23.01	45	F	32	120	357	3130	71.4	1.5	38.4	329.17	361
19.11.xlsx	104.89	3.22	4.82299	24.66	31	M	32	120	498	3120	99.6	1.5	38.4	325.75	360
19.11.xlsx	95	2.85	4.24691	24.8	70	M	32	100	449	3180	89.8	1.5	38.4	333.33	367
19.11.xlsx	104.9	3.04	4.79358	23.26	57	M	32	100	650	3290	130	1.5	38.4	345.07	379
19.11.xlsx	77.81	2.51	3.93179	23.44	76	M	32	100	362	2980	72.4	1.5	38.4	310	343
19.11.xlsx	78.87	2.88	4.31849	24.63	87	F	32	100	529	2670	105.8	1.5	38.4	273.85	308
19.11.xlsx	66.37	2.26	3.67798	22.4	56	F	32	100	369	2830	73.8	1.5	38.4	293.67	326
19.11.xlsx	78.9	2.62	4.18168	22.93	63	F	32	100	376	2910	75.2	1.5	38.4	301.15	335
19.11.xlsx	87.92	2.59	4.07203	23.34	90	M	32	100	567	3240	113.4	1.5	38.4	339.46	373
19.11.xlsx	100.76	2.92	4.67592	22.84	62	F	32	120	384	3290	76.8	1.5	38.4	345.07	379
19.11.xlsx	99.93	2.54	4.29772	21.34	35	F	32	100	482	3720	96.4	1.5	38.4	393.43	428
19.11.xlsx	98.33	2.73	4.44777	22.37	30	F	32	100	543	3420	108.6	1.5	38.4	360.18	394
19.11.xlsx	115.62	3.04	4.75676	23.47	52	M	32	100	548	3580	109.6	1.5	38.4	380.33	413
19.11.xlsx	93.29	2.75	4.43127	22.67	24	F	32	100	516	3120	103.2	1.5	38.4	339.24	360
19.11.xlsx	95.59	3.35	5.15403	23.93	61	F	32	120	356	2630	71.2	1.5	38.4	285.34	303
19.11.xlsx	72.65	2.12	3.74317	20.18	38	F	32	100	385	3250	77	1.5	38.4	342.69	375
19.11.xlsx	77.09	2.69	4.16452	23.76	72	F	32	100	336	2650	67.2	1.5	38.4	286.58	305
19.11.xlsx	114.06	2.95	4.70147	22.97	27	F	32	120	389	3640	77.8	1.5	38.4	386.64	420
19.11.xlsx	100.2	3.02	4.51182	24.73	56	F	32	100	546	3160	109.2	1.5	38.4	331.79	365
19.11.xlsx	110.44	2.83	4.42005	23.52	61	M	32	120	357	3670	71.4	1.5	38.4	390.25	423
19.11.xlsx	99.46	2.95	4.68423	23.07	35	F	32	120	355	3230	71	1.5	38.4	337.15	372
19.11.xlsx	117.34	3.17	4.79717	24.38	53	M	32	100	606	3370	121.2	1.5	38.4	370.16	389
19.11.xlsx	112.39	3.1	4.99525	22.67	32	F	32	120	471	3300	94.2	1.5	38.4	362.55	380
19.11.xlsx	98.17	2.97	4.45017	24.65	73	M	32	100	611	3030	122.2	1.5	38.4	330.54	350
19.11.xlsx	60.71	2.01	3.27714	22.35	87	F	32	100	300	2910	60	1.5	38.4	302.04	335
19.11.xlsx	87.82	2.77	4.30415	23.66	43	F	32	100	552	2910	110.4	1.5	38.4	317.04	335
19.11.xlsx	94.38	2.62	4.14346	23.18	70	M	32	100	491	3290	98.2	1.5	38.4	360.23	379
19.11.xlsx	90.87	2.38	4.14705	20.54	56	F	32	100	473	3560	94.6	1.5	38.4	381.81	411
19.11.xlsx	87.46	2.74	4.48213	22.26	38	F	32	100	522	3070	104.4	1.5	38.4	319.2	354
19.11.xlsx	106.59	2.77	4.37104	23.24	36	M	32	100	613	3540	122.6	1.5	38.4	384.8	408
19.11.xlsx	84.31	2.74	4.18469	24.13	45	F	32	100	524	2950	104.8	1.5	38.4	307.7	340
19.11.xlsx	71.43	2.08	3.6097	20.65	61	F	32	100	495	3270	99	1.5	38.4	343.41	377
19.11.xlsx	87.88	2.55	4.28622	21.52	48	F	32	100	589	3290	117.8	1.5	38.4	344.63	379
19.11.xlsx	93.52	2.55	4.28465	21.53	29	F	32	100	550	3460	110	1.5	38.4	366.75	399
19.11.xlsx	85.07	2.3	3.92753	21.09	38	F	32	100	414	3500	82.8	1.5	38.4	369.87	404
19.11.xlsx	82.34	2.33	3.96563	21.18	30	F	32	100	388	3240	77.6	1.5	38.4	353.39	374
19.11.xlsx	100.08	2.88	4.53795	23.28	59	M	32	120	356	3170	71.2	1.5	38.4	347.5	366
19.11.xlsx	86.45	2.67	4.21634	23.22	24	F	32	100	460	3110	92	1.5	38.4	323.78	358
19.11.xlsx	101.56	2.58	4.23748	22.15	69	M	32	100	574	3700	114.8	1.5	38.4	393.64	427
19.11.xlsx	90.72	2.43	4.19857	20.77	20	M	32	120	369	3500	73.8	1.5	38.4	373.33	404
19.11.xlsx	110.36	2.86	4.32328	24.41	58	M	32	100	520	3500	104	1.5	38.4	385.87	403
19.11.xlsx	118.96	3.08	4.71606	24.06	24	M	32	120	355	3650	71	1.5	38.4	386.23	421
19.11.xlsx	76.31	2.11	3.72962	20.15	21	F	32	100	498	3420	99.6	1.5	38.4	361.66	395
19.11.xlsx	88.28	2.54	4.14887	22.3	63	M	32	100	453	3320	90.6	1.5	38.4	347.56	383
19.11.xlsx	89.96	2.93	4.42422	24.44	34	F	32	100	460	2950	92	1.5	38.4	307.03	340
19.11.xlsx	100.31	2.8	4.57355	22.3	26	F	32	100	575	3410	115	1.5	38.4	358.25	393
19.11.xlsx	99.44	3.13	4.70371	24.57	39	F	32	120	373	3060	74.6	1.5	38.4	317.7	352
19.11.xlsx	98	2.8	4.55344	22.42	33	F	32	100	-	-		-	-	350	350
19.11.xlsx	93.77	2.95	4.51369	24.08	53	F	32	100	501	3040	100.2	1.5	38.4	317.86	351
19.11.xlsx	74.22	2.28	3.69557	22.51	44	F	32	100	383	3120	76.6	1.5	38.4	325.53	360
19.11.xlsx	92.35	2.88	4.55632	23.17	66	F	32	100	567	3070	113.4	1.5	38.4	320.66	354
19.11.xlsx	89.99	2.6	4.06082	23.52	43	F	32	100	521	3280	104.2	1.5	38.4	346.12	378
19.11.xlsx	92.75	2.77	4.46022	22.69	29	F	32	100	546	3190	109.2	1.5	38.4	334.84	368
19.11.xlsx	103.1	2.95	4.64484	23.3	43	F	32	120	385	3330	77	1.5	38.4	349.49	384
19.11.xlsx	95.66	2.88	4.52797	23.34	30	F	32	120	365	3160	73	1.5	38.4	332.15	365
19.11.xlsx	81.8	2.49	4.09266	22.13	44	F	32	100	471	3130	94.2	1.5	38.4	328.51	361
19.11.xlsx	112.5	2.95	4.44952	24.47	46	M	32	120	380	3600	76	1.5	38.4	381.36	415
19.11.xlsx	107.49	2.99	4.47521	24.68	56	M	32	100	591	3400	118.2	1.5	38.4	359.5	392
19.11.xlsx	96.41	2.9	4.55774	23.35	24	F	32	120	364	3180	72.8	1.5	38.4	332.45	366
19.11.xlsx	78.5	2.47	4.04343	22.24	42	F	32	100	538	3060	107.6	1.5	38.4	317.81	352
19.11.xlsx	69.91	2.23	3.86434	20.69	40	F	32	100	526	3020	105.2	1.5	38.4	313.5	348
19.11.xlsx	93.05	2.93	4.54942	23.68	67	F	32	100	480	3050	96	1.5	38.4	317.58	352
19.11.xlsx	90.11	2.54	4.19482	22	42	F	32	100	477	3370	95.4	1.5	38.4	354.76	388
19.11.xlsx	87.26	2.56	4.17233	22.36	30	F	32	100	486	3220	97.2	1.5	38.4	340.86	371
19.11.xlsx	84.42	3.01	4.76199	23.17	47	F	32	120	346	2590	69.2	1.5	38.4	280.47	298
19.11.xlsx	104.09	2.97	4.54429	24.08	38	M	32	100	524	3330	104.8	1.5	38.4	350.47	384
19.11.xlsx	92.4	2.78	4.40782	23.11	43	F	32	100	562	3150	112.4	1.5	38.4	332.37	363
19.11.xlsx	93.13	2.8	4.40219	23.34	43	F	32	100	447	3130	89.4	1.5	38.4	332.61	360
19.11.xlsx	82.57	2.63	4.13795	23.32	43	F	32	100	439	3020	87.8	1.5	38.4	313.95	348
19.11.xlsx	86.04	2.65	4.40875	21.8	47	F	32	100	525	3100	105	1.5	38.4	324.68	358
19.11.xlsx	85.18	2.49	4.11376	21.99	29	F	32	100	514	3180	102.8	1.5	38.4	342.09	366
19.11.xlsx	75.05	2.29	3.75841	22.17	56	F	32	100	373	3140	74.6	1.5	38.4	327.73	362
19.11.xlsx	100.46	2.86	4.7233	22	29	F	32	120	373	3340	74.6	1.5	38.4	351.26	385
19.11.xlsx	93.92	2.74	4.42977	22.58	27	F	32	100	626	3220	125.2	1.5	38.4	342.77	371
19.11.xlsx	86.95	2.44	4.18807	20.95	51	F	32	100	531	3340	106.2	1.5	38.4	356.35	385
19.11.xlsx	83.19	2.77	4.34863	23.38	61	F	32	100	499	2890	99.8	1.5	38.4	300.32	333
19.11.xlsx	104.24	3.13	4.81556	23.93	75	F	32	120	325	3170	65	1.5	38.4	333.04	365
19.11.xlsx	95.67	2.97	4.49286	24.39	29	F	32	100	464	3090	92.8	1.5	38.4	322.12	356
19.11.xlsx	89.29	2.65	4.242	22.85	42	F	32	100	406	3230	81.2	1.5	38.4	336.94	372
19.11.xlsx	89.25	3.13	4.78735	24.09	71	F	32	120	340	2770	68	1.5	38.4	285.14	319
19.11.xlsx	100.93	2.78	4.35313	23.45	61	M	32	100	517	3380	103.4	1.5	38.4	363.06	389
19.11.xlsx	77.2	2.58	4.14666	22.74	56	F	32	100	375	2900	75	1.5	38.4	299.22	334
19.11.xlsx	74.71	2.54	3.92653	23.8	88	M	32	100	428	2730	85.6	1.5	38.4	294.13	315
19.11.xlsx	100.76	2.99	4.54142	24.28	38	M	32	100	592	3170	118.4	1.5	38.4	336.99	365
19.11.xlsx	92.46	2.78	4.35633	23.43	61	M	32	100	570	3160	114	1.5	38.4	332.59	365
19.11.xlsx	106.76	3.07	4.63732	24.43	47	F	32	100	494	3260	98.8	1.5	38.4	347.75	375
19.11.xlsx	98.55	3.22	4.80002	24.79	65	F	32	120	632	1670	126.4	1.5	38.4	306.06	338
19.11.xlsx	99.42	2.96	4.57412	23.81	66	M	32	100	601	3210	120.2	1.5	38.4	335.88	370
19.11.xlsx	94.68	2.77	4.28051	23.81	57	M	32	100	533	3250	106.6	1.5	38.4	341.81	375
19.11.xlsx	80.53	2.62	4.28583	22.26	28	F	32	100	612	2960	122.4	1.5	38.4	307.37	342
19.11.xlsx	88.14	2.93	4.47816	24.11	56	F	32	100	502	2900	100.4	1.5	38.4	300.82	335
19.11.xlsx	62.04	2.08	3.43387	22.01	45	F	32	100	434	2880	86.8	1.5	38.4	298.27	332
19.11.xlsx	104.04	2.88	4.41145	24.05	55	F	32	100	593	3420	118.6	1.5	38.4	361.25	395
19.11.xlsx	108.38	3.31	4.93781	24.77	28	F	32	120	387	3140	77.4	1.5	38.4	327.43	362
19.11.xlsx	110.19	2.97	4.46818	24.54	51	M	32	120	385	3510	77	1.5	38.4	371.01	405
19.11.xlsx	92.74	3.06	4.54813	24.87	25	F	32	120	327	2930	65.4	1.5	38.4	303.07	338
19.11.xlsx	98.56	3.26	4.89368	24.6	64	F	32	120	318	2930	63.6	1.5	38.4	302.33	337
19.11.xlsx	92.51	2.75	4.27778	23.63	61	F	32	100	524	3190	104.8	1.5	38.4	336.4	368
19.11.xlsx	97.21	2.86	4.40501	23.9	55	M	32	100	587	3240	117.4	1.5	38.4	339.9	373
19.11.xlsx	93.22	2.85	4.305	24.43	56	F	32	100	521	3130	104.2	1.5	38.4	327.09	360
19.11.xlsx	101.35	2.65	4.39097	21.91	60	F	32	100	650	2060	130	1.5	38.4	382.45	416
19.11.xlsx	93.33	3.14	5.39353	20.93	66	F	32	120	568	770	56.8	3	38.4	297.23	311
19.11.xlsx	102.13	3	4.52327	24.48	50	M	32	100	539	3260	107.8	1.5	38.4	340.43	375
19.11.xlsx	86.65	2.49	4.28804	20.86	29	F	32	100	511	3300	102.2	1.5	38.4	347.99	381
19.11.xlsx	85.4	2.44	4.05639	21.82	38	F	32	100	524	3330	104.8	1.5	38.4	350	384
19.11.xlsx	102.77	3.13	4.8689	23.63	30	F	32	120	406	3150	81.2	1.5	38.4	328.34	363
19.11.xlsx	77.3	2.36	3.84354	22.38	22	M	32	100	559	3140	111.8	1.5	38.4	327.54	362
19.11.xlsx	73	2.26	3.86774	21.03	26	F	32	100	-	-		-	-	323.01	323.01
19.11.xlsx	77.61	2.5	4.16378	21.77	29	F	32	120	345	2870	69	1.5	38.4	310.44	331
19.11.xlsx	99.72	2.95	4.86836	22.02	26	F	32	120	492	3220	98.4	1.5	38.4	338.03	371
19.11.xlsx	76.41	2.33	3.94095	21.35	34	F	32	100	489	3140	97.8	1.5	38.4	327.94	362
19.11.xlsx	91.3	2.75	4.39723	22.88	40	F	32	100	512	3170	102.4	1.5	38.4	332	366
19.11.xlsx	109.3	2.68	4.57307	21.11	24	M	32	120	366	3820	73.2	1.5	38.4	407.84	441
19.11.xlsx	106	2.86	4.64078	22.48	36	M	32	120	390	3510	78	1.5	38.4	370.63	405
19.11.xlsx	99.76	3.08	4.66097	24.38	40	F	32	100	566	3100	113.2	1.5	38.4	323.9	357
19.11.xlsx	119.38	3.17	4.94199	23.57	38	M	32	120	554	3560	110.8	1.5	38.4	376.59	411
19.11.xlsx	101.24	2.88	4.59665	22.93	29	F	32	120	381	3340	76.2	1.5	38.4	351.53	385
19.11.xlsx	88.54	2.88	4.40659	24.08	38	F	32	100	532	2960	106.4	1.5	38.4	307.43	341
19.11.xlsx	89.18	2.77	4.33428	23.47	49	F	32	100	429	3000	85.8	1.5	38.4	321.95	345
19.11.xlsx	81.98	2.45	4.04767	21.99	31	F	32	100	481	3200	96.2	1.5	38.4	334.61	369
19.11.xlsx	95.15	2.79	4.65361	21.73	33	F	32	120	381	3250	76.2	1.5	38.4	341.04	374
19.11.xlsx	94.91	3.1	4.73276	24.14	37	F	32	120	369	2940	73.8	1.5	38.4	306.16	339
19.11.xlsx	94.6	3.02	4.61402	24.12	45	F	32	100	513	3020	102.6	1.5	38.4	313.25	348
19.11.xlsx	93.28	2.66	4.24864	22.91	32	F	32	100	462	3330	92.4	1.5	38.4	350.68	384
19.11.xlsx	75.13	2.41	3.9977	21.88	30	F	32	100	469	2970	93.8	1.5	38.4	311.74	343
19.11.xlsx	74.84	2.17	3.82161	20.25	51	F	32	100	557	3190	111.4	1.5	38.4	344.88	368
19.11.xlsx	99.62	2.97	4.50277	24.33	54	M	32	100	517	3190	103.4	1.5	38.4	335.42	368
19.11.xlsx	100.15	2.91	4.4738	23.95	67	F	32	100	506	3290	101.2	1.5	38.4	344.16	379
19.11.xlsx	109.61	3.24	4.87796	24.52	49	M	32	120	397	3220	79.4	1.5	38.4	338.3	371
19.11.xlsx	100.48	2.97	4.73682	22.95	28	M	32	120	356	3230	71.2	1.5	38.4	338.32	373
19.11.xlsx	75.8	2.28	3.86915	21.26	41	F	32	100	479	3190	95.8	1.5	38.4	332.46	368
19.11.xlsx	82.4	2.6	4.20034	22.6	28	F	32	100	537	3050	107.4	1.5	38.4	316.92	351
19.11.xlsx	87.67	2.37	3.94002	21.82	33	M	32	100	497	3490	99.4	1.5	38.4	369.92	402
19.11.xlsx	81.53	2.47	3.95386	22.85	28	F	32	100	400	3170	80	1.5	38.4	330.08	365
19.11.xlsx	76.28	2.49	4.06869	22.29	60	F	32	100	426	2960	85.2	1.5	38.4	306.35	341
19.11.xlsx	87.41	2.47	4.02713	22.35	31	F	32	100	385	3380	77	1.5	38.4	353.89	389
19.11.xlsx	83.7	2.72	4.29372	23.23	36	F	32	120	387	2950	77.4	1.5	38.4	307.72	340
19.11.xlsx	83.22	2.25	3.88328	20.8	32	F	32	100	468	3510	93.6	1.5	38.4	369.87	404
19.11.xlsx	82.82	2.62	4.07706	23.62	39	F	32	100	542	3050	108.4	1.5	38.4	316.11	351
19.11.xlsx	98.1	2.77	4.51294	22.37	40	F	32	100	579	3360	115.8	1.5	38.4	354.15	388
19.11.xlsx	71.23	2.49	3.87192	23.64	50	F	32	100	350	2780	70	1.5	38.4	286.06	320
19.11.xlsx	62.28	1.97	3.25227	22.01	33	F	32	100	337	3030	67.4	1.5	38.4	316.14	349
19.11.xlsx	94.19	2.78	4.31969	23.66	40	F	32	100	583	3220	116.6	1.5	38.4	338.81	371
19.11.xlsx	79.16	2.48	4.12441	21.81	43	F	32	100	472	3060	94.4	1.5	38.4	319.19	353
19.11.xlsx	94.12	2.81	4.31213	24	65	M	32	100	601	3190	120.2	1.5	38.4	334.95	368
19.11.xlsx	107.62	2.88	4.47836	23.64	53	M	32	100	515	3540	103	1.5	38.4	373.68	408
19.11.xlsx	56.19	2.21	3.69975	21.63	81	F	32	100	327	2510	65.4	1.5	38.4	254.25	289
19.11.xlsx	74.44	2.29	3.86052	21.44	28	F	32	100	430	3100	86	1.5	38.4	325.07	358
19.11.xlsx	100.84	2.78	4.22711	24.25	57	M	32	100	510	3430	102	1.5	38.4	362.73	395
19.11.xlsx	114.03	3.06	4.80567	23.37	30	M	32	120	405	3530	81	1.5	38.4	372.65	407
19.11.xlsx	96.59	3.26	4.85965	24.79	50	F	32	100	483	2870	96.6	1.5	38.4	296.29	331
19.11.xlsx	103.61	3.13	4.81025	23.96	73	M	32	120	405	3170	81	1.5	38.4	331.02	366
19.11.xlsx	91.57	2.88	4.59834	22.92	56	F	32	100	469	3040	93.8	1.5	38.4	317.95	351
19.11.xlsx	108.6	2.61	4.28675	22.15	48	M	32	120	370	3900	74	1.5	38.4	416.09	450
19.11.xlsx	90.48	3.26	4.84184	24.89	60	F	32	120	445	2700	89	1.5	38.4	277.55	311
19.11.xlsx	97.68	2.44	3.99285	22.25	54	M	32	100	509	3770	101.8	1.5	38.4	400.33	435
19.11.xlsx	96.11	2.58	4.16345	22.63	62	M	32	100	475	3530	95	1.5	38.4	372.52	407
19.11.xlsx	86.83	2.48	4.09423	22.01	40	F	32	100	488	3330	97.6	1.5	38.4	350.12	384
19.11.xlsx	91.62	2.63	4.39157	21.7	83	F	32	120	410	3310	82	1.5	38.4	348.37	381
19.11.xlsx	87.24	2.38	4.18069	20.32	81	M	32	100	650	3470	130	1.5	38.4	366.55	400
19.11.xlsx	96.29	2.68	4.26803	22.99	62	F	32	120	387	3400	77.4	1.5	38.4	359.29	392
19.11.xlsx	94	3.08	4.58627	24.82	64	M	32	120	-	-		-	-	305.19	305.19
19.11.xlsx	100.46	3.19	4.79036	24.59	89	M	32	120	446	3010	89.2	1.5	38.4	314.92	347
19.11.xlsx	104	3.01	4.5903	24.17	66	M	32	120	-	-		-	-	345.51	345.51
19.11.xlsx	78.25	2.52	3.90277	23.75	46	F	32	100	482	2990	96.4	1.5	38.4	310.52	345
19.11.xlsx	113.48	3.33	5.05412	24.3	51	M	32	120	419	3170	83.8	1.5	38.4	340.78	366
19.11.xlsx	96.98	2.91	4.4378	24.17	87	M	32	100	512	3070	102.4	1.5	38.4	333.26	354
19.11.xlsx	91.67	2.54	4.2444	21.68	68	M	32	100	623	3420	124.6	1.5	38.4	360.91	395
19.11.xlsx	100.5	2.97	4.69698	23.18	54	M	32	120	459	3230	91.8	1.5	38.4	338.38	373
19.11.xlsx	74.56	2.22	3.76733	21.26	27	F	32	100	478	3190	95.6	1.5	38.4	335.86	368
19.11.xlsx	98	2.52	4.16638	21.97	68	M	32	100	-	-		-	-	388.89	388.89
19.11.xlsx	100.56	3	4.67353	23.59	69	F	32	100	508	3190	101.6	1.5	38.4	335.2	368
19.11.xlsx	94.51	2.91	4.42803	24.23	56	F	32	100	501	3100	100.2	1.5	38.4	324.78	358
19.11.xlsx	76.57	2.22	3.72743	21.55	54	F	32	100	362	3230	72.4	1.5	38.4	344.91	373
19.11.xlsx	117.77	3.18	5.17331	22.41	27	M	32	100	650	3430	130	1.5	38.4	370.35	396
19.11.xlsx	92.72	3.06	4.62221	24.43	51	F	32	120	365	2920	73	1.5	38.4	303.01	336
19.11.xlsx	82.58	2.33	3.87922	21.78	40	F	32	100	496	3360	99.2	1.5	38.4	354.42	388
19.11.xlsx	92.13	2.78	4.35633	23.43	67	M	32	100	598	3140	119.6	1.5	38.4	331.4	362
19.11.xlsx	76.85	2.25	3.79727	21.41	40	F	32	100	434	3200	86.8	1.5	38.4	341.56	369
19.11.xlsx	114.04	3.06	4.62901	24.39	26	M	32	120	368	3530	73.6	1.5	38.4	372.68	407
19.11.xlsx	97.17	3.17	4.90583	23.77	63	M	32	120	434	2820	86.8	1.5	38.4	306.53	325
19.11.xlsx	86.3	2.73	4.37167	22.84	40	F	32	100	516	3030	103.2	1.5	38.4	316.12	350
19.11.xlsx	67.8	2.18	3.72946	21.04	65	F	32	100	412	3000	82.4	1.5	38.4	311.01	345
19.11.xlsx	101.17	2.82	4.43038	23.36	34	F	32	100	425	3390	85	1.5	38.4	358.76	391
19.11.xlsx	95.47	3.06	5.02216	22.17	18	M	32	120	413	2940	82.6	1.5	38.4	311.99	339
19.11.xlsx	88.38	2.4	3.93461	22.2	50	M	32	100	573	3500	114.6	1.5	38.4	368.25	403
19.11.xlsx	117.23	3.24	5.14094	23.09	49	F	32	100	650	1950	130	1.5	38.4	361.82	393
19.11.xlsx	90.33	2.54	4.20871	21.91	35	F	32	100	536	3370	107.2	1.5	38.4	355.63	389
19.11.xlsx	110.14	3.03	4.61063	24.23	62	M	32	100	544	3430	108.8	1.5	38.4	363.5	396
19.11.xlsx	110.54	3.21	4.94953	23.87	80	M	32	100	650	3290	130	1.5	38.4	344.36	379
19.11.xlsx	76.75	2.17	3.71508	21.02	32	F	32	100	451	3360	90.2	1.5	38.4	353.69	388
19.11.xlsx	74.79	2.47	3.92061	23.08	35	F	32	100	424	2920	84.8	1.5	38.4	302.79	336
19.11.xlsx	77.08	2.25	3.84074	21.1	27	F	32	100	584	3260	116.8	1.5	38.4	342.58	375
19.11.xlsx	89.51	2.59	4.07352	23.33	28	F	32	100	465	3280	93	1.5	38.4	345.6	378
19.11.xlsx	102.68	2.83	4.55516	22.7	44	M	32	120	471	3440	94.2	1.5	38.4	362.83	397
19.11.xlsx	112.43	3.04	4.6089	24.33	34	M	32	120	381	3510	76.2	1.5	38.4	369.84	404
19.11.xlsx	103.7	3.17	4.86994	23.97	60	F	32	120	362	3140	72.4	1.5	38.4	327.13	362
19.11.xlsx	81.88	2.36	3.99609	21.32	31	F	32	100	496	3320	99.2	1.5	38.4	346.95	382
19.11.xlsx	109.76	3.28	4.88588	24.81	69	M	32	120	382	3160	76.4	1.5	38.4	334.63	364
19.11.xlsx	85.93	2.81	4.39365	23.49	35	M	32	100	516	2940	103.2	1.5	38.4	305.8	339
19.11.xlsx	108.51	3.15	4.97251	23.23	37	F	32	120	416	3290	83.2	1.5	38.4	344.48	379
19.11.xlsx	116.84	3.17	4.88965	23.86	61	M	32	120	376	3500	75.2	1.5	38.4	368.58	403
19.11.xlsx	83.97	2.48	4.16397	21.55	37	F	32	100	429	3220	85.8	1.5	38.4	338.59	371
19.11.xlsx	99.47	3.06	4.59851	24.57	56	F	32	120	345	3120	69	1.5	38.4	325.07	359
19.11.xlsx	74	2.25	3.82947	21.18	33	F	32	100	-	-		-	-	328.89	328.89
19.11.xlsx	109.19	3.01	4.80238	22.94	36	F	32	120	406	3440	81.2	1.5	38.4	362.76	397
19.11.xlsx	97	2.89	4.30652	24.8	63	F	32	100	-	-		-	-	335.64	335.64
19.11.xlsx	80.61	3.03	4.65486	23.97	41	F	32	100	525	2600	105	1.5	38.4	266.04	300
19.11.xlsx	116.18	3.04	4.63435	24.18	33	M	32	120	367	3620	73.4	1.5	38.4	382.17	417
19.11.xlsx	104	3	4.65982	23.67	38	F	32	100	-	-		-	-	346.67	346.67
19.11.xlsx	97.91	2.95	4.52365	24.02	40	F	32	100	482	3180	96.4	1.5	38.4	331.9	366
19.11.xlsx	85.84	2.6	4.33033	21.77	30	F	32	100	498	3150	99.6	1.5	38.4	330.15	363
19.11.xlsx	110.84	3.55	5.25516	24.98	31	F	32	120	527	3000	105.4	1.5	38.4	312.23	346
19.11.xlsx	75.03	2.37	3.98952	21.48	28	F	32	100	439	3030	87.8	1.5	38.4	316.58	350
19.11.xlsx	80.45	2.45	4.10756	21.59	25	F	32	100	604	3130	120.8	1.5	38.4	328.37	361
19.11.xlsx	105.51	2.86	4.64249	22.47	28	F	32	120	419	3500	83.8	1.5	38.4	368.92	404
19.11.xlsx	105.12	2.63	4.39157	21.7	33	M	32	120	445	3750	89	1.5	38.4	399.7	433
19.11.xlsx	81.41	2.92	4.54056	23.64	90	F	32	120	393	2700	78.6	1.5	38.4	278.8	312
19.11.xlsx	78	2.52	4.05469	22.71	41	F	32	100	425	2990	85	1.5	38.4	309.52	344
19.11.xlsx	109.06	3.42	5.16411	24.44	32	F	32	120	444	3060	88.8	1.5	38.4	318.89	353
19.11.xlsx	101.99	2.66	4.39784	21.97	25	M	32	100	619	3610	123.8	1.5	38.4	383.42	416
19.11.xlsx	109.97	2.9	4.70915	22.46	34	F	32	120	387	3580	77.4	1.5	38.4	379.21	412
19.11.xlsx	112.98	3.42	5.11316	24.71	45	F	32	120	334	3170	66.8	1.5	38.4	330.35	365
19.11.xlsx	94.27	2.7	4.29199	23.04	61	F	32	100	550	3310	110	1.5	38.4	349.15	382
19.11.xlsx	72.27	2.4	3.84746	22.81	45	F	32	100	350	2910	70	1.5	38.4	301.13	335
19.11.xlsx	91.66	2.74	4.35877	23.02	30	F	32	120	354	3190	70.8	1.5	38.4	334.53	367
19.11.xlsx	94.4	2.51	4.13767	22.05	32	M	32	100	512	3560	102.4	1.5	38.4	376.1	411
19.11.xlsx	88.41	2.69	4.35053	22.57	31	F	32	100	603	3110	120.6	1.5	38.4	328.66	358
19.11.xlsx	117.28	3.26	4.87395	24.71	25	M	32	120	368	3280	73.6	1.5	38.4	359.75	378
19.11.xlsx	102.32	3.39	5.60683	21.96	34	F	32	100	650	2780	130	1.5	38.4	301.83	320
19.11.xlsx	81.5	2.36	3.94941	21.64	30	F	32	100	397	3160	79.4	1.5	38.4	345.34	365
19.11.xlsx	86.02	3.06	4.68544	24.06	47	F	32	120	447	2600	89.4	1.5	38.4	281.11	299
19.11.xlsx	76.97	2.3	3.83631	21.73	38	F	32	100	380	3120	76	1.5	38.4	334.65	360
19.11.xlsx	97.38	2.86	4.60344	22.7	28	M	32	100	650	3110	130	1.5	38.4	340.49	359
19.11.xlsx	98.92	2.89	4.52039	23.48	38	F	32	100	579	3230	115.8	1.5	38.4	342.28	372
19.11.xlsx	81.83	2.95	4.47902	24.29	31	F	32	120	371	2570	74.2	1.5	38.4	277.39	296
19.11.xlsx	93.88	3.22	4.79122	24.84	43	F	32	100	504	2690	100.8	1.5	38.4	291.55	310
19.11.xlsx	118.68	3.35	4.95728	24.99	25	M	32	120	450	3230	90	1.5	38.4	354.27	372
19.11.xlsx	92.81	2.82	4.45649	23.2	31	F	32	100	516	3150	103.2	1.5	38.4	329.11	363
19.11.xlsx	115.49	2.62	4.38774	21.62	26	M	32	100	650	3980	130	1.5	38.4	440.8	459
19.11.xlsx	101.97	3.03	4.51016	24.83	33	F	32	100	542	3110	108.4	1.5	38.4	336.53	359
19.11.xlsx	95.51	2.59	4.20267	22.48	46	F	32	100	484	3360	96.8	1.5	38.4	368.76	387
19.11.xlsx	76.87	2.21	3.78078	21.04	36	F	32	100	410	3190	82	1.5	38.4	347.83	368
19.11.xlsx	68.44	2.15	3.6285	21.41	27	F	32	100	377	2940	75.4	1.5	38.4	318.33	339
19.11.xlsx	93.49	2.59	4.31367	21.77	24	M	32	120	356	3290	71.2	1.5	38.4	360.97	380
19.11.xlsx	88.44	2.7	4.1923	23.68	67	F	32	100	358	3100	71.6	1.5	38.4	327.56	358
19.11.xlsx	98.47	2.79	4.40908	23.2	90	M	32	120	374	3220	74.8	1.5	38.4	352.94	371
19.11.xlsx	87.43	2.96	4.66743	23.26	69	F	32	100	650	2770	130	1.5	38.4	295.37	319
19.11.xlsx	118.82	3.17	4.73591	24.73	33	M	32	120	401	3410	80.2	1.5	38.4	374.83	393
19.11.xlsx	111.86	3	4.57337	24.18	53	M	32	100	606	3390	121.2	1.5	38.4	372.87	391
19.11.xlsx	92	2.7	4.26215	23.23	61	F	32	100	-	-		-	-	340.74	340.74
19.11.xlsx	72.82	1.91	3.36496	20.24	77	M	32	100	414	3500	82.8	1.5	38.4	381.26	404
19.11.xlsx	62.96	2.15	3.57953	21.78	74	F	32	100	345	2840	69	1.5	38.4	292.84	327
19.11.xlsx	67.42	2.37	3.81895	22.67	83	F	32	100	405	2710	81	1.5	38.4	284.47	312
19.11.xlsx	87.97	2.32	3.8782	21.67	69	M	32	100	434	3510	86.8	1.5	38.4	379.18	405
19.11.xlsx	63	2.36	3.62158	24	50	F	32	100	-	-		-	-	266.95	266.95
19.11.xlsx	101.41	3.22	4.98687	23.75	29	F	32	120	526	3000	105.2	1.5	38.4	314.94	346
19.11.xlsx	85.92	2.47	4.04194	22.25	81	F	32	100	395	3240	79	1.5	38.4	347.85	374
19.11.xlsx	89.84	2.82	4.37541	23.7	46	F	32	100	468	3060	93.6	1.5	38.4	318.58	352
19.11.xlsx	86.58	2.97	4.57947	23.87	63	F	32	120	330	2820	66	1.5	38.4	291.52	325
19.11.xlsx	83.46	2.45	3.97112	22.51	28	F	32	100	433	3260	86.6	1.5	38.4	340.65	375
19.11.xlsx	115.74	3.17	4.78486	24.45	32	M	32	120	364	3460	72.8	1.5	38.4	365.11	398
19.11.xlsx	91	2.74	4.20626	23.99	57	F	32	100	-	-		-	-	332.12	332.12
19.11.xlsx	93.3	2.97	4.42248	24.82	67	F	32	100	467	3010	93.4	1.5	38.4	314.14	347
19.11.xlsx	107.03	2.82	4.53406	22.73	63	M	32	100	530	3580	106	1.5	38.4	379.54	412
19.11.xlsx	87.3	2.78	4.36593	23.37	32	F	32	100	425	3020	85	1.5	38.4	314.03	348
19.11.xlsx	81	2.49	4.1456	21.78	40	F	32	100	-	-		-	-	325.3	325.3
19.11.xlsx	101.28	2.97	4.5127	24.27	49	M	32	120	357	3250	71.4	1.5	38.4	341.01	374
19.11.xlsx	90.52	2.47	4.15785	21.48	64	M	32	120	471	3470	94.2	1.5	38.4	366.48	400
19.11.xlsx	80.32	2.75	4.13417	24.56	85	F	32	100	358	2820	71.6	1.5	38.4	292.07	325
19.11.xlsx	83.46	2.3	3.88023	21.42	71	M	32	100	505	3440	101	1.5	38.4	362.87	397
19.11.xlsx	80.14	2.58	3.97521	23.89	86	M	32	100	339	3000	67.8	1.5	38.4	310.62	345
19.11.xlsx	112.76	3.24	4.85651	24.64	85	M	32	120	354	3310	70.8	1.5	38.4	348.02	381
19.11.xlsx	81.91	2.62	4.3958	21.57	59	F	32	100	631	3000	126.2	1.5	38.4	312.63	346
19.11.xlsx	75.46	2.45	3.87746	23.16	41	F	32	100	469	2950	93.8	1.5	38.4	308	340
19.11.xlsx	68.33	2.25	3.63358	22.61	73	F	32	100	294	2930	58.8	1.5	38.4	303.69	338
19.11.xlsx	111.36	3.1	4.98425	22.73	30	M	32	120	505	3400	101	1.5	38.4	359.23	392
19.11.xlsx	90	2.69	4.10833	24.13	68	M	32	100	488	3200	97.6	1.5	38.4	334.57	369
19.11.xlsx	115.66	2.72	4.41037	22.5	42	M	32	120	430	3980	86	1.5	38.4	425.22	459
19.11.xlsx	74.82	2.19	3.71233	21.29	51	F	32	100	440	3260	88	1.5	38.4	341.64	376
19.11.xlsx	104.99	2.74	4.61574	21.46	53	M	32	120	509	3610	101.8	1.5	38.4	383.18	416
19.11.xlsx	86.09	2.56	4.09793	22.85	55	F	32	100	409	3210	81.8	1.5	38.4	336.29	370
19.11.xlsx	57.41	2.04	3.53769	20.67	62	F	32	100	433	2730	86.6	1.5	38.4	281.42	315
19.11.xlsx	92.67	2.33	3.60057	23.81	51	F	32	100	380	3750	76	1.5	38.4	397.73	432
19.11.xlsx	79.78	2.45	3.92185	22.85	51	F	32	100	393	3120	78.6	1.5	38.4	325.63	359
19.11.xlsx	90.65	2.45	3.88601	23.1	61	M	32	100	516	3500	103.2	1.5	38.4	370	404
19.11.xlsx	90.22	2.6	4.29864	21.97	27	F	32	100	577	3300	115.4	1.5	38.4	347	380
19.11.xlsx	71.29	2.04	3.43402	21.48	77	F	32	100	468	3330	93.6	1.5	38.4	349.46	383
19.11.xlsx	119.72	3.62	5.38047	24.87	32	F	32	120	473	3160	94.6	1.5	38.4	330.72	364
19.11.xlsx	99.41	2.6	4.17114	22.79	61	M	32	100	502	3600	100.4	1.5	38.4	382.35	415
19.11.xlsx	103.68	3.28	4.90205	24.72	49	F	32	120	316	3000	63.2	1.5	38.4	316.1	346
19.11.xlsx	117.71	3.33	4.94399	24.9	61	M	32	120	405	3290	81	1.5	38.4	353.48	379
19.11.xlsx	100.88	2.91	4.44269	24.14	36	F	32	100	486	3240	97.2	1.5	38.4	346.67	373
19.11.xlsx	91.05	2.49	4.10621	22.04	48	M	32	100	523	3370	104.6	1.5	38.4	365.66	388
19.11.xlsx	104.82	2.97	4.73508	22.96	64	M	32	120	416	3220	83.2	1.5	38.4	352.93	371
19.11.xlsx	98.83	2.66	4.2721	22.76	25	F	32	100	600	3380	120	1.5	38.4	371.54	390
19.11.xlsx	93.11	2.62	4.16023	23.07	32	M	32	100	533	3250	106.6	1.5	38.4	355.38	375
19.11.xlsx	82.8	2.8	4.31259	23.9	64	F	32	100	468	2860	93.6	1.5	38.4	295.71	329
19.11.xlsx	78.89	2.36	3.99023	21.36	63	F	32	100	528	3060	105.6	1.5	38.4	334.28	353
19.11.xlsx	95.93	2.75	4.2668	23.7	47	M	32	100	492	3310	98.4	1.5	38.4	348.84	381
19.11.xlsx	88.94	2.73	4.17248	24.11	36	F	32	100	565	3050	113	1.5	38.4	325.79	351
19.11.xlsx	118.38	3.33	4.93855	24.93	28	F	32	120	366	3240	73.2	1.5	38.4	355.5	374
19.11.xlsx	83.29	2.95	4.62102	23.44	75	F	32	100	459	2690	91.8	1.5	38.4	282.34	310
19.11.xlsx	91.76	2.3	3.97979	20.73	65	M	32	100	465	3750	93	1.5	38.4	398.96	432
19.11.xlsx	117.45	3.14	4.72914	24.51	70	M	32	100	597	3470	119.4	1.5	38.4	374.04	400
19.11.xlsx	79.08	2.28	3.66046	22.77	64	M	32	100	406	3280	81.2	1.5	38.4	346.84	378
19.11.xlsx	93.44	3.06	4.767	23.59	89	M	32	120	417	2810	83.4	1.5	38.4	305.36	324
19.11.xlsx	96.65	2.73	4.46249	22.28	18	M	32	100	486	3380	97.2	1.5	38.4	354.03	389
19.11.xlsx	107.43	3.08	4.70223	24.14	75	M	32	120	368	3260	73.6	1.5	38.4	348.8	376
19.11.xlsx	75.06	2.7	4.13118	24.08	63	F	32	100	517	2600	103.4	1.5	38.4	278	300
19.11.xlsx	71.65	2.14	3.61162	21.41	47	F	32	100	367	3120	73.4	1.5	38.4	334.81	360
19.11.xlsx	101.39	2.75	4.21696	24.02	46	M	32	100	476	3370	95.2	1.5	38.4	368.69	389
19.11.xlsx	77.59	2.88	4.29792	24.76	77	F	32	100	442	2620	88.4	1.5	38.4	269.41	302
19.11.xlsx	75.75	2.81	4.36951	23.64	34	F	32	100	504	2640	100.8	1.5	38.4	269.57	304
19.11.xlsx	84.76	2.26	3.85498	21.12	83	M	32	100	605	3540	121	1.5	38.4	375.04	408
19.11.xlsx	108.07	3.24	4.83339	24.77	50	F	32	120	437	3150	87.4	1.5	38.4	333.55	363
19.11.xlsx	85.86	2.66	4.10148	23.87	78	F	32	100	379	2960	75.8	1.5	38.4	322.78	342
19.11.xlsx	97.39	2.65	4.37327	22.02	26	M	32	100	587	3360	117.4	1.5	38.4	367.51	387
19.11.xlsx	97.9	2.89	4.42351	24.07	57	F	32	100	447	3230	89.4	1.5	38.4	338.75	373
19.11.xlsx	101.1	2.85	4.66207	22.26	36	F	32	100	550	3290	110	1.5	38.4	354.74	379
19.11.xlsx	110.35	3.19	5.06532	23.07	34	F	32	120	597	3290	119.4	1.5	38.4	345.92	380
19.11.xlsx	66.52	2.03	3.50616	20.78	24	F	32	100	339	3100	67.8	1.5	38.4	327.68	358
19.12.xlsx	97.22	3.22	4.77191	24.95	42	F	32	100	491	2800	98.2	1.5	38.4	301.93	323
19.12.xlsx	95.58	2.63	4.26757	22.48	33	F	32	100	572	3430	114.4	1.5	38.4	363.42	396
19.12.xlsx	109.81	3.47	5.2204	24.54	75	M	32	100	650	810	65	3	38.4	316.46	328
19.12.xlsx	101.17	2.7	4.15094	23.95	42	M	32	100	585	3560	117	1.5	38.4	374.7	410
19.12.xlsx	98.17	2.95	4.67564	23.12	25	M	32	120	382	3170	76.4	1.5	38.4	332.78	365
19.12.xlsx	71.66	2.23	3.67745	22.04	31	F	32	100	386	3080	77.2	1.5	38.4	321.35	355
19.12.xlsx	118.95	3.37	5.15632	24.08	23	M	32	120	489	3340	97.8	1.5	38.4	352.97	385
19.12.xlsx	113.19	3.04	4.7289	23.63	28	M	32	120	454	3530	90.8	1.5	38.4	372.34	407
19.12.xlsx	107.11	3.24	4.98662	23.92	63	F	32	100	650	860	65	3	38.4	330.59	345
19.12.xlsx	98.11	3.06	4.60358	24.54	48	F	32	120	389	3070	77.8	1.5	38.4	320.62	354
19.12.xlsx	84.84	2.77	4.38712	23.14	60	F	32	100	407	2820	81.4	1.5	38.4	306.28	325
19.12.xlsx	83.34	2.58	4.31441	21.66	41	F	32	100	589	3110	117.8	1.5	38.4	323.02	358
19.12.xlsx	109.53	2.93	4.48309	24.08	65	M	32	100	467	3410	93.4	1.5	38.4	373.82	393
19.12.xlsx	97.99	2.81	4.64755	21.96	55	F	32	100	563	3270	112.6	1.5	38.4	348.72	377
19.12.xlsx	119.27	3.24	4.79978	24.96	73	M	32	120	344	3420	68.8	1.5	38.4	368.12	394
19.12.xlsx	91.59	2.73	4.35245	22.96	23	M	32	100	579	3210	115.8	1.5	38.4	335.49	370
19.12.xlsx	97.66	2.63	4.37547	21.8	47	F	32	100	470	3510	94	1.5	38.4	371.33	405
19.12.xlsx	84.63	2.8	4.37801	23.49	56	F	32	100	536	2780	107.2	1.5	38.4	302.25	321
19.12.xlsx	119.41	2.83	4.84501	21.02	38	M	32	120	484	3870	96.8	1.5	38.4	421.94	446
19.12.xlsx	103.12	2.6	4.19572	22.63	27	M	32	100	513	3720	102.6	1.5	38.4	396.62	429
19.12.xlsx	92.21	2.79	4.62125	21.92	21	F	32	120	364	3030	72.8	1.5	38.4	330.5	349
19.12.xlsx	101.64	2.59	4.37268	21.4	53	M	32	100	650	3690	130	1.5	38.4	392.43	426
19.12.xlsx	113.9	3.24	5.10895	23.26	47	F	32	120	440	3340	88	1.5	38.4	351.54	385
19.12.xlsx	104.04	3.06	4.74082	23.74	36	F	32	120	355	3260	71	1.5	38.4	340	375
19.12.xlsx	91.38	2.72	4.36205	22.8	28	M	32	120	376	3210	75.2	1.5	38.4	335.96	370
19.12.xlsx	93.11	2.74	4.50523	22.12	46	M	32	120	429	3240	85.8	1.5	38.4	339.82	373
19.12.xlsx	104.01	3.14	4.87907	23.66	41	F	32	100	480	3170	96	1.5	38.4	331.24	366
19.12.xlsx	87.9	2.48	4.12441	21.81	35	F	32	100	489	3380	97.8	1.5	38.4	354.44	389
19.12.xlsx	90.46	2.67	4.43713	21.83	46	F	32	100	650	3220	130	1.5	38.4	338.8	371
19.12.xlsx	109.24	3.19	4.73092	24.93	45	M	32	100	511	3260	102.2	1.5	38.4	342.45	376
19.12.xlsx	74.77	2.34	3.90589	21.71	23	F	32	100	510	3070	102	1.5	38.4	319.53	354
19.12.xlsx	85.32	2.89	4.68946	22.48	54	F	32	100	650	770	65	3	38.4	295.22	309
19.12.xlsx	92.2	2.85	4.35269	24.13	37	M	32	100	502	3110	100.4	1.5	38.4	323.51	358
19.12.xlsx	78.79	2.23	3.70864	21.81	38	M	32	100	394	3360	78.8	1.5	38.4	353.32	387
19.12.xlsx	73.49	2.17	3.66898	21.36	30	F	32	100	457	3240	91.4	1.5	38.4	338.66	373
19.12.xlsx	120.2	3.13	4.73142	24.41	29	M	32	120	372	3630	74.4	1.5	38.4	384.03	418
19.12.xlsx	81.37	2.78	4.70726	21.32	81	F	32	100	650	760	65	3	38.4	292.7	305
19.12.xlsx	86.67	2.75	4.40855	22.81	22	F	32	100	598	3030	119.6	1.5	38.4	315.16	349
19.12.xlsx	100.25	2.79	4.52221	22.51	83	M	32	100	650	920	65	3	38.4	359.32	372
19.12.xlsx	81.78	2.66	4.3226	22.44	50	F	32	100	611	2950	122.2	1.5	38.4	307.44	340
19.12.xlsx	99	3.09	4.8102	23.61	83	F	32	100	650	830	65	3	38.4	320.39	333
19.12.xlsx	138.32	3.77	5.71144	24.35	62	M	32	120	639	940	63.9	3	38.4	366.9	379
19.12.xlsx	83.09	2.49	4.09116	22.14	35	F	32	100	553	3190	110.6	1.5	38.4	333.69	368
19.12.xlsx	97.87	2.78	4.41916	23.04	41	F	32	100	553	3340	110.6	1.5	38.4	352.05	385
19.12.xlsx	81.77	2.15	3.64854	21.26	80	M	32	100	477	3590	95.4	1.5	38.4	380.33	414
19.12.xlsx	93.93	2.92	4.54724	23.6	51	F	32	100	526	3070	105.2	1.5	38.4	321.68	354
19.12.xlsx	94.28	2.84	4.33423	24.15	61	F	32	100	547	3160	109.4	1.5	38.4	331.97	365
19.12.xlsx	91.72	3.04	4.53004	24.8	64	F	32	100	536	2910	107.2	1.5	38.4	301.71	335
19.12.xlsx	67.38	2.41	3.81556	23.15	56	F	32	100	394	2710	78.8	1.5	38.4	279.59	312
19.12.xlsx	120.66	3.1	4.74669	24.06	36	M	32	120	433	3660	86.6	1.5	38.4	389.23	422
19.12.xlsx	109.61	3.24	4.80331	24.94	28	F	32	120	321	3230	64.2	1.5	38.4	338.3	373
19.12.xlsx	139.85	3.4	5.25791	23.79	44	M	32	120	717	3870	143.4	1.5	38.4	411.32	446
19.12.xlsx	78.88	2.75	4.27307	23.66	50	F	32	100	530	2780	106	1.5	38.4	286.84	321
19.12.xlsx	88.55	3.04	4.71676	23.7	70	F	32	120	361	2820	72.2	1.5	38.4	291.28	325
19.12.xlsx	91.17	2.79	4.66558	21.66	23	F	32	120	393	3140	78.6	1.5	38.4	326.77	362
19.12.xlsx	95.92	2.83	4.62256	22.3	82	M	32	120	426	3230	85.2	1.5	38.4	338.94	373
19.12.xlsx	98.91	3.35	5.4279	22.52	77	F	32	120	367	2850	73.4	1.5	38.4	295.25	329
19.12.xlsx	105.41	3.08	4.685	24.24	35	M	32	120	349	3260	69.8	1.5	38.4	342.24	376
19.12.xlsx	74.38	2.8	4.16475	24.85	56	F	32	100	401	2590	80.2	1.5	38.4	265.64	299
19.12.xlsx	79.52	2.77	4.36944	23.25	63	F	32	100	400	2770	80	1.5	38.4	287.08	320
19.12.xlsx	106.24	3.04	4.8538	22.92	25	F	32	120	458	3330	91.6	1.5	38.4	349.47	384
19.12.xlsx	71.11	2.45	3.85192	23.34	68	F	32	100	366	2810	73.2	1.5	38.4	290.24	324
19.12.xlsx	69.82	2.45	3.86609	23.24	74	F	32	100	580	2760	116	1.5	38.4	284.98	318
19.12.xlsx	114.26	3.22	4.7649	24.99	55	M	32	120	450	3370	90	1.5	38.4	354.84	388
19.12.xlsx	68.91	2.17	3.81741	20.28	81	M	32	100	625	3040	125	1.5	38.4	317.56	351
19.12.xlsx	80.98	2.4	3.96507	21.99	22	F	32	100	421	3220	84.2	1.5	38.4	337.42	371
19.12.xlsx	121.02	3.37	5.04026	24.7	34	M	32	120	355	3400	71	1.5	38.4	359.11	392
19.12.xlsx	105.93	2.41	4.04347	21.57	36	M	32	120	533	3980	106.6	1.5	38.4	439.54	458
19.12.xlsx	83.96	2.66	4.22375	23.07	77	M	32	100	478	2900	95.6	1.5	38.4	315.64	334
19.12.xlsx	65.62	2.03	3.57375	20.26	30	F	32	100	421	3100	84.2	1.5	38.4	323.25	357
19.12.xlsx	119.87	3.4	5.12825	24.47	30	M	32	120	550	3270	110	1.5	38.4	352.56	377
19.12.xlsx	64.73	2.14	3.63824	21.21	45	F	32	100	360	2780	72	1.5	38.4	302.48	321
19.12.xlsx	92.45	2.56	4.32997	21.35	26	M	32	120	363	3290	72.6	1.5	38.4	361.13	379
19.12.xlsx	88.5	2.37	3.96469	21.65	47	F	32	100	492	3440	98.4	1.5	38.4	373.42	396
19.12.xlsx	110.12	2.89	4.39922	24.22	60	M	32	100	536	3460	107.2	1.5	38.4	381.04	399
19.12.xlsx	97.31	2.55	4.15298	22.38	62	M	32	100	464	3620	92.8	1.5	38.4	381.61	417
19.12.xlsx	115.57	3.07	4.65267	24.34	37	M	32	100	573	3560	114.6	1.5	38.4	376.45	411
19.12.xlsx	110.94	3.14	4.65677	24.93	60	M	32	100	623	3230	124.6	1.5	38.4	353.31	373
19.12.xlsx	73.36	2.21	3.64715	22.02	33	F	32	100	325	3080	65	1.5	38.4	331.95	355
19.12.xlsx	105.74	3.13	4.66415	24.8	79	M	32	120	389	3170	77.8	1.5	38.4	337.83	365
19.12.xlsx	90.32	2.97	4.45671	24.61	89	M	32	100	503	2790	100.6	1.5	38.4	304.11	322
19.12.xlsx	74	2.49	3.85914	23.73	79	F	32	100	-	-		-	-	297.19	297.19
19.12.xlsx	97.74	2.74	4.39736	22.78	51	F	32	100	480	3300	96	1.5	38.4	356.72	381
19.12.xlsx	111.27	3.15	4.81971	24.08	75	M	32	120	344	3230	68.8	1.5	38.4	353.24	372
19.12.xlsx	87.17	2.85	4.35269	24.13	80	F	32	100	425	2940	85	1.5	38.4	305.86	339
19.12.xlsx	124	3.26	4.92251	24.44	75	M	32	100	-	-		-	-	380.37	380.37
19.12.xlsx	116	2.99	4.71474	23.26	67	M	32	120	-	-		-	-	387.96	387.96
19.12.xlsx	78.64	3.06	4.57325	24.72	62	F	32	100	535	2520	107	1.5	38.4	256.99	291
19.12.xlsx	86.92	2.47	4.2536	20.86	30	F	32	100	506	3320	101.2	1.5	38.4	351.9	383
19.12.xlsx	98.45	2.86	4.66299	22.35	33	F	32	120	357	3280	71.4	1.5	38.4	344.23	378
19.12.xlsx	107.66	2.83	4.53014	22.85	31	M	32	120	380	3590	76	1.5	38.4	380.42	414
19.12.xlsx	104.11	3.04	4.81298	23.15	41	F	32	120	503	3270	100.6	1.5	38.4	342.47	377
19.12.xlsx	114.01	3.04	4.87345	22.81	28	M	32	120	362	3560	72.4	1.5	38.4	375.03	410
19.12.xlsx	86.05	2.63	4.26757	22.48	46	F	32	100	540	3130	108	1.5	38.4	327.19	360
19.12.xlsx	109.57	3.53	5.2467	24.87	46	F	32	120	390	2860	78	1.5	38.4	310.4	330
19.12.xlsx	105.54	3.37	5.02178	24.8	76	F	32	120	364	3000	72.8	1.5	38.4	313.18	346
19.12.xlsx	126.46	3.6	5.37635	24.74	61	M	32	100	650	3330	130	1.5	38.4	351.28	384
19.12.xlsx	84.6	2.75	4.32835	23.31	50	F	32	100	537	2870	107.4	1.5	38.4	307.64	330
19.12.xlsx	110.91	2.79	4.52055	22.52	22	M	32	120	350	3730	70	1.5	38.4	397.53	430
19.12.xlsx	103.33	2.95	4.73264	22.79	62	M	32	120	348	3350	69.6	1.5	38.4	350.27	386
19.12.xlsx	102.93	2.83	4.5036	23.01	47	M	32	120	362	3450	72.4	1.5	38.4	363.71	397
19.12.xlsx	64.51	2.17	3.83849	20.13	70	F	32	100	354	2880	70.8	1.5	38.4	297.28	332
19.12.xlsx	94.2	3.07	4.58651	24.73	57	F	32	100	611	2820	122.2	1.5	38.4	306.84	325
19.12.xlsx	65.08	2.03	3.36365	21.91	66	F	32	100	337	3080	67.4	1.5	38.4	320.59	355
19.12.xlsx	110.51	2.9	4.64901	22.81	34	M	32	120	358	3600	71.6	1.5	38.4	381.07	415
19.12.xlsx	75.93	2.44	4.00754	22.15	90	M	32	100	576	2920	115.2	1.5	38.4	311.19	337
19.12.xlsx	106.34	3.13	4.86532	23.65	73	M	32	120	426	3260	85.2	1.5	38.4	339.74	375
19.12.xlsx	63.14	2.17	3.67303	21.33	81	F	32	100	452	2830	90.4	1.5	38.4	290.97	327
19.12.xlsx	79.05	2.34	3.93179	21.53	81	M	32	100	547	3190	109.4	1.5	38.4	337.82	367
19.12.xlsx	101.94	2.81	4.55463	22.51	79	M	32	120	481	3350	96.2	1.5	38.4	362.78	386
19.12.xlsx	111.08	3.21	4.81331	24.63	77	M	32	100	536	3280	107.2	1.5	38.4	346.04	378
19.12.xlsx	91.48	3.31	5.10372	23.87	79	M	32	120	518	2700	103.6	1.5	38.4	276.37	311
19.12.xlsx	96.14	2.83	4.24819	24.6	67	M	32	120	365	3230	73	1.5	38.4	339.72	372
19.12.xlsx	111.47	2.97	4.6609	23.39	31	F	32	100	573	3540	114.6	1.5	38.4	375.32	408
19.12.xlsx	99.81	2.75	4.45247	22.54	46	F	32	100	605	3440	121	1.5	38.4	362.95	397
19.12.xlsx	113.25	2.69	4.29971	22.89	38	M	32	100	507	3940	101.4	1.5	38.4	421	454
19.12.xlsx	117.31	3.08	4.79992	23.58	51	F	32	120	402	3540	80.4	1.5	38.4	380.88	408
19.12.xlsx	126.73	3.37	5.04211	24.69	66	M	32	120	384	3550	76.8	1.5	38.4	376.05	409
19.12.xlsx	90.88	2.73	4.30634	23.25	63	F	32	100	407	3180	81.4	1.5	38.4	332.89	367
19.12.xlsx	94.03	2.84	4.33582	24.14	63	F	32	100	467	3170	93.4	1.5	38.4	331.09	366
19.12.xlsx	115.66	3.22	4.93043	24.06	18	M	32	120	440	3420	88	1.5	38.4	359.19	394
19.12.xlsx	74.35	2.34	3.91451	21.65	50	F	32	100	392	3050	78.4	1.5	38.4	317.74	352
19.12.xlsx	80.8	2.41	3.87343	22.74	36	F	32	100	429	3200	85.8	1.5	38.4	335.27	369
19.12.xlsx	82.41	2.59	3.98183	23.95	63	F	32	100	417	3040	83.4	1.5	38.4	318.19	351
19.12.xlsx	86.18	2.69	4.15994	23.79	61	M	32	100	410	3070	82	1.5	38.4	320.37	354
19.12.xlsx	111.23	2.95	4.63292	23.37	43	M	32	100	491	3510	98.2	1.5	38.4	377.05	404
19.12.xlsx	140.36	3.44	5.09981	24.94	80	M	32	120	396	3760	79.2	1.5	38.4	408.02	433
19.12.xlsx	87.93	2.26	3.69965	22.24	90	M	32	100	335	3680	67	1.5	38.4	389.07	424
19.12.xlsx	92.74	2.6	4.04297	23.64	77	M	32	100	449	3390	89.8	1.5	38.4	356.69	390
19.12.xlsx	99.5	2.78	4.36113	23.4	67	M	32	100	638	3290	127.6	1.5	38.4	357.91	379
19.12.xlsx	99.02	2.81	4.50473	22.81	75	F	32	100	650	900	65	3	38.4	352.38	365
19.12.xlsx	121.35	3.17	4.73591	24.73	79	M	32	120	408	3610	81.6	1.5	38.4	382.81	416
19.12.xlsx	91.54	2.75	4.31248	23.41	57	F	32	100	488	3180	97.6	1.5	38.4	332.87	366
19.12.xlsx	117.73	3.07	4.98886	22.44	27	M	32	100	650	3610	130	1.5	38.4	383.49	416
19.12.xlsx	113.3	3.54	5.32376	24.55	60	F	32	100	650	2030	130	1.5	38.4	320.06	354
19.12.xlsx	94.73	2.73	4.23266	23.72	36	M	32	100	570	3300	114	1.5	38.4	347	381
19.12.xlsx	114.36	3.37	5.19051	23.9	75	M	32	100	650	1830	130	1.5	38.4	339.35	370
19.12.xlsx	112.55	2.97	4.74378	22.91	36	M	32	120	384	3590	76.8	1.5	38.4	378.96	414
19.12.xlsx	105.38	2.9	4.62348	22.96	62	M	32	120	402	3450	80.4	1.5	38.4	363.38	397
19.12.xlsx	99.06	2.81	4.45538	23.11	33	M	32	100	650	3360	130	1.5	38.4	352.53	387
19.12.xlsx	106.27	2.99	4.66138	23.57	31	M	32	120	451	3380	90.2	1.5	38.4	355.42	390
19.12.xlsx	84.44	2.49	4.04337	22.46	34	M	32	100	543	3220	108.6	1.5	38.4	339.12	371
19.12.xlsx	77.22	2.21	3.75863	21.2	30	F	32	100	499	3330	99.8	1.5	38.4	349.41	384
19.12.xlsx	71.19	2.21	3.81284	20.81	21	F	32	100	525	3090	105	1.5	38.4	322.13	356
19.12.xlsx	97.89	2.63	4.46966	21.22	18	M	32	120	450	3520	90	1.5	38.4	372.21	405
19.12.xlsx	68.95	2.04	3.48483	21.08	25	F	32	100	401	3220	80.2	1.5	38.4	337.99	371
19.12.xlsx	85.85	2.6	4.30971	21.9	31	F	32	100	536	3160	107.2	1.5	38.4	330.19	365
19.12.xlsx	101.1	3.09	4.98279	22.65	61	F	32	100	650	840	65	3	38.4	327.18	339
19.12.xlsx	138.69	3.9	6.20865	23	65	F	32	120	792	910	79.2	3	38.4	355.62	367
19.12.xlsx	123.31	3.92	6.37951	22.4	89	F	32	120	800	810	80	3	38.4	314.57	327
19.12.xlsx	98.13	2.49	4.27389	20.95	68	M	32	100	650	1010	65	3	38.4	394.1	408
19.12.xlsx	80.91	2.52	4.00586	23.04	50	F	32	100	469	3080	93.8	1.5	38.4	321.07	355
19.12.xlsx	114.77	2.92	4.69657	22.72	74	M	32	100	650	1010	65	3	38.4	393.05	407
19.12.xlsx	97.72	3.47	5.3269	23.99	48	F	32	100	650	2750	130	1.5	38.4	281.61	317
19.12.xlsx	88.2	2.73	4.23733	23.69	30	F	32	100	534	3110	106.8	1.5	38.4	323.08	358
19.12.xlsx	134.9	4.22	6.81999	22.59	83	F	32	120	800	830	80	3	38.4	319.67	334
19.12.xlsx	112.93	3.17	4.76907	24.54	25	M	32	120	412	3370	82.4	1.5	38.4	356.25	389
19.12.xlsx	79.12	2.34	3.86736	21.98	32	F	32	100	490	3220	98	1.5	38.4	338.12	371
19.12.xlsx	129.98	3.8	5.62731	24.97	18	M	32	120	564	3260	112.8	1.5	38.4	342.05	376
19.12.xlsx	100.07	3.21	4.77985	24.82	75	F	32	100	559	3000	111.8	1.5	38.4	311.74	346
19.12.xlsx	112.83	2.89	4.59402	23.04	38	M	32	100	555	3620	111	1.5	38.4	390.42	418
19.12.xlsx	114.61	2.9	4.71953	22.4	52	M	32	120	423	3720	84.6	1.5	38.4	395.21	429
19.12.xlsx	88.61	2.45	4.0865	21.73	71	M	32	120	352	3420	70.4	1.5	38.4	361.67	395
19.12.xlsx	78.98	2.63	4.10617	23.53	46	M	32	120	389	2760	77.8	1.5	38.4	300.3	318
19.12.xlsx	76.94	2.48	3.90481	23.3	52	F	32	100	473	2940	94.6	1.5	38.4	310.24	339
19.12.xlsx	97.25	2.77	4.26952	23.88	67	M	32	120	362	3210	72.4	1.5	38.4	351.08	370
19.12.xlsx	98.24	3.04	4.84668	22.96	50	F	32	120	501	3110	100.2	1.5	38.4	323.16	358
19.12.xlsx	73.69	2.32	3.85973	21.8	37	F	32	100	372	3000	74.4	1.5	38.4	317.63	345
19.12.xlsx	86.52	2.58	4.32234	21.61	56	F	32	100	539	3100	107.8	1.5	38.4	335.35	357
19.12.xlsx	93.22	2.54	4.11851	22.5	73	M	32	100	578	3480	115.6	1.5	38.4	367.01	401
19.12.xlsx	70.04	2.17	3.69331	21.18	65	F	32	100	384	3100	76.8	1.5	38.4	322.76	357
19.12.xlsx	78.88	2.19	3.88669	20.04	71	M	32	100	471	3420	94.2	1.5	38.4	360.18	394
19.12.xlsx	119.11	3.32	4.97643	24.64	81	M	32	100	562	3390	112.4	1.5	38.4	358.77	391
19.12.xlsx	90.79	3.15	4.77742	24.32	57	F	32	120	357	2720	71.4	1.5	38.4	288.22	313
19.12.xlsx	128.64	3.34	5.05629	24.37	52	F	32	100	650	2050	130	1.5	38.4	385.15	414
19.12.xlsx	99.72	2.58	4.00598	23.68	46	M	32	100	565	3590	113	1.5	38.4	386.51	413
19.12.xlsx	98.11	2.54	4.08687	22.71	33	M	32	100	499	3600	99.8	1.5	38.4	386.26	415
19.12.xlsx	126.09	3.17	5.54595	20.43	75	M	32	120	401	3610	80.2	1.5	38.4	397.76	416
19.12.xlsx	133.01	3.4	5.14145	24.4	27	M	32	120	487	3560	97.4	1.5	38.4	391.21	411
19.12.xlsx	93.81	3.15	4.97799	23.2	57	F	32	120	462	2830	92.4	1.5	38.4	297.81	326
19.12.xlsx	79.71	2.58	4.3542	21.41	78	F	32	100	494	2990	98.8	1.5	38.4	308.95	344
19.12.xlsx	132.01	3.42	5.08694	24.85	45	F	32	120	352	3650	70.4	1.5	38.4	385.99	421
19.12.xlsx	56.95	2.17	3.51728	22.51	52	F	32	100	326	2440	65.2	1.5	38.4	262.44	282
19.12.xlsx	106.7	3.3	5.09017	23.86	21	F	32	100	650	2990	130	1.5	38.4	323.33	345
19.12.xlsx	95.29	2.81	4.42116	23.32	55	F	32	100	610	3100	122	1.5	38.4	339.11	357
19.12.xlsx	106.01	3.15	4.86594	23.82	62	M	32	120	356	3210	71.2	1.5	38.4	336.54	370
19.12.xlsx	89.52	2.81	4.54461	22.57	80	F	32	120	427	2920	85.4	1.5	38.4	318.58	337
19.12.xlsx	89.38	2.67	4.22874	23.14	75	F	32	100	397	3140	79.4	1.5	38.4	334.76	362
19.12.xlsx	104.16	3.11	5.05572	22.43	68	M	32	100	650	3170	130	1.5	38.4	334.92	366
19.12.xlsx	88.4	2.48	4.10326	21.95	71	M	32	100	590	3290	118	1.5	38.4	356.45	379
19.12.xlsx	105.89	2.97	4.61153	23.68	28	M	32	120	347	3300	69.4	1.5	38.4	356.53	381
19.12.xlsx	122.92	3.58	5.33667	24.79	80	M	32	120	540	3290	108	1.5	38.4	343.35	379
19.12.xlsx	102.99	3.17	5.34993	21.41	76	F	32	100	650	3100	130	1.5	38.4	324.89	358
19.12.xlsx	106.41	2.68	4.39849	22.17	78	M	32	120	405	3700	81	1.5	38.4	397.05	426
19.12.xlsx	114.62	3.31	5.12438	23.76	65	M	32	120	467	3270	93.4	1.5	38.4	346.28	377
19.12.xlsx	81.66	2.37	3.87688	22.26	70	M	32	100	597	3190	119.4	1.5	38.4	344.56	368
19.12.xlsx	94.01	2.66	4.24708	22.92	56	M	32	100	647	3230	129.4	1.5	38.4	353.42	372
19.12.xlsx	112.74	3.06	4.77051	23.57	70	M	32	100	525	3480	105	1.5	38.4	368.43	401
19.12.xlsx	92.92	2.43	4.14191	21.14	72	M	32	120	376	3620	75.2	1.5	38.4	382.39	417
19.12.xlsx	96.09	3.1	4.59239	24.96	48	F	32	100	516	2980	103.2	1.5	38.4	309.97	343
19.12.xlsx	120.43	3.37	5.12988	24.22	35	M	32	120	481	3390	96.2	1.5	38.4	357.36	391
19.12.xlsx	95.55	2.62	4.29055	22.23	40	M	32	100	538	3360	107.6	1.5	38.4	364.69	387
19.12.xlsx	108.06	3.26	5.02662	23.87	50	F	32	120	344	3130	68.8	1.5	38.4	331.47	360
19.12.xlsx	86.07	2.59	4.29944	21.86	56	F	32	100	503	3180	100.6	1.5	38.4	332.32	366
19.12.xlsx	128	3.22	4.9522	23.94	25	M	32	120	-	-		-	-	397.52	397.52
19.12.xlsx	101.94	3.03	4.76205	23.35	43	F	32	100	602	3170	120.4	1.5	38.4	336.44	365
19.12.xlsx	67.65	2.14	3.68125	20.89	30	F	32	100	369	3030	73.8	1.5	38.4	316.12	350
19.12.xlsx	79.79	2.51	4.06987	22.5	38	F	32	100	441	3060	88.2	1.5	38.4	317.89	352
19.12.xlsx	98.28	2.84	4.51122	23.06	33	F	32	100	505	3300	101	1.5	38.4	346.06	380
19.12.xlsx	101	2.67	4.26148	22.93	48	M	32	100	-	-		-	-	378.28	378.28
19.12.xlsx	120.03	3.15	4.9452	23.38	49	M	32	120	378	3580	75.6	1.5	38.4	381.05	412
19.12.xlsx	124.2	3.28	4.88408	24.82	43	M	32	120	394	3570	78.8	1.5	38.4	378.66	412
19.12.xlsx	129.9	3.44	5.31782	23.8	23	M	32	120	515	3460	103	1.5	38.4	377.62	399
19.12.xlsx	117	3.28	5.01125	24.12	79	M	32	120	-	-		-	-	356.71	356.71
19.12.xlsx	107.54	2.95	4.72396	22.84	32	M	32	120	400	3460	80	1.5	38.4	364.54	398
19.12.xlsx	82.02	2.52	3.92577	23.59	69	M	32	100	367	3120	73.4	1.5	38.4	325.48	359
19.12.xlsx	77.19	2.65	4.33809	22.24	68	F	32	100	577	2710	115.4	1.5	38.4	291.28	312
19.12.xlsx	84.26	2.55	4.13017	22.53	58	M	32	100	593	3170	118.6	1.5	38.4	330.43	365
19.12.xlsx	83.15	2.67	4.18549	23.42	61	M	32	100	523	2980	104.6	1.5	38.4	311.42	344
19.12.xlsx	72.53	2.51	3.9885	23.05	75	F	32	100	445	2730	89	1.5	38.4	288.96	315
19.12.xlsx	78.63	2.3	3.89164	21.34	63	M	32	100	534	3230	106.8	1.5	38.4	341.87	373
19.12.xlsx	114.09	3.42	5.15842	24.47	83	M	32	120	471	3050	94.2	1.5	38.4	333.6	352
19.12.xlsx	91.47	2.55	4.09093	22.79	60	M	32	100	408	3400	81.6	1.5	38.4	358.71	392
19.12.xlsx	120.45	3.41	5.32006	23.55	68	M	32	100	650	3230	130	1.5	38.4	353.23	372
19.12.xlsx	111.38	3.03	4.51348	24.81	49	M	32	100	611	3480	122.2	1.5	38.4	367.59	401
19.12.xlsx	88.1	2.92	4.44815	24.2	68	M	32	120	371	2830	74.2	1.5	38.4	301.71	326
19.12.xlsx	98.22	3.23	4.8433	24.63	53	F	32	100	560	2870	112	1.5	38.4	304.09	331
19.12.xlsx	61.61	2.14	3.4043	23.02	71	F	32	100	266	2690	53.2	1.5	38.4	287.9	310
19.12.xlsx	66	1.96	3.35555	21.02	80	M	32	100	328	3230	65.6	1.5	38.4	336.73	372
19.12.xlsx	95.17	2.41	4.14418	20.9	53	M	32	120	386	3660	77.2	1.5	38.4	394.9	422
19.12.xlsx	106.41	3.08	4.62347	24.6	63	M	32	120	348	3220	69.6	1.5	38.4	345.49	371
19.12.xlsx	62.94	2.14	3.50965	22.19	75	F	32	100	368	2850	73.6	1.5	38.4	294.11	328
19.12.xlsx	128.55	3.18	4.94667	23.63	71	M	32	100	650	2140	130	1.5	38.4	404.25	433
19.12.xlsx	97.31	3.06	4.682	24.08	63	M	32	120	381	3040	76.2	1.5	38.4	318.01	351
19.12.xlsx	96.62	2.92	4.71039	22.64	70	M	32	120	427	3170	85.4	1.5	38.4	330.89	365
19.12.xlsx	59.05	2.08	3.47446	21.69	47	F	32	100	277	2630	55.4	1.5	38.4	283.89	303
19.12.xlsx	72.9	2.32	4.02917	20.63	65	F	32	100	393	3030	78.6	1.5	38.4	314.22	349
19.12.xlsx	90.33	3.13	4.79614	24.04	50	F	32	100	509	2800	101.8	1.5	38.4	288.59	322
19.12.xlsx	99.84	2.78	4.44194	22.9	27	F	32	100	541	3410	108.2	1.5	38.4	359.14	393
19.12.xlsx	132.99	3.46	5.34677	23.81	29	M	32	120	493	3520	98.6	1.5	38.4	384.36	406
19.12.xlsx	95.57	2.63	4.22858	22.73	26	F	32	100	469	3430	93.8	1.5	38.4	363.38	396
19.12.xlsx	139.45	3.69	6.12546	21.86	23	M	32	100	650	3570	130	1.5	38.4	377.91	412
19.12.xlsx	113.33	2.97	4.68492	23.25	40	M	32	120	416	3600	83.2	1.5	38.4	381.58	415
19.12.xlsx	103.94	3.1	4.72408	24.19	64	F	32	120	362	3200	72.4	1.5	38.4	335.29	369
19.12.xlsx	104.69	2.99	4.58835	24	53	M	32	120	343	3330	68.6	1.5	38.4	350.13	384
19.12.xlsx	87.69	2.32	3.93125	21.3	30	M	32	100	433	3500	86.6	1.5	38.4	377.97	404
19.12.xlsx	128.28	3.31	4.91069	24.92	51	M	32	120	366	3660	73.2	1.5	38.4	387.55	422
19.12.xlsx	75.01	2.36	3.84072	22.4	65	F	32	100	490	3060	98	1.5	38.4	317.84	352
19.12.xlsx	108.85	3.06	4.73908	23.75	46	F	32	100	491	3370	98.2	1.5	38.4	355.72	389
19.12.xlsx	82.17	2.45	3.95366	22.63	75	M	32	100	399	3110	79.8	1.5	38.4	335.39	359
19.12.xlsx	136.82	3.39	5.3612	23.18	64	M	32	100	650	3710	130	1.5	38.4	403.6	427
19.12.xlsx	102.06	3.47	5.26661	24.3	45	F	32	100	650	2710	130	1.5	38.4	294.12	312
19.12.xlsx	117.79	3.56	5.9554	21.65	85	F	32	120	698	850	69.8	3	38.4	330.87	343
19.12.xlsx	92.58	2.7	4.48863	21.82	61	F	32	100	650	3270	130	1.5	38.4	342.89	377
19.12.xlsx	116.92	3.28	4.91828	24.63	31	F	32	120	390	3390	78	1.5	38.4	356.46	390
19.12.xlsx	133.68	4.27	7.13266	21.69	79	F	32	120	800	2880	160	1.5	38.4	313.07	332
19.12.xlsx	117.68	3.13	4.91019	23.4	61	M	32	120	519	3560	103.8	1.5	38.4	375.97	411
19.12.xlsx	77.61	2.18	3.80694	20.48	36	F	32	100	417	3390	83.4	1.5	38.4	356.01	390
19.12.xlsx	109.23	2.97	4.84945	22.31	20	F	32	120	430	3400	86	1.5	38.4	367.78	392
19.12.xlsx	116.3	3.13	4.64194	24.93	30	M	32	120	393	3530	78.6	1.5	38.4	371.57	407
19.12.xlsx	94.05	2.84	4.37742	23.88	36	F	32	100	570	3160	114	1.5	38.4	331.16	364
19.12.xlsx	139.75	4.33	6.96699	22.71	69	F	32	120	800	830	80	3	38.4	322.75	336
19.12.xlsx	89.72	2.49	4.02116	22.61	36	M	32	100	544	3420	108.8	1.5	38.4	360.32	394
19.12.xlsx	73.19	2.22	3.70695	21.7	33	F	32	100	444	3150	88.8	1.5	38.4	329.68	363
19.12.xlsx	123.92	3.26	5.05624	23.71	28	M	32	120	474	3590	94.8	1.5	38.4	380.12	414
19.12.xlsx	89.7	2.85	4.31925	24.34	48	F	32	100	565	3010	113	1.5	38.4	314.74	347
19.12.xlsx	91.57	2.74	4.33165	23.19	49	F	32	100	429	3200	85.8	1.5	38.4	334.2	369
19.12.xlsx	92.59	2.88	4.49319	23.55	44	F	32	100	453	3070	90.6	1.5	38.4	321.49	354
19.12.xlsx	101	2.34	3.94336	21.45	36	M	32	100	-	-		-	-	431.62	431.62
19.12.xlsx	101.18	3.17	4.92569	23.66	54	F	32	120	328	3060	65.6	1.5	38.4	319.18	353
19.12.xlsx	67	2.03	3.50744	20.77	32	F	32	100	-	-		-	-	330.05	330.05
19.12.xlsx	69	2.28	3.8352	21.5	44	F	32	100	-	-		-	-	302.63	302.63
19.12.xlsx	101.65	2.92	4.56061	23.52	33	M	32	100	650	3310	130	1.5	38.4	348.12	381
19.12.xlsx	101.3	2.65	4.35085	22.16	35	M	32	120	435	3600	87	1.5	38.4	382.26	415
19.12.xlsx	92	2.73	4.30793	23.24	34	F	32	100	-	-		-	-	337	337
19.12.xlsx	123	3.46	5.61437	22.48	74	F	32	120	-	-		-	-	355.49	355.49
19.12.xlsx	111	3.23	4.879	24.43	34	F	32	100	-	-		-	-	343.65	343.65
19.12.xlsx	97.36	3.04	4.90216	22.65	77	F	32	100	650	820	65	3	38.4	320.26	331
19.12.xlsx	98	2.73	4.54685	21.77	66	F	32	100	-	-		-	-	358.97	358.97
19.12.xlsx	83.29	2.62	4.22334	22.66	56	F	32	100	512	3040	102.4	1.5	38.4	317.9	351
19.12.xlsx	132.51	2.82	4.69157	21.8	22	M	32	100	650	4360	130	1.5	38.4	469.89	502
19.12.xlsx	92.45	2.47	4.08821	21.94	60	M	32	100	448	3540	89.6	1.5	38.4	374.29	408
19.12.xlsx	104	2.86	4.65786	22.38	83	M	32	100	-	-		-	-	363.64	363.64
19.12.xlsx	94.82	2.82	4.35618	23.82	29	F	32	100	512	3210	102.4	1.5	38.4	336.24	370
19.12.xlsx	99	2.95	4.4955	24.19	50	F	32	120	-	-		-	-	335.59	335.59
19.12.xlsx	138	3.81	6.08992	22.89	45	F	32	120	-	-		-	-	362.2	362.2
19.12.xlsx	127	3.52	5.68871	22.59	83	M	32	120	-	-		-	-	360.8	360.8
19.12.xlsx	98.46	2.45	4.02988	22.11	59	M	32	100	650	3760	130	1.5	38.4	401.88	434
19.12.xlsx	107.06	3.17	4.71682	24.84	55	M	32	120	385	3220	77	1.5	38.4	337.73	371
19.12.xlsx	108.95	3.19	4.98964	23.48	28	F	32	120	389	3250	77.8	1.5	38.4	341.54	374
19.12.xlsx	72.56	2.19	3.83706	20.39	90	F	32	100	609	850	60.9	3	38.4	331.32	342
19.12.xlsx	70.76	2.04	3.55462	20.54	22	M	32	100	492	3300	98.4	1.5	38.4	346.86	380
19.12.xlsx	98.89	2.89	4.50548	23.57	53	F	32	100	545	3260	109	1.5	38.4	342.18	376
19.12.xlsx	114.91	3.17	4.7831	24.46	31	M	32	120	433	3440	86.6	1.5	38.4	362.49	397
19.12.xlsx	105	3.25	4.91462	24.4	70	F	32	100	-	-		-	-	323.08	323.08
19.12.xlsx	118.32	3.06	5.13592	21.56	30	M	32	100	650	3640	130	1.5	38.4	386.67	420
19.12.xlsx	140.65	3.7	5.59511	24.4	87	M	32	100	650	3580	130	1.5	38.4	380.14	413
19.12.xlsx	89.07	2.66	4.2721	22.76	49	F	32	100	604	3200	120.8	1.5	38.4	334.85	369
19.12.xlsx	121.06	3.24	4.92114	24.28	25	M	32	120	479	3520	95.8	1.5	38.4	373.64	406
19.12.xlsx	114.26	3.31	5.02746	24.28	54	M	32	120	527	3290	105.4	1.5	38.4	345.2	380
19.12.xlsx	90.94	2.63	4.50922	20.98	31	F	32	120	426	3290	85.2	1.5	38.4	345.78	380
19.12.xlsx	111.65	3.04	4.64628	24.11	72	M	32	120	409	3480	81.8	1.5	38.4	367.27	401
19.12.xlsx	111.19	3.42	5.08134	24.88	33	F	32	120	414	3100	82.8	1.5	38.4	325.12	358
19.12.xlsx	134.44	3.42	5.0683	24.95	32	M	32	120	436	3700	87.2	1.5	38.4	393.1	426
19.12.xlsx	68.21	1.88	3.30725	20.28	55	F	32	100	386	3430	77.2	1.5	38.4	362.82	396
19.12.xlsx	82.03	2.25	3.86195	20.95	37	F	32	100	536	3470	107.2	1.5	38.4	364.58	400
19.12.xlsx	83.99	3.13	4.65559	24.85	78	F	32	120	342	2620	68.4	1.5	38.4	268.34	302
19.12.xlsx	108.83	3.13	5.28436	21.4	22	M	32	100	650	3310	130	1.5	38.4	347.7	381
19.12.xlsx	127.5	3.42	5.12068	24.67	50	M	32	120	396	3520	79.2	1.5	38.4	372.81	406
19.12.xlsx	62.99	2.18	3.62149	21.84	66	F	32	100	326	2800	65.2	1.5	38.4	288.94	322
19.12.xlsx	68.15	2.44	3.8588	23.18	64	F	32	100	337	2720	67.4	1.5	38.4	279.3	314
19.12.xlsx	91.38	3.06	4.67685	24.11	74	F	32	120	386	2900	77.2	1.5	38.4	298.63	334
19.12.xlsx	84.24	2.7	4.26059	23.24	64	F	32	100	615	3000	123	1.5	38.4	312	346
19.12.xlsx	64.04	1.93	3.39271	20.3	63	F	32	100	373	3160	74.6	1.5	38.4	331.81	364
19.12.xlsx	99.87	3.11	5.03534	22.54	81	M	32	100	650	830	65	3	38.4	321.13	335
19.12.xlsx	77.92	2.07	3.65891	20.15	38	M	32	100	466	3560	93.2	1.5	38.4	376.43	411
19.12.xlsx	94	2.77	4.4865	22.53	81	M	32	120	-	-		-	-	339.35	339.35
19.12.xlsx	125.17	3.33	4.92949	24.98	31	M	32	120	363	3430	72.6	1.5	38.4	375.89	395
19.12.xlsx	105.31	3.17	4.93112	23.63	29	M	32	120	371	3040	74.2	1.5	38.4	332.21	350
19.12.xlsx	73.91	2.14	3.56027	21.8	46	F	32	100	411	3240	82.2	1.5	38.4	345.37	374
19.12.xlsx	109.46	3.17	4.80422	24.34	57	F	32	120	466	3180	93.2	1.5	38.4	345.3	366
19.12.xlsx	68.78	2.07	3.45648	21.7	82	F	32	100	387	3160	77.4	1.5	38.4	332.27	365
19.12.xlsx	97.96	2.65	4.46086	21.48	49	F	32	100	461	3490	92.2	1.5	38.4	369.66	403
19.12.xlsx	120.87	3.76	5.60294	24.8	83	M	32	120	459	3060	91.8	1.5	38.4	321.46	352
19.12.xlsx	107.63	2.74	4.41029	22.7	72	M	32	120	376	3710	75.2	1.5	38.4	392.81	427
19.12.xlsx	138.18	3.44	5.09981	24.94	66	M	32	120	394	3640	78.8	1.5	38.4	401.69	420
19.12.xlsx	99.13	2.89	4.33667	24.61	75	M	32	100	550	3170	110	1.5	38.4	343.01	366
19.12.xlsx	114.6	3.39	5.41462	22.91	68	F	32	100	650	3220	130	1.5	38.4	338.05	371
19.12.xlsx	91.45	2.85	4.52212	23.09	60	F	32	100	539	3070	107.8	1.5	38.4	320.88	354
19.12.xlsx	109.12	3.13	4.85461	23.71	36	F	32	120	381	3330	76.2	1.5	38.4	348.63	383
19.12.xlsx	69.13	2.06	3.50609	21.18	42	F	32	100	459	3160	91.8	1.5	38.4	335.58	364
19.12.xlsx	97.93	2.54	4.36131	20.94	64	F	32	100	531	3510	106.2	1.5	38.4	385.55	404
19.12.xlsx	82.52	2.45	3.89172	23.06	76	F	32	100	425	3180	85	1.5	38.4	336.82	366
19.12.xlsx	100.95	2.92	4.66392	22.91	82	F	32	120	427	3180	85.4	1.5	38.4	345.72	367
19.12.xlsx	86.43	2.77	4.31998	23.56	72	F	32	100	620	2920	124	1.5	38.4	312.02	336
19.12.xlsx	77.19	2.23	3.68286	22	75	M	32	100	395	3290	79	1.5	38.4	346.14	379
19.12.xlsx	110.41	2.81	4.39365	23.49	50	F	32	100	602	3660	120.4	1.5	38.4	392.92	421
19.12.xlsx	71.42	2.45	3.8903	23.07	85	F	32	100	557	2680	111.4	1.5	38.4	291.51	309
19.12.xlsx	119	3.31	4.92152	24.86	61	M	32	120	392	3370	78.4	1.5	38.4	359.52	388
19.12.xlsx	80.54	2.07	3.3282	22.73	32	M	32	100	565	3530	113	1.5	38.4	389.08	407
19.12.xlsx	98.52	2.99	4.81977	22.66	37	F	32	120	390	3040	78	1.5	38.4	329.5	350
19.12.xlsx	95.13	2.79	4.77653	21.02	24	F	32	120	525	3260	105	1.5	38.4	340.97	376
19.12.xlsx	109.23	3.01	4.72888	23.36	31	M	32	120	357	3440	71.4	1.5	38.4	362.89	397
19.12.xlsx	134.58	3.35	5.10506	24.19	43	M	32	120	492	3640	98.4	1.5	38.4	401.73	420
19.12.xlsx	109.07	2.65	4.43798	21.62	20	M	32	120	439	3730	87.8	1.5	38.4	411.58	430
19.12.xlsx	98.87	2.78	4.30228	23.77	59	M	32	100	606	3380	121.2	1.5	38.4	355.65	390
19.12.xlsx	72.16	2.04	3.27274	22.79	24	M	32	100	623	3240	124.6	1.5	38.4	353.73	374
19.12.xlsx	105.82	3.28	4.9237	24.6	37	F	32	120	379	2970	75.8	1.5	38.4	322.62	342
19.12.xlsx	102.38	2.93	4.60151	23.37	47	F	32	100	650	3330	130	1.5	38.4	349.42	383
19.12.xlsx	141.12	3.35	5.00299	24.74	20	M	32	120	434	3810	86.8	1.5	38.4	421.25	439
19.12.xlsx	127.71	3.13	5.03434	22.72	22	M	32	120	361	3700	72.2	1.5	38.4	408.02	427
19.12.xlsx	97.42	2.52	4.33174	20.91	30	F	32	120	371	3560	74.2	1.5	38.4	386.59	410
19.12.xlsx	79.42	2.38	4.01224	21.44	29	F	32	100	546	3140	109.2	1.5	38.4	333.7	362
19.12.xlsx	99.25	2.85	4.60253	22.61	25	F	32	100	588	3260	117.6	1.5	38.4	348.25	375
19.12.xlsx	93.45	2.58	4.12389	22.89	66	M	32	100	489	3300	97.8	1.5	38.4	362.21	381
19.12.xlsx	78.16	2.39	4.17519	20.47	65	F	32	100	650	2050	130	1.5	38.4	327.03	358
19.12.xlsx	69.68	2.1	3.67128	20.45	25	F	32	100	526	3160	105.2	1.5	38.4	331.81	365
19.12.xlsx	105.24	2.8	4.48541	22.83	44	M	32	100	555	3550	111	1.5	38.4	375.86	409
19.12.xlsx	65.89	1.95	3.42787	20.3	41	F	32	100	398	3220	79.6	1.5	38.4	337.9	371
19.12.xlsx	80	2.54	4.13063	22.42	47	F	32	100	506	3030	101.2	1.5	38.4	314.96	349
19.12.xlsx	117.14	3.15	4.85167	23.9	34	F	32	120	371	3530	74.2	1.5	38.4	371.87	407
19.12.xlsx	104.76	2.78	4.27393	23.95	37	M	32	100	539	3550	107.8	1.5	38.4	376.83	409
19.12.xlsx	75.02	2.78	4.24578	24.13	78	F	32	100	531	2640	106.2	1.5	38.4	269.86	304
19.12.xlsx	90.42	2.79	4.17433	24.69	76	F	32	120	399	2970	79.8	1.5	38.4	324.09	342
19.12.xlsx	89.63	2.9	4.59302	23.14	90	F	32	100	650	800	65	3	38.4	309.07	323
19.12.xlsx	108.65	3.22	4.83896	24.57	20	F	32	120	412	3100	82.4	1.5	38.4	337.42	358
19.12.xlsx	84.43	2.51	3.98557	23.07	20	F	32	100	501	3130	100.2	1.5	38.4	336.37	360
19.12.xlsx	102.91	2.88	4.45376	23.79	38	F	32	100	582	3390	116.4	1.5	38.4	357.33	390
19.12.xlsx	91.55	2.26	3.75577	21.83	26	F	32	100	529	3790	105.8	1.5	38.4	405.09	437
19.12.xlsx	102.67	3	4.60708	23.98	38	F	32	100	571	3250	114.2	1.5	38.4	342.23	375
19.12.xlsx	82.43	2.47	4.05681	22.15	25	F	32	100	551	3190	110.2	1.5	38.4	333.72	367
19.12.xlsx	112.03	2.82	4.34818	23.87	85	M	32	100	595	3740	119	1.5	38.4	397.27	431
19.12.xlsx	48.1	1.86	3.2149	20.76	78	F	32	100	264	2530	52.8	1.5	38.4	258.6	291
19.12.xlsx	89.07	2.95	4.48725	24.24	49	F	32	100	513	2930	102.6	1.5	38.4	301.93	337
19.12.xlsx	93.16	2.97	4.94657	21.77	61	F	32	120	368	3020	73.6	1.5	38.4	313.67	348
19.12.xlsx	107.03	2.86	4.55134	23.01	27	F	32	120	353	3560	70.6	1.5	38.4	374.23	410
19.12.xlsx	79.84	2.62	4.11919	23.34	70	M	32	100	360	2940	72	1.5	38.4	304.73	339
19.12.xlsx	83.27	3.03	4.52509	24.74	72	F	32	100	451	2670	90.2	1.5	38.4	274.82	308
19.12.xlsx	91.89	2.41	4.09276	21.24	60	M	32	100	605	3600	121	1.5	38.4	381.29	415
19.12.xlsx	118.42	3.42	5.37301	23.36	21	M	32	120	545	3300	109	1.5	38.4	346.26	380
19.12.xlsx	111.98	3.62	5.57557	23.9	23	M	32	120	670	2990	134	1.5	38.4	309.34	344
19.12.xlsx	109.12	2.95	4.72396	22.84	37	F	32	120	384	3470	76.8	1.5	38.4	369.9	400
19.12.xlsx	115.64	3.17	4.98391	23.34	90	M	32	120	359	3340	71.8	1.5	38.4	364.79	385
19.12.xlsx	133.87	3.37	5.15064	24.11	62	F	32	120	501	3730	100.2	1.5	38.4	397.24	430
19.12.xlsx	91.26	2.55	4.08492	22.83	47	F	32	100	435	3390	87	1.5	38.4	357.88	391
19.12.xlsx	137.05	3.78	5.76245	24.18	34	F	32	100	650	3440	130	1.5	38.4	362.57	397
19.12.xlsx	79.7	2.45	3.92761	22.81	63	M	32	100	367	3040	73.4	1.5	38.4	325.31	350
19.12.xlsx	92.39	2.52	4.09209	22.46	56	M	32	120	360	3480	72	1.5	38.4	366.63	401
19.12.xlsx	90.18	2.58	4.38629	21.21	31	F	32	100	553	3330	110.6	1.5	38.4	349.53	384
19.12.xlsx	124.32	3.37	5.05509	24.62	50	M	32	120	487	3490	97.4	1.5	38.4	368.9	402
19.12.xlsx	117.67	2.83	4.58705	22.51	35	M	32	120	414	3900	82.8	1.5	38.4	415.8	449
19.12.xlsx	58.52	2.06	3.35619	22.37	82	F	32	100	320	2760	64	1.5	38.4	284.08	318
19.12.xlsx	109.91	3.08	4.55773	24.99	67	M	32	100	445	3260	89	1.5	38.4	356.85	376
19.12.xlsx	99.92	2.88	4.57476	23.06	47	F	32	100	567	3190	113.4	1.5	38.4	346.94	367
19.12.xlsx	77.73	4.99	8.40605	21.46	50	F	32	120	431	1650	86.2	1.5	38.4	155.77	190
19.12.xlsx	104.87	3.21	4.75185	24.98	70	M	32	100	530	3140	106	1.5	38.4	326.7	362
19.12.xlsx	82.62	2.25	3.92918	20.48	49	F	32	100	581	3420	116.2	1.5	38.4	367.2	394
19.12.xlsx	85.55	2.37	3.7785	22.96	55	M	32	100	442	3360	88.4	1.5	38.4	360.97	388
19.12.xlsx	96.45	2.88	4.75633	22	52	F	32	120	471	3200	94.2	1.5	38.4	334.9	369
19.12.xlsx	85.17	2.58	4.18183	22.51	38	F	32	100	467	3160	93.4	1.5	38.4	330.12	364
19.12.xlsx	90.78	2.54	4.37093	20.88	66	M	32	120	390	3260	78	1.5	38.4	357.4	375
19.12.xlsx	85.11	2.6	4.2422	22.33	66	F	32	100	582	3000	116.4	1.5	38.4	327.35	345
19.12.xlsx	101.19	3.33	4.95854	24.82	75	F	32	120	344	2840	68.8	1.5	38.4	303.87	328
19.12.xlsx	69.05	2.21	3.61249	22.28	74	F	32	100	280	3020	56	1.5	38.4	312.44	348
19.12.xlsx	125.93	3.08	4.8781	23.14	63	M	32	100	491	3820	98.2	1.5	38.4	408.86	441
19.12.xlsx	91	3	4.51331	24.54	83	F	32	100	427	2920	85.4	1.5	38.4	303.33	336
19.12.xlsx	81.64	2.65	4.11165	23.7	85	F	32	100	464	2840	92.8	1.5	38.4	308.08	327
19.12.xlsx	142.1	3.22	5.03102	23.51	26	M	32	120	403	4130	80.6	1.5	38.4	441.3	476
19.12.xlsx	95.75	2.86	4.64419	22.46	73	F	32	120	432	3070	86.4	1.5	38.4	334.79	354
19.12.xlsx	105	3	4.63763	23.8	50	F	32	100	-	-		-	-	350	350
19.12.xlsx	75.4	2.28	3.64035	22.92	73	F	32	100	310	3170	62	1.5	38.4	330.7	366
19.12.xlsx	123.1	3.02	4.8042	23.02	80	M	32	100	650	3820	130	1.5	38.4	407.62	441
19.12.xlsx	95.78	3.07	4.72324	23.93	27	F	32	100	458	3000	91.6	1.5	38.4	311.99	346
19.12.xlsx	79.07	2.33	3.90781	21.58	30	F	32	100	567	3240	113.4	1.5	38.4	339.36	373
19.12.xlsx	82.28	2.32	3.97042	21.03	33	F	32	100	494	3370	98.8	1.5	38.4	354.66	388
19.12.xlsx	87.22	2.74	4.33006	23.2	44	F	32	100	471	3040	94.2	1.5	38.4	318.32	351
19.12.xlsx	76.77	2.44	3.94766	22.56	61	F	32	100	418	3010	83.6	1.5	38.4	314.63	347
19.12.xlsx	101.3	3.15	4.9452	23.38	32	F	32	120	335	3070	67	1.5	38.4	321.59	354
19.12.xlsx	106.02	3.35	5.12948	24.06	31	F	32	120	381	3030	76.2	1.5	38.4	316.48	350
19.12.xlsx	106.92	2.83	4.42654	23.48	31	M	32	120	499	3570	99.8	1.5	38.4	377.81	411
19.12.xlsx	96	2.91	4.61394	23.11	27	F	32	100	-	-		-	-	329.9	329.9
19.12.xlsx	122.78	3.24	5.01416	23.77	49	M	32	120	444	3590	88.8	1.5	38.4	378.95	414
19.12.xlsx	104.07	3.26	4.97886	24.13	46	F	32	120	367	3060	73.4	1.5	38.4	319.23	353
19.12.xlsx	117.55	3.28	4.94363	24.49	31	M	32	120	426	3390	85.2	1.5	38.4	358.38	391
19.12.xlsx	117.25	3.58	5.53628	23.79	38	F	32	120	515	3140	103	1.5	38.4	327.51	362
19.12.xlsx	113.68	3.49	5.28143	24.38	22	F	32	120	506	3130	101.2	1.5	38.4	325.73	361
19.12.xlsx	95	2.63	4.41745	21.54	28	F	32	100	-	-		-	-	361.22	361.22
19.12.xlsx	77.04	2.21	3.84801	20.56	43	F	32	100	491	3330	98.2	1.5	38.4	348.6	383
19.12.xlsx	113.26	2.95	4.77804	22.53	25	M	32	120	501	3630	100.2	1.5	38.4	383.93	418
19.12.xlsx	77	2.45	4.06405	21.88	39	F	32	100	539	3010	107.8	1.5	38.4	314.29	347
19.12.xlsx	106.77	3.24	4.93743	24.19	37	F	32	120	392	3160	78.4	1.5	38.4	329.54	365
19.12.xlsx	96.65	2.71	4.34442	22.81	31	M	32	100	599	3370	119.8	1.5	38.4	356.64	389
19.12.xlsx	103.2	2.62	4.36044	21.79	66	M	32	100	640	3720	128	1.5	38.4	393.89	428
19.12.xlsx	91.63	2.69	4.41977	22.14	28	F	32	100	616	3260	123.2	1.5	38.4	340.63	376
19.12.xlsx	98.18	2.81	4.51964	22.72	27	F	32	100	604	3290	120.8	1.5	38.4	349.4	380
19.12.xlsx	104.47	2.9	4.49789	23.71	54	M	32	120	402	3300	80.4	1.5	38.4	360.24	380
19.12.xlsx	117.65	3.53	5.27762	24.71	51	F	32	120	458	3180	91.6	1.5	38.4	333.29	367
19.12.xlsx	115.11	3.37	5.16011	24.06	39	F	32	120	488	3260	97.6	1.5	38.4	341.57	376
19.12.xlsx	90.46	2.63	4.36264	21.88	61	F	32	100	610	3270	122	1.5	38.4	343.95	377
19.12.xlsx	106.43	3.33	5.04115	24.37	48	F	32	100	580	2930	116	1.5	38.4	319.61	338
19.12.xlsx	117.79	3.01	4.68739	23.6	49	M	32	120	457	3560	91.4	1.5	38.4	391.33	410
19.12.xlsx	114	3.31	4.96873	24.6	31	M	32	120	-	-		-	-	344.41	344.41
19.12.xlsx	82.27	2.71	4.18933	23.8	40	F	32	100	412	2930	82.4	1.5	38.4	303.58	338
19.12.xlsx	83.62	2.48	4.02861	22.45	47	F	32	100	396	3080	79.2	1.5	38.4	337.18	355
19.12.xlsx	85.54	2.59	4.2539	22.15	42	F	32	100	526	3020	105.2	1.5	38.4	330.27	348
19.12.xlsx	88.29	2.67	4.21479	23.23	48	F	32	100	450	3100	90	1.5	38.4	330.67	357
19.12.xlsx	78.98	2.21	3.63912	22.08	56	M	32	100	408	3390	81.6	1.5	38.4	357.38	391
19.12.xlsx	89.11	2.65	4.2623	22.72	61	F	32	120	337	3210	67.4	1.5	38.4	336.26	370
19.12.xlsx	117.38	3.18	4.99413	23.37	70	F	32	100	586	940	58.6	3	38.4	369.12	381
19.12.xlsx	93.73	3.19	5.15729	22.58	73	F	32	100	650	760	65	3	38.4	293.82	306
19.12.xlsx	119	3.43	5.30626	23.78	79	F	32	100	-	-		-	-	346.94	346.94
19.12.xlsx	72.26	2.3	3.78176	22.12	37	F	32	100	526	3010	105.2	1.5	38.4	314.17	347
19.12.xlsx	93.13	2.56	4.30777	21.49	19	M	32	120	366	3430	73.2	1.5	38.4	363.79	396
19.12.xlsx	123.78	3.87	6.27736	22.49	67	M	32	120	800	830	80	3	38.4	319.84	334
19.12.xlsx	65.91	2.12	3.51665	21.88	43	F	32	100	416	2980	83.2	1.5	38.4	310.9	343
19.12.xlsx	124.27	3.52	5.80263	22.05	56	F	32	120	563	900	56.3	3	38.4	353.04	365
19.12.xlsx	92.62	2.81	4.39203	23.5	60	F	32	100	553	3150	110.6	1.5	38.4	329.61	363
19.12.xlsx	116.81	3.55	5.28613	24.82	64	F	32	120	340	3150	68	1.5	38.4	329.04	363
19.12.xlsx	125.65	3.48	5.49546	23.22	72	M	32	120	553	930	55.3	3	38.4	361.06	374
19.12.xlsx	116.15	3.48	5.17619	24.85	73	F	32	100	650	850	65	3	38.4	333.76	345
19.12.xlsx	107.4	3.18	5.61681	20.17	50	F	32	120	715	870	71.5	3	38.4	337.74	350
19.12.xlsx	85.13	2.52	4.19555	21.78	30	F	32	100	598	3220	119.6	1.5	38.4	337.82	371
19.12.xlsx	106.19	3.24	4.99762	23.86	55	F	32	120	475	3130	95	1.5	38.4	327.75	361
19.12.xlsx	105.74	3.58	5.68042	23.09	72	F	32	100	650	770	65	3	38.4	295.36	310
19.12.xlsx	87.5	2.36	4.17458	20.13	26	F	32	100	571	3510	114.2	1.5	38.4	370.76	405
19.12.xlsx	80.41	2.36	3.85061	22.33	29	M	32	100	493	3250	98.6	1.5	38.4	340.72	374
19.12.xlsx	79.53	2.56	4.48698	20.38	38	M	32	120	471	2990	94.2	1.5	38.4	310.66	345
19.12.xlsx	105.14	3.06	4.77752	23.53	26	M	32	120	384	3270	76.8	1.5	38.4	343.59	377
19.12.xlsx	105.98	2.95	4.5503	23.86	45	F	32	100	489	3400	97.8	1.5	38.4	359.25	392
19.12.xlsx	87.97	2.73	4.35085	22.97	66	F	32	100	431	3090	86.2	1.5	38.4	322.23	356
19.12.xlsx	81.73	2.37	3.95887	21.69	33	F	32	100	482	3290	96.4	1.5	38.4	344.85	379
19.12.xlsx	85.51	2.49	3.95526	23.06	41	F	32	100	470	3230	94	1.5	38.4	343.41	372
19.12.xlsx	106.64	2.96	4.64521	23.39	41	F	32	100	592	3390	118.4	1.5	38.4	360.27	390
19.12.xlsx	106.2	2.68	4.3631	22.39	42	M	32	120	363	3730	72.6	1.5	38.4	396.27	430
19.12.xlsx	98.94	2.71	4.4559	22.12	24	F	32	100	588	3420	117.6	1.5	38.4	365.09	394
19.12.xlsx	84.2	2.63	4.48116	21.15	33	F	32	100	466	3030	93.2	1.5	38.4	320.15	349
19.12.xlsx	102.77	2.95	4.63632	23.35	37	F	32	100	522	3320	104.4	1.5	38.4	348.37	383
19.12.xlsx	87.98	2.51	4.32883	20.82	32	F	32	100	566	3350	113.2	1.5	38.4	350.52	386
19.12.xlsx	81.11	2.29	3.88897	21.24	30	M	32	100	538	3360	107.6	1.5	38.4	354.19	388
19.12.xlsx	80.06	2.32	3.90822	21.46	43	F	32	100	373	3160	74.6	1.5	38.4	345.09	364
19.12.xlsx	115.13	3.13	4.7663	24.21	49	M	32	120	412	3440	82.4	1.5	38.4	367.83	397
19.12.xlsx	92.83	2.67	4.47805	21.58	33	F	32	100	605	3300	121	1.5	38.4	347.68	381
19.12.xlsx	73.75	2.63	4.15928	23.18	62	F	32	100	456	2620	91.2	1.5	38.4	280.42	302
19.12.xlsx	105.51	2.97	4.58452	23.84	51	M	32	120	384	3300	76.8	1.5	38.4	355.25	380
19.12.xlsx	116.65	3.28	5.16064	23.32	35	M	32	120	409	3370	81.8	1.5	38.4	355.64	388
19.12.xlsx	80.11	2.65	4.20015	23.12	66	M	32	100	623	2810	124.6	1.5	38.4	302.3	324
19.12.xlsx	94.66	2.66	4.2674	22.79	55	M	32	100	424	3300	84.8	1.5	38.4	355.86	380
19.12.xlsx	91.35	2.88	4.43907	23.88	85	F	32	120	381	3040	76.2	1.5	38.4	317.19	350
19.12.xlsx	113.75	3.05	5.18154	21.23	88	M	32	100	650	960	65	3	38.4	372.95	386
19.12.xlsx	98.46	3.22	4.81768	24.69	55	M	32	120	376	2860	75.2	1.5	38.4	305.78	330
19.12.xlsx	75.9	2.7	4.33635	22.76	90	F	32	100	549	2730	109.8	1.5	38.4	281.11	315
19.12.xlsx	96.6	3.02	4.83783	22.83	84	M	32	100	650	2940	130	1.5	38.4	319.87	339
19.12.xlsx	66.58	2.07	3.54518	21.01	67	F	32	100	384	3090	76.8	1.5	38.4	321.64	356
19.12.xlsx	105.86	3	4.62743	23.86	61	M	32	100	462	3340	92.4	1.5	38.4	352.87	385
19.12.xlsx	111.61	3.31	4.98518	24.51	77	M	32	120	451	3230	90.2	1.5	38.4	337.19	372
19.12.xlsx	74.96	2.73	4.25604	23.57	63	F	32	100	579	2670	115.8	1.5	38.4	274.58	308
19.12.xlsx	119.03	3.46	5.11817	25	73	M	32	120	495	3290	99	1.5	38.4	344.02	379
19.12.xlsx	90.48	2.63	4.02407	24.08	84	M	32	100	495	3190	99	1.5	38.4	344.03	368
19.12.xlsx	99.3	2.51	3.90015	23.66	65	M	32	100	600	3740	120	1.5	38.4	395.62	431
19.12.xlsx	89.7	2.78	4.35153	23.46	57	F	32	100	523	3010	104.6	1.5	38.4	322.66	347
19.12.xlsx	73.46	2.19	3.59957	22.13	80	F	32	100	328	3200	65.6	1.5	38.4	335.43	369
19.12.xlsx	107.58	2.86	4.62547	22.57	27	M	32	100	577	3560	115.4	1.5	38.4	376.15	410
19.12.xlsx	110.82	3.01	4.60381	24.09	79	M	32	120	352	3350	70.4	1.5	38.4	368.17	386
19.12.xlsx	86.43	2.48	3.93649	23.08	45	F	32	100	419	3270	83.8	1.5	38.4	348.51	377
19.12.xlsx	105.45	2.59	4.04669	23.51	50	F	32	100	423	3710	84.6	1.5	38.4	407.14	427
19.12.xlsx	101.96	2.88	4.67152	22.49	70	M	32	120	459	3230	91.8	1.5	38.4	354.03	372
19.12.xlsx	108.06	3.08	4.64218	24.49	46	M	32	120	345	3260	69	1.5	38.4	350.84	375
19.12.xlsx	106.68	2.75	4.31406	23.4	62	M	32	100	575	3520	115	1.5	38.4	387.93	405
19.12.xlsx	93.54	2.67	4.43876	21.82	60	F	32	100	541	3190	108.2	1.5	38.4	350.34	368
19.12.xlsx	88	2.48	4.17162	21.5	80	M	32	100	453	3230	90.6	1.5	38.4	354.84	373
19.12.xlsx	93.36	2.3	3.60813	23.4	77	M	32	100	563	3690	112.6	1.5	38.4	405.91	426
19.12.xlsx	95.95	3.08	4.57618	24.88	89	F	32	100	498	2860	99.6	1.5	38.4	311.53	329
19.12.xlsx	81.01	2.34	4.05496	20.69	27	M	32	100	650	3160	130	1.5	38.4	346.2	364
19.12.xlsx	102.28	2.77	4.25543	23.97	79	F	32	100	446	3490	89.2	1.5	38.4	369.24	402
19.12.xlsx	123.39	3.26	4.87395	24.71	75	M	32	120	389	3440	77.8	1.5	38.4	378.5	397
19.12.xlsx	97.14	2.44	4.01933	22.07	66	M	32	100	513	3690	102.6	1.5	38.4	398.11	426
19.12.xlsx	137.75	3.55	5.29973	24.75	89	M	32	120	551	3590	110.2	1.5	38.4	388.03	413
19.12.xlsx	118.71	2.93	4.62013	23.26	24	M	32	100	580	3710	116	1.5	38.4	405.15	427
19.12.xlsx	95.9	2.88	4.40821	24.07	61	F	32	100	519	3180	103.8	1.5	38.4	332.99	367
19.12.xlsx	100.1	2.92	4.59592	23.31	59	F	32	100	574	3270	114.8	1.5	38.4	342.81	377
19.12.xlsx	100.76	3.08	4.84063	23.35	41	F	32	120	373	3130	74.6	1.5	38.4	327.14	360
19.12.xlsx	126.33	3.15	4.80733	24.15	47	M	32	120	402	3760	80.4	1.5	38.4	401.05	434
19.12.xlsx	120.89	3.55	5.31727	24.66	69	F	32	120	321	3260	64.2	1.5	38.4	340.54	375
19.12.xlsx	108.9	2.88	4.47507	23.66	57	M	32	120	466	3570	93.2	1.5	38.4	378.13	412
19.12.xlsx	142.44	3.85	5.89941	24.04	45	M	32	120	663	3490	132.6	1.5	38.4	369.97	403
19.12.xlsx	95.61	2.65	4.23889	22.87	47	M	32	100	572	3440	114.4	1.5	38.4	360.79	396
19.12.xlsx	84.95	2.36	4.17918	20.1	32	F	32	120	437	3420	87.4	1.5	38.4	359.96	394
19.12.xlsx	81.78	2.38	4.08809	20.93	24	F	32	100	553	3270	110.6	1.5	38.4	343.61	377
19.12.xlsx	96.04	2.43	3.86563	23.02	24	M	32	100	530	3740	106	1.5	38.4	395.23	431
19.12.xlsx	86.97	2.41	4.03457	21.63	26	M	32	100	508	3420	101.6	1.5	38.4	360.87	394
19.12.xlsx	87.17	2.54	4.0332	23.07	84	F	32	100	484	3290	96.8	1.5	38.4	343.19	379
19.12.xlsx	122.93	3.94	5.8798	24.76	51	F	32	100	650	1980	130	1.5	38.4	312.01	345
19.12.xlsx	75.03	2.47	3.9163	23.11	79	F	32	100	415	2930	83	1.5	38.4	303.77	338
19.12.xlsx	74.73	2.04	3.5874	20.29	34	M	32	100	382	3470	76.4	1.5	38.4	366.32	400
19.12.xlsx	65.55	2.22	3.62884	22.28	78	F	32	100	490	2870	98	1.5	38.4	295.27	330
19.12.xlsx	96.51	2.84	4.4113	23.67	40	F	32	100	595	3260	119	1.5	38.4	339.82	375
19.12.xlsx	75.25	2.38	3.88181	22.34	29	F	32	100	441	3030	88.2	1.5	38.4	316.18	349
19.12.xlsx	60.54	1.95	3.24298	21.81	81	F	32	100	291	2980	58.2	1.5	38.4	310.46	344
19.12.xlsx	77.59	2.4	3.76362	23.41	71	F	32	100	391	3110	78.2	1.5	38.4	323.29	358
19.12.xlsx	117.92	2.99	4.50158	24.52	56	F	32	120	365	3720	73	1.5	38.4	394.38	428
19.12.xlsx	103.25	2.77	4.30257	23.67	71	F	32	100	450	3520	90	1.5	38.4	372.74	406
19.12.xlsx	121.95	3.08	4.7613	23.8	62	M	32	120	365	3670	73	1.5	38.4	395.94	423
19.12.xlsx	102.49	2.7	4.46234	21.98	54	F	32	100	522	3520	104.4	1.5	38.4	379.59	406
19.12.xlsx	100.35	2.67	4.29447	22.72	30	M	32	100	505	3560	101	1.5	38.4	375.84	410
19.12.xlsx	133.29	3.26	4.90627	24.53	36	M	32	120	442	3720	88.4	1.5	38.4	408.87	429
19.12.xlsx	108.72	2.97	4.52431	24.2	64	M	32	100	551	3330	110.2	1.5	38.4	366.06	384
19.12.xlsx	76.46	2.6	4.08775	23.34	66	F	32	100	352	2700	70.4	1.5	38.4	294.08	312
19.12.xlsx	88	2.59	4.53623	20.4	65	F	32	100	-	-		-	-	339.77	339.77
19.12.xlsx	90.22	2.51	4.05644	22.59	38	F	32	100	525	3400	105	1.5	38.4	359.44	392
19.12.xlsx	77	2.14	3.62225	21.33	31	M	32	100	-	-		-	-	359.81	359.81
19.12.xlsx	67.97	2.32	3.63683	23.42	74	F	32	100	370	2840	74	1.5	38.4	292.97	328
19.12.xlsx	126.64	3.47	5.93198	21.06	80	F	32	120	677	930	67.7	3	38.4	364.96	377
19.12.xlsx	95.18	2.77	4.57803	21.98	87	F	32	100	650	880	65	3	38.4	343.61	355
19.12.xlsx	111.4	3.4	5.53121	22.41	90	F	32	100	650	840	65	3	38.4	327.65	340
19.12.xlsx	142.51	4.02	6.26023	23.6	64	F	32	120	693	910	69.3	3	38.4	354.5	369
19.12.xlsx	107.89	3.23	4.86112	24.53	62	M	32	100	650	1800	130	1.5	38.4	334.02	365
19.12.xlsx	91.54	3	4.51829	24.51	36	F	32	100	525	2940	105	1.5	38.4	305.13	339
19.12.xlsx	73.77	2.37	3.75085	23.16	45	F	32	100	387	2980	77.4	1.5	38.4	311.27	344
19.12.xlsx	105.76	2.97	4.70043	23.16	56	M	32	120	478	3390	95.6	1.5	38.4	356.09	390
19.12.xlsx	114.74	3.25	4.90021	24.48	83	M	32	100	650	900	65	3	38.4	353.05	365
19.12.xlsx	85.8	2.38	4.08359	20.96	30	F	32	100	607	3400	121.4	1.5	38.4	360.5	392
19.12.xlsx	94.59	2.62	4.2125	22.73	56	M	32	100	539	3440	107.8	1.5	38.4	361.03	396
19.12.xlsx	94.76	2.72	4.54853	21.66	45	F	32	120	355	3310	71	1.5	38.4	348.38	381
19.12.xlsx	85.36	2.45	4.2207	20.85	20	F	32	120	362	3310	72.4	1.5	38.4	348.41	381
19.12.xlsx	78.26	2.52	4.05916	22.68	27	F	32	100	476	2980	95.2	1.5	38.4	310.56	343
19.12.xlsx	85.37	2.52	4.06364	22.65	52	F	32	100	387	3220	77.4	1.5	38.4	338.77	371
19.12.xlsx	76.24	2.08	3.64032	20.42	24	F	32	100	475	3460	95	1.5	38.4	366.54	399
19.12.xlsx	107.58	2.99	4.5665	24.13	55	M	32	120	405	3400	81	1.5	38.4	359.8	392
19.12.xlsx	104.25	2.79	4.63485	21.84	18	M	32	120	387	3540	77.4	1.5	38.4	373.66	408
19.12.xlsx	82.78	2.33	4.13516	20.04	24	F	32	100	584	3370	116.8	1.5	38.4	355.28	388
19.12.xlsx	95.18	3.15	4.71122	24.7	26	F	32	120	357	2910	71.4	1.5	38.4	302.16	336
19.12.xlsx	123.95	3.45	5.44008	23.26	66	F	32	100	650	3410	130	1.5	38.4	359.28	393
19.12.xlsx	100.69	2.83	4.48545	23.12	83	M	32	120	343	3380	68.6	1.5	38.4	355.8	390
19.12.xlsx	85.42	2.7	4.32998	22.8	61	F	32	100	523	3050	104.6	1.5	38.4	316.37	351
19.12.xlsx	111.04	3.13	4.71408	24.51	39	M	32	120	395	3380	79	1.5	38.4	354.76	390
19.12.xlsx	85.96	2.75	4.28565	23.58	52	F	32	100	434	2910	86.8	1.5	38.4	312.58	335
19.12.xlsx	91.06	2.99	4.69918	23.35	22	F	32	120	383	2870	76.6	1.5	38.4	304.55	331
19.12.xlsx	67.87	2.32	3.82166	22.07	75	F	32	100	411	2770	82.2	1.5	38.4	292.54	319
19.12.xlsx	123.24	3.53	5.24863	24.86	50	F	32	120	448	3310	89.6	1.5	38.4	349.12	382
19.12.xlsx	89.7	3.03	4.67885	23.83	32	F	32	100	493	2860	98.6	1.5	38.4	296.04	329
19.12.xlsx	80.28	2.66	4.38494	22.05	55	F	32	100	534	2880	106.8	1.5	38.4	301.8	332
19.12.xlsx	102.34	2.92	4.63319	23.09	39	M	32	120	338	3330	67.6	1.5	38.4	350.48	384
19.12.xlsx	114.86	3.26	4.89368	24.6	55	M	32	120	354	3310	70.8	1.5	38.4	352.33	381
19.12.xlsx	83.54	2.45	4.1714	21.17	23	F	32	100	513	3200	102.6	1.5	38.4	340.98	369
19.12.xlsx	101.28	2.79	4.5106	22.58	41	F	32	120	403	3430	80.6	1.5	38.4	363.01	396
19.12.xlsx	83.21	2.23	3.53187	23.14	37	M	32	100	647	3470	129.4	1.5	38.4	373.14	400
19.12.xlsx	70.32	2.25	3.7323	21.88	25	F	32	100	454	3000	90.8	1.5	38.4	312.53	346
19.12.xlsx	94.04	2.85	4.6093	22.57	28	F	32	100	579	3080	115.8	1.5	38.4	329.96	355
19.12.xlsx	68.69	2.67	4.02867	24.46	77	F	32	100	361	2410	72.2	1.5	38.4	257.27	278
19.12.xlsx	85.34	2.73	4.09206	24.64	62	F	32	100	369	3000	73.8	1.5	38.4	312.6	346
19.12.xlsx	81	2.1	3.52724	21.54	70	M	32	100	355	3640	71	1.5	38.4	385.71	419
19.12.xlsx	74.08	2.49	3.88473	23.55	69	F	32	100	371	2870	74.2	1.5	38.4	297.51	331
19.12.xlsx	62.58	2.15	3.47209	22.61	72	F	32	100	331	2800	66.2	1.5	38.4	291.07	323
19.12.xlsx	106.94	2.99	4.53309	24.33	80	M	32	100	583	3390	116.6	1.5	38.4	357.66	391
19.12.xlsx	89.96	2.74	4.13581	24.45	42	M	32	100	378	3120	75.6	1.5	38.4	328.32	360
19.12.xlsx	99.18	2.7	4.34431	22.71	62	M	32	120	406	3430	81.2	1.5	38.4	367.33	396
19.12.xlsx	91.09	2.92	4.45632	24.15	43	F	32	100	507	3000	101.4	1.5	38.4	311.95	346
19.12.xlsx	89.72	2.7	4.16621	23.85	77	F	32	100	569	3180	113.8	1.5	38.4	332.3	366
19.12.xlsx	102.03	2.99	4.56986	24.11	54	M	32	120	365	3260	73	1.5	38.4	341.24	376
19.12.xlsx	124.37	3.53	5.26794	24.76	34	M	32	120	447	3320	89.4	1.5	38.4	352.32	382
19.12.xlsx	64.76	1.81	3.1701	20.4	86	M	32	100	279	3390	55.8	1.5	38.4	357.79	391
19.12.xlsx	84.39	2.65	4.11014	23.71	43	F	32	100	428	2950	85.6	1.5	38.4	318.45	340
19.12.xlsx	84.49	2.81	4.53294	22.64	80	F	32	120	408	2900	81.6	1.5	38.4	300.68	335
19.12.xlsx	115.69	3.31	4.90528	24.95	54	F	32	120	345	3330	69	1.5	38.4	349.52	384
19.12.xlsx	115.06	3.26	4.89547	24.59	80	M	32	120	360	3260	72	1.5	38.4	352.94	376
19.12.xlsx	67.32	2.22	3.61288	22.4	29	F	32	100	375	2920	75	1.5	38.4	303.24	336
19.12.xlsx	102.66	2.97	4.65064	23.45	56	F	32	100	581	3150	116.2	1.5	38.4	345.66	363
19.12.xlsx	109.71	2.66	4.3115	22.51	28	F	32	100	400	3750	80	1.5	38.4	412.44	432
19.12.xlsx	109.04	3.11	5.13241	22.02	35	F	32	100	650	3290	130	1.5	38.4	350.61	379
19.12.xlsx	120.46	3.06	4.682	24.08	35	M	32	120	476	3610	95.2	1.5	38.4	393.66	416
19.12.xlsx	103.79	2.82	4.38023	23.67	30	M	32	100	571	3490	114.2	1.5	38.4	368.05	403
19.12.xlsx	65.23	2.1	3.48988	21.83	31	F	32	100	387	3000	77.4	1.5	38.4	310.62	345
19.12.xlsx	89.38	2.66	4.31467	22.49	43	F	32	100	558	3150	111.6	1.5	38.4	336.02	363
19.12.xlsx	71.83	2.04	3.50407	20.93	27	F	32	100	514	3330	102.8	1.5	38.4	352.11	384
19.12.xlsx	130.51	3.37	5.09048	24.43	36	M	32	120	460	3590	92	1.5	38.4	387.27	414
19.12.xlsx	93.8	2.38	3.91474	22.11	37	M	32	100	549	3700	109.8	1.5	38.4	394.12	426
19.12.xlsx	97.71	2.85	4.40575	23.8	31	F	32	100	500	3170	100	1.5	38.4	342.84	366
19.12.xlsx	90.8	2.75	4.10091	24.78	56	F	32	100	431	3150	86.2	1.5	38.4	330.18	363
19.12.xlsx	95.43	2.86	4.38081	24.05	37	F	32	100	513	3180	102.6	1.5	38.4	333.67	367
19.12.xlsx	103.99	2.83	4.51022	22.97	64	M	32	120	420	3390	84	1.5	38.4	367.46	391
19.12.xlsx	68.64	2.06	3.55014	20.84	28	F	32	100	353	3060	70.6	1.5	38.4	333.2	353
19.12.xlsx	133.44	3.42	5.16411	24.44	25	M	32	120	527	3560	105.4	1.5	38.4	390.18	410
19.12.xlsx	96.46	2.45	4.082	21.76	71	M	32	100	506	3710	101.2	1.5	38.4	393.71	428
19.12.xlsx	79.69	2.6	4.04594	23.62	70	F	32	100	396	2920	79.2	1.5	38.4	306.5	337
19.12.xlsx	84.51	2.38	3.87612	22.38	74	M	32	100	372	3250	74.4	1.5	38.4	355.08	375
19.12.xlsx	66.4	1.97	3.26903	21.87	66	F	32	100	244	3080	48.8	1.5	38.4	337.06	355
19.12.xlsx	120.17	3.37	4.98504	25	53	M	32	120	307	3390	61.4	1.5	38.4	356.59	390
19.12.xlsx	86.44	2.85	4.48245	23.33	67	F	32	100	568	2930	113.6	1.5	38.4	303.3	338
19.12.xlsx	64.88	2.4	3.77747	23.31	73	F	32	100	432	2540	86.4	1.5	38.4	270.33	293
19.12.xlsx	95.73	2.3	3.67229	22.92	30	M	32	100	629	3760	125.8	1.5	38.4	416.22	434
19.12.xlsx	126.04	3.33	5.75782	20.75	73	M	32	120	650	3510	130	1.5	38.4	378.5	405
19.12.xlsx	87.09	2.17	3.8132	20.31	75	M	32	100	612	3780	122.4	1.5	38.4	401.34	436
19.12.xlsx	79.82	2.48	4.11533	21.87	64	F	32	100	496	3090	99.2	1.5	38.4	321.85	356
19.12.xlsx	92.19	2.91	4.37149	24.58	64	F	32	100	500	3040	100	1.5	38.4	316.8	350
19.12.xlsx	61.44	2.19	3.54969	22.51	78	F	32	100	310	2710	62	1.5	38.4	280.55	313
19.12.xlsx	75.48	2.07	3.53478	21.09	30	F	32	100	418	3320	83.6	1.5	38.4	364.64	383
19.12.xlsx	78.06	2.25	3.79866	21.4	54	F	32	100	459	3300	91.8	1.5	38.4	346.93	381
19.12.xlsx	96.57	3.15	4.68706	24.84	53	F	32	120	347	2950	69.4	1.5	38.4	306.57	340
19.12.xlsx	95.1	2.8	4.29521	24.01	46	F	32	100	540	3260	108	1.5	38.4	339.64	375
19.12.xlsx	77.66	2.25	3.89613	20.71	31	F	32	100	437	3290	87.4	1.5	38.4	345.16	380
19.12.xlsx	117.78	3.04	4.7289	23.63	51	M	32	120	379	3660	75.8	1.5	38.4	387.43	422
19.12.xlsx	78.99	2.37	3.91838	21.97	56	F	32	100	426	3190	85.2	1.5	38.4	333.29	368
19.12.xlsx	95.84	3.03	4.57018	24.47	54	F	32	100	500	3050	100	1.5	38.4	316.3	351
19.12.xlsx	111.8	2.81	4.62882	22.07	24	M	32	120	358	3730	71.6	1.5	38.4	397.86	430
19.12.xlsx	87.57	2.21	3.76139	21.18	29	M	32	100	417	3730	83.4	1.5	38.4	396.24	430
19.12.xlsx	83.7	2.45	4.05958	21.91	44	F	32	100	471	3260	94.2	1.5	38.4	341.63	376
19.12.xlsx	83.37	2.77	4.32475	23.53	78	F	32	120	381	2910	76.2	1.5	38.4	300.97	335
19.12.xlsx	87.67	2.89	4.36062	24.46	33	M	32	100	489	2920	97.8	1.5	38.4	303.36	336
19.12.xlsx	111.8	3.26	5.09913	23.48	35	F	32	120	332	3270	66.4	1.5	38.4	342.94	377
19.12.xlsx	130.58	3.6	5.34682	24.89	47	M	32	100	650	3440	130	1.5	38.4	362.72	397
19.12.xlsx	101.76	3.07	4.57138	24.82	50	F	32	100	562	3170	112.4	1.5	38.4	331.47	366
19.12.xlsx	94.97	2.7	4.48204	21.86	50	F	32	100	650	3340	130	1.5	38.4	351.74	385
19.12.xlsx	101.62	2.93	4.50785	23.93	62	M	32	100	589	3300	117.8	1.5	38.4	346.83	380
19.12.xlsx	114.7	2.83	4.7134	21.77	24	M	32	120	486	3790	97.2	1.5	38.4	405.3	437
19.12.xlsx	111.17	2.88	4.42118	23.99	56	M	32	100	615	3650	123	1.5	38.4	386.01	421
19.12.xlsx	86.35	2.51	4.34795	20.7	28	F	32	100	596	3160	119.2	1.5	38.4	344.02	364
19.12.xlsx	70.32	2.25	3.53099	23.39	68	F	32	100	314	3000	62.8	1.5	38.4	312.53	346
19.12.xlsx	136.91	3.41	5.26757	23.82	38	M	32	100	650	3760	130	1.5	38.4	401.5	434
19.12.xlsx	97.63	2.74	4.26379	23.62	70	F	32	100	507	3370	101.4	1.5	38.4	356.31	389
19.12.xlsx	98.74	2.59	4.10958	23.09	29	F	32	100	501	3480	100.2	1.5	38.4	381.24	401
19.12.xlsx	94	2.73	4.32219	23.15	51	M	32	100	563	3290	112.6	1.5	38.4	344.32	379
19.12.xlsx	82.28	2.5	4.33063	20.7	85	F	32	120	440	3150	88	1.5	38.4	329.12	363
19.12.xlsx	70.24	2.12	3.65488	20.83	80	M	32	100	470	3170	94	1.5	38.4	331.32	365
19.12.xlsx	79.68	2.33	3.96126	21.21	83	M	32	100	510	3260	102	1.5	38.4	341.97	376
19.12.xlsx	83.11	2.74	4.10856	24.63	81	F	32	100	506	2920	101.2	1.5	38.4	303.32	336
19.12.xlsx	101.09	3.13	5.04174	22.68	68	M	32	100	650	3110	130	1.5	38.4	322.97	358
19.12.xlsx	77.02	2.21	3.74761	21.28	82	M	32	100	497	3330	99.4	1.5	38.4	348.51	383
19.12.xlsx	77	2.81	4.22592	24.55	69	F	32	100	408	2670	81.6	1.5	38.4	274.02	308
19.12.xlsx	110.14	2.83	4.5652	22.64	78	M	32	120	422	3680	84.4	1.5	38.4	389.19	424
19.12.xlsx	89.06	2.66	4.11355	23.79	73	M	32	100	642	3190	128.4	1.5	38.4	334.81	368
19.12.xlsx	93.29	2.66	4.26114	22.83	55	F	32	100	623	3330	124.6	1.5	38.4	350.71	384
19.12.xlsx	124.38	3.35	5.09382	24.25	35	M	32	120	461	3510	92.2	1.5	38.4	371.28	405
19.12.xlsx	118.9	3.67	5.45679	24.86	82	F	32	120	629	3100	125.8	1.5	38.4	323.98	357
19.12.xlsx	73.94	2.1	3.61509	20.87	62	F	32	100	410	3340	82	1.5	38.4	352.1	385
19.12.xlsx	100.68	3.1	4.74494	24.07	71	M	32	120	380	3110	76	1.5	38.4	324.77	359
19.12.xlsx	122.42	3.17	4.8771	23.93	55	M	32	120	374	3650	74.8	1.5	38.4	386.18	421
19.12.xlsx	102.24	2.88	4.35192	24.42	44	F	32	100	501	3370	100.2	1.5	38.4	355	388
19.12.xlsx	97.97	2.52	4.09058	22.47	23	M	32	100	521	3570	104.2	1.5	38.4	388.77	411
19.12.xlsx	128.43	3.49	5.33209	24.12	29	F	32	120	516	3490	103.2	1.5	38.4	367.99	402
19.12.xlsx	94.43	2.77	4.24607	24.03	28	F	32	100	504	3120	100.8	1.5	38.4	340.9	360
19.12.xlsx	104.74	2.77	4.46186	22.68	33	M	32	100	650	3570	130	1.5	38.4	378.12	412
19.12.xlsx	115.74	3.13	4.9737	23.05	49	F	32	100	591	3400	118.2	1.5	38.4	369.78	392
19.12.xlsx	121.09	3.66	5.65168	23.83	78	F	32	120	558	860	55.8	3	38.4	330.85	345
19.12.xlsx	98.25	2.6	4.23441	22.38	68	M	32	100	435	3450	87	1.5	38.4	377.88	397
19.12.xlsx	111.94	3.15	4.69223	24.81	46	F	32	100	575	3270	115	1.5	38.4	355.37	377
19.12.xlsx	138.18	3.04	4.8449	22.97	78	M	32	120	508	4250	101.6	1.5	38.4	454.54	490
19.12.xlsx	114.53	3.06	4.767	23.59	90	F	32	100	442	3560	88.4	1.5	38.4	374.28	410
19.12.xlsx	89.64	2.54	4.26784	21.53	26	F	32	100	510	3360	102	1.5	38.4	352.91	387
19.12.xlsx	74.48	2.3	3.79567	22.02	50	F	32	100	372	3100	74.4	1.5	38.4	323.83	357
19.12.xlsx	89.49	2.69	4.13253	23.97	33	F	32	100	441	3190	88.2	1.5	38.4	332.68	368
19.12.xlsx	93.12	2.81	4.40495	23.42	27	F	32	100	503	3170	100.6	1.5	38.4	331.39	366
19.12.xlsx	112.77	3.31	4.9161	24.89	67	M	32	120	437	3250	87.4	1.5	38.4	340.69	374
19.12.xlsx	90.88	2.51	4.11646	22.19	48	F	32	100	548	3430	109.6	1.5	38.4	362.07	395
19.12.xlsx	95.53	2.91	4.47544	23.94	67	F	32	100	501	3130	100.2	1.5	38.4	328.28	361
19.12.xlsx	113	3.33	4.9313	24.97	41	F	32	120	-	-		-	-	339.34	339.34
19.12.xlsx	106.58	2.88	4.48001	23.63	47	M	32	120	449	3510	89.8	1.5	38.4	370.07	404
19.12.xlsx	111.87	3.22	4.77016	24.96	64	F	32	100	516	3320	103.2	1.5	38.4	347.42	382
19.12.xlsx	91.42	2.81	4.46521	23.05	53	F	32	120	362	3120	72.4	1.5	38.4	325.34	359
19.12.xlsx	103.38	3.11	4.81651	23.75	29	F	32	100	549	3180	109.8	1.5	38.4	332.41	366
19.12.xlsx	105	3.24	4.81037	24.9	51	M	32	120	-	-		-	-	324.07	324.07
19.12.xlsx	109	3.01	4.8165	22.86	34	F	32	120	-	-		-	-	362.13	362.13
19.12.xlsx	91.71	2.85	4.45292	23.51	66	F	32	100	475	3070	95	1.5	38.4	321.79	354
19.12.xlsx	106.29	3.22	4.78068	24.9	24	M	32	120	424	3160	84.8	1.5	38.4	330.09	364
19.12.xlsx	95.58	2.68	4.39688	22.18	53	M	32	120	434	3390	86.8	1.5	38.4	356.64	391
19.12.xlsx	92.85	2.97	4.84233	22.35	70	F	32	100	650	810	65	3	38.4	312.63	326
19.12.xlsx	109.42	3.1	4.75716	24	53	M	32	120	411	3360	82.2	1.5	38.4	352.97	387
19.12.xlsx	100.02	2.36	4.00197	21.28	27	M	32	100	650	3970	130	1.5	38.4	423.81	457
19.12.xlsx	111.42	2.95	4.63632	23.35	70	M	32	120	397	3440	79.4	1.5	38.4	377.69	396
19.12.xlsx	115.67	3.11	5.19307	21.7	71	M	32	120	546	950	54.6	3	38.4	371.93	385
19.12.xlsx	95.76	2.96	4.45314	24.54	53	F	32	100	539	3110	107.8	1.5	38.4	323.51	358
19.12.xlsx	112.14	3.18	4.89069	23.94	56	M	32	100	533	3360	106.6	1.5	38.4	352.64	387
19.12.xlsx	117.57	3.48	5.72197	22.12	55	F	32	120	663	870	66.3	3	38.4	337.84	351
19.12.xlsx	138.57	3.91	6.06885	23.69	70	F	32	120	624	910	62.4	3	38.4	354.4	366
19.12.xlsx	115.24	3.59	5.63388	23.39	45	F	32	120	657	820	65.7	3	38.4	321	332
19.12.xlsx	122.07	3.45	5.13345	24.84	66	M	32	120	800	1900	160	1.5	38.4	353.83	384
19.12.xlsx	97.11	2.79	4.43994	23.01	45	F	32	120	382	3320	76.4	1.5	38.4	348.06	383
19.12.xlsx	71.61	2.14	3.77848	20.18	26	F	32	100	492	3200	98.4	1.5	38.4	334.63	369
19.12.xlsx	135.94	3.4	5.07766	24.74	34	M	32	120	489	3760	97.8	1.5	38.4	399.82	433
19.12.xlsx	82.23	2.54	4.09138	22.68	44	F	32	100	545	3110	109	1.5	38.4	323.74	359
19.12.xlsx	136.52	3.93	6.24952	23.03	68	F	32	120	667	890	66.7	3	38.4	347.38	361
19.12.xlsx	107.06	3.33	4.96582	24.78	22	F	32	120	500	3070	100	1.5	38.4	321.5	354
19.12.xlsx	85.83	2.73	4.33172	23.09	33	F	32	100	497	3010	99.4	1.5	38.4	314.4	347
19.12.xlsx	103.17	3.13	4.69163	24.64	63	M	32	100	539	3030	107.8	1.5	38.4	329.62	350
19.12.xlsx	125.26	3.4	5.09821	24.63	48	M	32	120	667	3480	133.4	1.5	38.4	368.41	401
19.12.xlsx	98.89	2.85	4.62116	22.5	69	M	32	100	650	3280	130	1.5	38.4	346.98	378
19.12.xlsx	88.52	2.54	4.18252	22.08	30	F	32	100	434	3310	86.8	1.5	38.4	348.5	382
19.12.xlsx	70.67	2.06	3.54233	20.9	36	F	32	100	500	3270	100	1.5	38.4	343.06	377
19.12.xlsx	116.75	3.06	4.69577	24	46	F	32	100	650	2040	130	1.5	38.4	381.54	412
19.12.xlsx	97.35	2.97	4.6729	23.32	42	F	32	120	364	3130	72.8	1.5	38.4	327.78	361
19.12.xlsx	110.38	3.51	5.19595	24.98	40	F	32	120	484	3010	96.8	1.5	38.4	314.47	347
19.12.xlsx	81.9	2.41	4.08076	21.32	72	M	32	100	494	3160	98.8	1.5	38.4	339.83	364
19.12.xlsx	98.61	2.6	4.21116	22.53	46	M	32	100	584	3530	116.8	1.5	38.4	379.27	407
19.12.xlsx	91.56	2.47	3.9307	23.01	88	M	32	100	416	3520	83.2	1.5	38.4	370.69	406
19.12.xlsx	134.92	3.74	5.85852	23.44	75	M	32	100	650	3420	130	1.5	38.4	360.75	394
19.12.xlsx	102.78	3.03	4.48704	24.97	74	M	32	100	511	3230	102.2	1.5	38.4	339.21	372
19.12.xlsx	116.44	3.06	4.63751	24.34	77	M	32	120	347	3510	69.4	1.5	38.4	380.52	404
19.12.xlsx	77.85	2.36	3.96831	21.51	47	F	32	120	367	3150	73.4	1.5	38.4	329.87	363
19.12.xlsx	107.6	3.04	4.73063	23.62	69	M	32	120	369	3360	73.8	1.5	38.4	353.95	388
19.12.xlsx	102.65	3.1	4.5907	24.97	43	F	32	100	565	3160	113	1.5	38.4	331.13	364
19.12.xlsx	70.38	2.37	3.94002	21.82	50	F	32	100	550	2790	110	1.5	38.4	296.96	322
19.12.xlsx	57.83	2.07	3.55169	20.96	20	F	32	100	341	2670	68.2	1.5	38.4	279.37	307
19.12.xlsx	101.8	2.95	4.68079	23.09	32	F	32	120	387	3280	77.4	1.5	38.4	345.08	378
19.12.xlsx	108.88	3.26	4.88829	24.63	57	M	32	120	434	3080	86.8	1.5	38.4	333.99	355
19.12.xlsx	66.28	2.43	3.93148	22.56	55	F	32	100	491	2610	98.2	1.5	38.4	272.76	301
19.12.xlsx	91.45	2.8	4.44605	23.07	54	F	32	100	481	3140	96.2	1.5	38.4	326.61	362
19.12.xlsx	104.21	3.19	4.95313	23.68	37	F	32	120	407	3020	81.4	1.5	38.4	326.68	348
19.12.xlsx	99.47	3	4.50835	24.57	29	F	32	100	530	3170	106	1.5	38.4	331.57	366
19.12.xlsx	111.99	3.28	5.05932	23.86	34	F	32	120	342	3260	68.4	1.5	38.4	341.43	376
19.12.xlsx	68.04	2.14	3.73297	20.51	80	F	32	100	556	3060	111.2	1.5	38.4	317.94	352
19.12.xlsx	113.21	3.17	4.97294	23.4	23	M	32	120	433	3390	86.6	1.5	38.4	357.13	391
19.12.xlsx	71.12	2.15	3.67813	21.04	32	F	32	100	438	3160	87.6	1.5	38.4	330.79	364
19.12.xlsx	115.78	2.82	4.52076	22.81	37	F	32	100	650	3750	130	1.5	38.4	410.57	433
19.12.xlsx	114	3.19	5.00799	23.38	29	M	32	120	-	-		-	-	357.37	357.37
19.12.xlsx	124	2.99	4.51482	24.44	43	M	32	120	-	-		-	-	414.72	414.72
19.12.xlsx	57.69	1.64	2.78205	21.27	29	F	32	100	419	3230	83.8	1.5	38.4	351.77	372
19.12.xlsx	133.03	3.1	4.61945	24.8	59	F	32	120	377	3980	75.4	1.5	38.4	429.13	458
19.12.xlsx	141.64	3.44	5.45227	23.12	54	M	32	120	556	3730	111.2	1.5	38.4	411.74	430
19.12.xlsx	86.41	2.69	4.0129	24.77	75	F	32	100	434	2950	86.8	1.5	38.4	321.23	340
19.12.xlsx	65	2.23	3.5815	22.76	90	F	32	100	-	-		-	-	291.48	291.48
19.12.xlsx	85	2.71	4.14648	24.08	76	F	32	100	-	-		-	-	313.65	313.65
19.12.xlsx	71.34	2.11	3.61368	21.01	80	F	32	100	591	3090	118.2	1.5	38.4	338.1	356
19.12.xlsx	68.77	2.51	3.80118	24.36	67	F	32	100	437	2640	87.4	1.5	38.4	273.98	304
19.12.xlsx	101.58	3.06	4.68716	24.05	68	M	32	120	444	3040	88.8	1.5	38.4	331.96	350
19.12.xlsx	88.64	2.66	4.38494	22.05	41	F	32	100	573	3050	114.6	1.5	38.4	333.23	352
19.12.xlsx	142.13	4.65	7.03169	24.4	81	F	32	120	800	790	80	3	38.4	305.66	317
19.12.xlsx	134.81	3.51	5.24772	24.71	42	M	32	120	536	3540	107.2	1.5	38.4	384.07	408
19.12.xlsx	113.58	3.33	5.08204	24.15	44	M	32	120	373	3130	74.6	1.5	38.4	341.08	361
19.12.xlsx	104.21	2.83	4.56688	22.63	21	M	32	120	411	3350	82.2	1.5	38.4	368.23	386
19.12.xlsx	80.29	2.45	4.04916	21.98	22	F	32	100	541	3030	108.2	1.5	38.4	327.71	349
19.12.xlsx	96.16	2.36	3.93349	21.75	57	M	32	100	650	3790	130	1.5	38.4	407.46	437
19.12.xlsx	103.28	2.52	4.20171	21.74	36	M	32	120	403	3750	80.6	1.5	38.4	409.84	432
19.12.xlsx	110.42	2.88	4.54629	23.23	40	M	32	120	424	3610	84.8	1.5	38.4	383.4	416
19.12.xlsx	84	2.73	4.49703	22.07	42	F	32	100	-	-		-	-	307.69	307.69
19.12.xlsx	90.23	2.66	4.30201	22.57	44	F	32	100	427	3230	85.4	1.5	38.4	339.21	372
19.12.xlsx	101.74	3.22	4.83186	24.61	48	F	32	120	431	3050	86.2	1.5	38.4	315.96	351
19.12.xlsx	94.69	2.86	4.45871	23.57	62	F	32	100	562	3170	112.4	1.5	38.4	331.08	365
19.12.xlsx	81.56	2.55	4.08792	22.81	23	F	32	100	529	3060	105.8	1.5	38.4	319.84	353
19.12.xlsx	96.29	2.74	4.51019	22.09	40	F	32	120	407	3330	81.4	1.5	38.4	351.42	384
19.12.xlsx	119.8	3.31	5.19066	23.41	31	M	32	120	518	3430	103.6	1.5	38.4	361.93	395
19.12.xlsx	72.89	2.33	3.85933	21.92	27	F	32	100	485	3000	97	1.5	38.4	312.83	346
19.12.xlsx	76.27	2.25	3.88756	20.77	46	F	32	100	444	3240	88.8	1.5	38.4	338.98	373
19.12.xlsx	134.34	3.28	5.03153	24.01	34	M	32	120	565	3840	113	1.5	38.4	409.57	443
19.12.xlsx	79.77	2.63	4.33708	22.04	62	F	32	100	585	2930	117	1.5	38.4	303.31	338
19.12.xlsx	84.69	2.43	3.91707	22.66	52	M	32	100	562	3330	112.4	1.5	38.4	348.52	383
19.12.xlsx	86.27	2.4	4.14217	20.8	37	F	32	100	498	3420	99.6	1.5	38.4	359.46	394
19.12.xlsx	101.55	3.08	4.80521	23.55	48	F	32	120	370	3160	74	1.5	38.4	329.71	365
19.12.xlsx	129.01	3.22	4.92681	24.08	21	M	32	120	494	3780	98.8	1.5	38.4	400.65	435
19.12.xlsx	81.73	2.33	3.69296	23.12	84	F	32	100	397	3350	79.4	1.5	38.4	350.77	386
19.12.xlsx	119.88	3.26	4.92613	24.42	63	M	32	120	517	3480	103.4	1.5	38.4	367.73	401
19.12.xlsx	98.06	2.82	4.20838	24.76	81	F	32	100	611	3320	122.2	1.5	38.4	347.73	382
19.12.xlsx	68.57	2.18	3.69673	21.28	90	M	32	100	432	3030	86.4	1.5	38.4	314.54	349
19.12.xlsx	92.74	2.6	4.12545	23.09	61	M	32	100	523	3370	104.6	1.5	38.4	356.69	389
19.12.xlsx	88.39	2.81	4.21972	24.59	79	M	32	100	484	3010	96.8	1.5	38.4	314.56	347
19.12.xlsx	91.39	2.86	4.42121	23.8	86	F	32	120	378	3080	75.6	1.5	38.4	319.55	355
19.12.xlsx	87.74	2.36	3.94652	21.66	88	M	32	100	635	3520	127	1.5	38.4	371.78	405
19.12.xlsx	107.22	3.13	4.81025	23.96	90	F	32	120	448	3270	89.6	1.5	38.4	342.56	377
19.12.xlsx	91.9	2.55	4.10447	22.7	57	F	32	100	456	3420	91.2	1.5	38.4	360.39	394
19.12.xlsx	114.16	3.42	5.31025	23.68	85	M	32	120	346	3200	69.2	1.5	38.4	333.8	369
19.12.xlsx	93.78	2.92	4.43673	24.27	55	M	32	120	385	3080	77	1.5	38.4	321.16	355
19.12.xlsx	104.96	3.08	4.80698	23.54	57	F	32	120	322	3160	64.4	1.5	38.4	340.78	364
19.12.xlsx	124.02	3.31	4.9487	24.71	40	M	32	120	386	3420	77.2	1.5	38.4	374.68	394
19.12.xlsx	84.93	2.62	4.32218	22.03	64	F	32	100	499	3100	99.8	1.5	38.4	324.16	357
19.12.xlsx	94.22	3.15	5.03313	22.9	68	F	32	120	470	2750	94	1.5	38.4	299.11	317
19.12.xlsx	128.31	3.24	5.06784	23.48	44	F	32	120	411	3700	82.2	1.5	38.4	396.02	427
19.12.xlsx	100.5	3.58	5.46357	24.15	65	F	32	120	554	2730	110.8	1.5	38.4	280.73	315
19.12.xlsx	74.86	2.44	4.0046	22.17	76	F	32	100	557	2900	111.4	1.5	38.4	306.8	335
19.12.xlsx	88.83	2.66	4.18208	23.34	53	F	32	100	501	3200	100.2	1.5	38.4	333.95	369
19.12.xlsx	79.59	2.82	4.40443	23.52	62	F	32	100	497	2730	99.4	1.5	38.4	282.23	314
19.12.xlsx	127.39	3.91	5.87588	24.57	38	F	32	100	650	3120	130	1.5	38.4	325.81	360
19.12.xlsx	105.65	2.91	4.46231	24.02	60	M	32	100	543	3330	108.6	1.5	38.4	363.06	384
19.12.xlsx	96.38	2.62	4.11919	23.34	29	F	32	100	504	3360	100.8	1.5	38.4	367.86	387
19.12.xlsx	96.76	2.65	4.18783	23.2	46	M	32	100	547	3470	109.4	1.5	38.4	365.13	400
19.12.xlsx	101.77	2.79	4.66216	21.68	33	F	32	120	387	3470	77.4	1.5	38.4	364.77	400
19.12.xlsx	85.32	2.43	4.10105	21.41	60	F	32	100	510	3340	102	1.5	38.4	351.11	385
19.12.xlsx	127.88	3.26	4.97156	24.17	37	M	32	120	403	3590	80.6	1.5	38.4	392.27	414
19.12.xlsx	85.81	2.99	4.76871	22.95	84	F	32	120	578	2680	115.6	1.5	38.4	286.99	309
19.12.xlsx	92.78	2.62	4.11315	23.38	51	M	32	100	469	3380	93.8	1.5	38.4	354.12	389
19.12.xlsx	141.67	3.44	5.31001	23.84	65	M	32	100	650	3870	130	1.5	38.4	411.83	446
19.12.xlsx	107.02	3.37	5.10733	24.34	71	F	32	120	421	3040	84.2	1.5	38.4	317.57	350
19.12.xlsx	108.7	2.73	4.52187	21.92	67	M	32	100	549	3690	109.8	1.5	38.4	398.17	426
19.12.xlsx	103.54	2.85	4.305	24.43	67	M	32	100	462	3430	92.4	1.5	38.4	363.3	396
19.12.xlsx	119.14	3.67	5.67962	23.77	81	F	32	100	650	840	65	3	38.4	324.63	337
19.12.xlsx	74.62	2.43	3.96046	22.36	77	F	32	100	347	2960	69.4	1.5	38.4	307.08	342
2月.xlsx	95.66	2.86	4.37599	24.08	47	M	32	120	442	3190	88.4	1.5	38.4	334.48	368
2月.xlsx	93.72	2.63	4.16233	23.16	36	F	32	100	540	3370	108	1.5	38.4	356.35	389
2月.xlsx	103.47	3.35	4.99748	24.77	71	F	32	120	469	2880	93.8	1.5	38.4	308.87	332
2月.xlsx	124.71	3.08	5.23251	21.23	73	M	32	120	582	1040	58.2	3	38.4	404.9	419
2月.xlsx	73.95	1.95	3.3841	20.65	20	M	32	100	469	3590	93.8	1.5	38.4	379.23	414
2月.xlsx	100.05	3.13	4.77155	24.18	51	F	32	120	421	3030	84.2	1.5	38.4	319.65	350
2月.xlsx	130.45	3.44	5.20003	24.41	51	F	32	100	650	2020	130	1.5	38.4	379.22	409
2月.xlsx	98.7	2.66	4.23618	22.99	58	M	32	100	594	3510	118.8	1.5	38.4	371.05	405
2月.xlsx	112.58	3.24	4.85117	24.67	72	M	32	120	460	3290	92	1.5	38.4	347.47	379
2月.xlsx	89.97	2.7	4.46234	21.98	20	F	32	100	587	3180	117.4	1.5	38.4	333.22	367
2月.xlsx	78.4	2.33	3.76139	22.62	60	F	32	100	448	3150	89.6	1.5	38.4	336.48	363
2月.xlsx	102.38	3.15	4.69568	24.79	51	F	32	120	356	3120	71.2	1.5	38.4	325.02	359
2月.xlsx	120.58	3.13	5.07703	22.49	37	M	32	120	624	3600	124.8	1.5	38.4	385.24	415
2月.xlsx	88.07	2.58	4.22505	22.23	36	F	32	100	587	3210	117.4	1.5	38.4	341.36	370
2月.xlsx	84.9	2.67	4.1169	23.87	50	F	32	100	543	2910	108.6	1.5	38.4	317.98	336
2月.xlsx	82.85	2.85	4.27821	24.6	64	F	32	100	578	2730	115.6	1.5	38.4	290.7	315
2月.xlsx	83.21	2.41	3.95972	22.14	85	M	32	100	547	3220	109.4	1.5	38.4	345.27	371
2月.xlsx	102.79	3.01	4.696	23.55	32	F	32	120	409	3250	81.8	1.5	38.4	341.5	374
2月.xlsx	76.33	2.44	3.81652	23.48	78	F	32	100	439	3000	87.8	1.5	38.4	312.83	346
2月.xlsx	76.87	2.06	3.58551	20.57	86	M	32	100	484	3540	96.8	1.5	38.4	373.16	408
2月.xlsx	121.06	3.17	4.83253	24.18	47	M	32	120	511	3600	102.2	1.5	38.4	381.89	415
2月.xlsx	102.4	3.15	4.73724	24.55	42	F	32	120	382	3120	76.4	1.5	38.4	325.08	359
2月.xlsx	75.22	2.23	3.79683	21.17	48	F	32	100	492	3200	98.4	1.5	38.4	337.31	369
2月.xlsx	87.29	2.92	5.04149	20.79	80	F	32	120	634	2840	126.8	1.5	38.4	298.94	327
2月.xlsx	95.4	2.8	4.3031	23.96	27	M	32	100	564	3250	112.8	1.5	38.4	340.71	374
2月.xlsx	115.18	3.35	5.08448	24.3	44	F	32	120	386	3290	77.2	1.5	38.4	343.82	379
2月.xlsx	82.16	2.37	3.94147	21.81	18	F	32	100	459	3300	91.8	1.5	38.4	346.67	380
2月.xlsx	97.33	2.56	4.03078	23.3	34	F	32	100	524	3540	104.8	1.5	38.4	380.2	408
2月.xlsx	104.38	3.26	4.83651	24.92	27	F	32	120	359	3000	71.8	1.5	38.4	320.18	346
2月.xlsx	91.38	2.47	4.1123	21.78	28	M	32	120	358	3490	71.6	1.5	38.4	369.96	402
2月.xlsx	79.51	2.21	3.76416	21.16	42	F	32	100	476	3390	95.2	1.5	38.4	359.77	390
2月.xlsx	117.46	3.08	4.6764	24.29	39	M	32	120	391	3590	78.2	1.5	38.4	381.36	413
2月.xlsx	104.76	2.83	4.56856	22.62	31	M	32	120	415	3400	83	1.5	38.4	370.18	392
2月.xlsx	85.3	2.84	4.20722	24.96	61	F	32	100	494	2820	98.8	1.5	38.4	300.35	325
2月.xlsx	102.55	2.79	4.55555	22.31	20	M	32	120	503	3480	100.6	1.5	38.4	367.56	401
2月.xlsx	95.91	3.01	4.52171	24.58	79	M	32	120	343	3020	68.6	1.5	38.4	318.64	348
2月.xlsx	87.25	2.95	4.47081	24.34	30	F	32	100	611	2870	122.2	1.5	38.4	295.76	331
2月.xlsx	121.28	3.62	5.37455	24.9	29	F	32	120	556	3190	111.2	1.5	38.4	335.03	368
2月.xlsx	96.39	2.81	4.45048	23.14	42	F	32	120	360	3270	72	1.5	38.4	343.02	377
2月.xlsx	112.62	3.37	5.52891	22.18	44	F	32	100	650	3200	130	1.5	38.4	334.18	369
2月.xlsx	78.11	2.5	4.19909	21.54	32	F	32	120	362	3000	72.4	1.5	38.4	312.44	346
2月.xlsx	117.45	3.13	4.86532	23.65	30	M	32	120	468	3520	93.6	1.5	38.4	375.24	406
2月.xlsx	95.17	2.63	4.21617	22.81	27	M	32	120	356	3410	71.2	1.5	38.4	361.86	393
2月.xlsx	108.91	3.01	4.78477	23.04	38	M	32	120	464	3440	92.8	1.5	38.4	361.83	396
2月.xlsx	95.04	2.95	4.5704	23.74	33	F	32	120	404	3090	80.8	1.5	38.4	322.17	356
2月.xlsx	83.91	2.45	4.00921	22.25	28	F	32	100	571	3260	114.2	1.5	38.4	342.49	376
2月.xlsx	85.49	2.52	4.25294	21.41	26	F	32	120	344	3130	68.8	1.5	38.4	339.25	361
2月.xlsx	89.76	2.63	4.31009	22.21	47	F	32	120	381	3150	76.2	1.5	38.4	341.29	363
2月.xlsx	77.91	2.52	4.08158	22.53	42	F	32	100	441	2900	88.2	1.5	38.4	309.17	334
2月.xlsx	86.94	2.7	4.47218	21.92	30	F	32	120	382	3070	76.4	1.5	38.4	322	354
2月.xlsx	89.49	2.74	4.69265	21.01	31	F	32	120	426	3120	85.2	1.5	38.4	326.61	360
2月.xlsx	95.3	2.95	4.64825	23.28	26	F	32	120	366	3100	73.2	1.5	38.4	323.05	357
2月.xlsx	107.61	3.17	4.76382	24.57	25	F	32	120	413	3240	82.6	1.5	38.4	339.46	373
2月.xlsx	80.46	2.43	3.99551	22.12	31	F	32	100	423	3060	84.6	1.5	38.4	331.11	352
2月.xlsx	77.99	2.67	4.17168	23.51	42	F	32	100	383	2730	76.6	1.5	38.4	292.1	314
2月.xlsx	99.71	2.88	4.54296	23.25	40	M	32	120	378	3280	75.6	1.5	38.4	346.22	378
2月.xlsx	85.37	2.48	4.21628	21.21	35	F	32	100	527	3190	105.4	1.5	38.4	344.23	368
2月.xlsx	78.37	2.58	4.1345	22.82	63	F	32	100	435	2800	87	1.5	38.4	303.76	322
2月.xlsx	101.61	3.19	4.73614	24.9	49	F	32	120	351	3040	70.2	1.5	38.4	318.53	351
2月.xlsx	87.25	2.44	4.05937	21.8	38	F	32	100	453	3320	90.6	1.5	38.4	357.58	382
2月.xlsx	116.49	3.15	4.75467	24.45	41	M	32	120	380	3400	76	1.5	38.4	369.81	392
2月.xlsx	111.88	3.13	4.66073	24.82	54	M	32	120	369	3390	73.8	1.5	38.4	357.44	391
2月.xlsx	79.56	2.3	3.83349	21.75	20	M	32	100	467	3290	93.4	1.5	38.4	345.91	380
2月.xlsx	84.51	2.59	4.17498	22.66	56	F	32	100	427	3090	85.4	1.5	38.4	326.29	356
2月.xlsx	84.7	2.54	4.05697	22.91	33	F	32	100	448	3200	89.6	1.5	38.4	333.46	369
2月.xlsx	107.5	3.01	4.86092	22.61	26	F	32	120	404	3330	80.8	1.5	38.4	357.14	383
2月.xlsx	132.67	3.31	4.92514	24.84	66	M	32	120	438	3760	87.6	1.5	38.4	400.82	434
2月.xlsx	98.44	2.95	4.69629	23	22	F	32	100	524	3190	104.8	1.5	38.4	333.69	367
2月.xlsx	85.08	2.49	4.07617	22.24	33	F	32	100	440	3260	88	1.5	38.4	341.69	376
2月.xlsx	116.12	3.19	5.06904	23.05	23	M	32	120	400	3440	80	1.5	38.4	364.01	397
2月.xlsx	79.29	2.77	4.10503	24.95	36	F	32	100	440	2770	88	1.5	38.4	286.25	319
2月.xlsx	101.45	3.04	4.69602	23.82	50	F	32	120	417	3190	83.4	1.5	38.4	333.72	367
2月.xlsx	110.3	3.04	4.67366	23.95	79	M	32	120	479	3430	95.8	1.5	38.4	362.83	396
2月.xlsx	70.92	2.19	3.65283	21.73	33	F	32	100	474	3100	94.8	1.5	38.4	323.84	357
2月.xlsx	108.76	3.49	5.53355	23.11	56	F	32	120	578	2930	115.6	1.5	38.4	311.63	337
2月.xlsx	86.58	2.86	4.38081	24.05	56	F	32	100	454	2930	90.8	1.5	38.4	302.73	337
2月.xlsx	97.29	2.77	4.77724	20.82	20	F	32	120	386	3350	77.2	1.5	38.4	351.23	386
2月.xlsx	97.98	2.75	4.22471	23.97	72	M	32	100	502	3240	100.4	1.5	38.4	356.29	374
2月.xlsx	95.52	2.47	3.96841	22.75	72	M	32	100	469	3640	93.8	1.5	38.4	386.72	420
2月.xlsx	90.17	2.95	4.66878	23.16	31	F	32	100	558	2850	111.6	1.5	38.4	305.66	328
2月.xlsx	101.81	3.03	4.50851	24.84	30	M	32	100	521	3070	104.2	1.5	38.4	336.01	354
2月.xlsx	99.58	2.86	4.39209	23.98	57	F	32	100	569	3200	113.8	1.5	38.4	348.18	369
2月.xlsx	96.4	2.79	4.45955	22.89	34	F	32	120	400	3240	80	1.5	38.4	345.52	374
2月.xlsx	78.06	2.33	3.89635	21.66	47	F	32	100	470	3100	94	1.5	38.4	335.02	357
2月.xlsx	78.67	2.41	4.08976	21.26	47	F	32	100	487	3120	97.4	1.5	38.4	326.43	360
2月.xlsx	72.77	2.3	3.95212	20.92	68	F	32	100	632	3000	126.4	1.5	38.4	316.39	346
2月.xlsx	75.29	2.52	3.89561	23.8	26	F	32	100	480	2860	96	1.5	38.4	298.77	329
2月.xlsx	78.24	2.75	4.22006	24	30	F	32	100	486	2620	97.2	1.5	38.4	284.51	302
2月.xlsx	113.72	2.77	4.57299	22.01	36	M	32	120	371	3720	74.2	1.5	38.4	410.54	429
2月.xlsx	120.35	3.13	4.66758	24.78	53	F	32	120	325	3510	65	1.5	38.4	384.5	405
2月.xlsx	79.38	2.32	3.93558	21.27	41	F	32	100	437	3130	87.4	1.5	38.4	342.16	361
2月.xlsx	89.53	2.99	4.85351	22.47	22	F	32	120	411	2800	82.2	1.5	38.4	299.43	323
2月.xlsx	129.13	3.08	4.68672	24.23	28	M	32	120	426	3800	85.2	1.5	38.4	419.25	438
2月.xlsx	107.55	2.85	4.45292	23.51	55	M	32	100	650	3470	130	1.5	38.4	377.37	400
2月.xlsx	110.32	2.92	4.53057	23.7	29	M	32	120	431	3500	86.2	1.5	38.4	377.81	404
2月.xlsx	115.84	3.04	4.53004	24.8	46	M	32	100	547	3570	109.4	1.5	38.4	381.05	412
2月.xlsx	96.74	2.65	4.18015	23.25	22	M	32	120	440	3340	88	1.5	38.4	365.06	385
2月.xlsx	76.97	2.32	3.76317	22.49	33	F	32	100	499	3050	99.8	1.5	38.4	331.77	352
2月.xlsx	92.07	2.71	4.20937	23.67	36	F	32	100	431	3230	86.2	1.5	38.4	339.74	372
2月.xlsx	89.96	2.48	4.08672	22.06	27	M	32	100	558	3300	111.6	1.5	38.4	362.74	381
2月.xlsx	98.91	2.86	4.38403	24.03	54	M	32	100	573	3190	114.6	1.5	38.4	345.84	368
2月.xlsx	77.64	2.45	4.27059	20.53	34	F	32	120	360	2940	72	1.5	38.4	316.9	339
2月.xlsx	116.96	3.08	4.86201	23.23	29	M	32	120	383	3450	76.6	1.5	38.4	379.74	398
2月.xlsx	114.75	3.45	5.23049	24.33	84	F	32	100	650	3180	130	1.5	38.4	332.61	366
2月.xlsx	80.02	2.47	3.91198	23.14	50	F	32	100	410	3110	82	1.5	38.4	323.97	359
2月.xlsx	117.7	3.22	5.10358	23.12	33	F	32	120	463	3350	92.6	1.5	38.4	365.53	386
2月.xlsx	103.86	2.99	4.74078	23.11	49	F	32	120	417	3320	83.4	1.5	38.4	347.36	382
2月.xlsx	93.73	2.91	4.38757	24.48	49	F	32	100	483	3090	96.6	1.5	38.4	322.1	356
2月.xlsx	120.19	3.13	4.82795	23.86	46	M	32	120	381	3630	76.2	1.5	38.4	383.99	418
2月.xlsx	102.96	2.41	3.951	22.2	36	M	32	100	518	4010	103.6	1.5	38.4	427.22	462
2月.xlsx	131.72	3.31	5.03485	24.24	55	M	32	120	535	3750	107	1.5	38.4	397.95	432
2月.xlsx	115.16	3.01	4.5267	24.55	44	M	32	120	355	3550	71	1.5	38.4	382.59	409
2月.xlsx	92.44	2.56	3.94874	23.86	63	M	32	100	461	3370	92.2	1.5	38.4	361.09	388
2月.xlsx	107.52	3.31	5.08501	23.97	74	F	32	120	381	3100	76.2	1.5	38.4	324.83	358
2月.xlsx	126.5	3.06	4.83576	23.2	79	M	32	120	453	3890	90.6	1.5	38.4	413.4	448
2月.xlsx	113.48	2.88	4.67667	22.46	53	M	32	120	435	3700	87	1.5	38.4	394.03	427
2月.xlsx	111.3	2.9	4.47975	23.82	41	M	32	120	347	3570	69.4	1.5	38.4	383.79	411
2月.xlsx	106.74	2.95	4.93314	21.66	49	F	32	120	490	3430	98	1.5	38.4	361.83	395
2月.xlsx	77.61	2.26	3.62968	22.76	74	M	32	100	431	3180	86.2	1.5	38.4	343.41	366
2月.xlsx	88.69	2.79	4.65019	21.75	87	F	32	100	650	820	65	3	38.4	317.89	330
2月.xlsx	101.97	2.92	4.49082	23.94	34	F	32	100	621	3220	124.2	1.5	38.4	349.21	371
2月.xlsx	85.35	2.82	4.41414	23.46	72	M	32	100	400	2910	80	1.5	38.4	302.66	336
2月.xlsx	80.28	2.86	4.41796	23.82	73	F	32	100	498	2730	99.6	1.5	38.4	280.7	314
2月.xlsx	78.56	2.23	3.822	20.99	29	F	32	100	479	3350	95.8	1.5	38.4	352.29	386
2月.xlsx	95.65	3.06	4.79333	23.44	41	F	32	120	471	2870	94.2	1.5	38.4	312.58	331
2月.xlsx	92.41	2.4	4.11186	21	45	M	32	100	604	3520	120.8	1.5	38.4	385.04	405
2月.xlsx	100.67	3.01	4.67879	23.65	23	F	32	120	341	3180	68.2	1.5	38.4	334.45	367
2月.xlsx	117.53	3.04	4.64287	24.13	51	M	32	120	475	3660	95	1.5	38.4	386.61	421
2月.xlsx	107.38	2.88	4.35351	24.41	25	M	32	120	438	3520	87.6	1.5	38.4	372.85	406
2月.xlsx	96.82	3.26	4.8543	24.82	65	F	32	120	319	2870	63.8	1.5	38.4	296.99	331
2月.xlsx	91.79	3	4.51829	24.51	46	F	32	100	581	2960	116.2	1.5	38.4	305.97	341
2月.xlsx	132.43	3.62	5.56738	23.94	45	M	32	100	650	3460	130	1.5	38.4	365.83	399
2月.xlsx	115.18	3.17	4.98574	23.33	28	F	32	120	411	3450	82.2	1.5	38.4	363.34	397
2月.xlsx	103.45	2.83	4.55683	22.69	56	M	32	120	389	3460	77.8	1.5	38.4	365.55	398
2月.xlsx	104.36	2.95	4.49055	24.22	36	M	32	120	337	3230	67.4	1.5	38.4	353.76	372
2月.xlsx	119.46	3.31	5.40659	22.3	33	F	32	120	557	3440	111.4	1.5	38.4	360.91	396
2月.xlsx	72.17	2.63	4.16539	23.14	63	F	32	120	370	2540	74	1.5	38.4	274.41	292
2月.xlsx	114.45	2.83	4.60392	22.41	28	M	32	120	495	3790	99	1.5	38.4	404.42	437
2月.xlsx	108.61	2.88	4.48989	23.57	25	M	32	120	353	3570	70.6	1.5	38.4	377.12	411
2月.xlsx	86.05	2.55	4.20361	22.05	31	F	32	100	493	3230	98.6	1.5	38.4	337.45	372
2月.xlsx	106.49	3.06	4.62052	24.44	62	M	32	120	338	3310	67.6	1.5	38.4	348.01	381
2月.xlsx	105.76	2.92	4.44978	24.19	32	M	32	100	594	3440	118.8	1.5	38.4	362.19	397
2月.xlsx	121.1	3.42	5.25786	23.95	29	M	32	120	383	3380	76.6	1.5	38.4	354.09	389
2月.xlsx	117.84	3.46	5.19581	24.59	46	F	32	120	428	3240	85.6	1.5	38.4	340.58	374
2月.xlsx	99.88	3.15	4.70258	24.75	35	M	32	120	433	3050	86.6	1.5	38.4	317.08	352
2月.xlsx	96.39	2.81	4.5213	22.71	43	M	32	120	419	3270	83.8	1.5	38.4	343.02	377
2月.xlsx	125.82	3.84	5.91441	23.9	62	M	32	100	650	3130	130	1.5	38.4	327.66	361
2月.xlsx	86.21	2.67	4.32136	22.55	39	F	32	100	477	3090	95.4	1.5	38.4	322.88	356
2月.xlsx	76.92	2.22	3.68253	21.88	46	F	32	100	424	3300	84.8	1.5	38.4	346.49	380
2月.xlsx	85.31	2.96	4.61122	23.59	90	F	32	100	506	2790	101.2	1.5	38.4	288.21	322
2月.xlsx	109.3	3.17	4.77959	24.48	90	M	32	120	416	3290	83.2	1.5	38.4	344.79	379
2月.xlsx	87.64	2.75	4.29194	23.54	30	F	32	100	608	3060	121.6	1.5	38.4	318.69	352
2月.xlsx	93.06	2.69	4.34893	22.58	32	F	32	100	538	3300	107.6	1.5	38.4	345.95	380
2月.xlsx	91.74	2.74	4.47555	22.3	30	F	32	120	376	3150	75.2	1.5	38.4	334.82	363
2月.xlsx	82.8	2.38	4.02848	21.33	31	F	32	100	484	3320	96.8	1.5	38.4	347.9	382
2月.xlsx	91.1	2.73	4.29687	23.31	42	F	32	100	453	3200	90.6	1.5	38.4	333.7	369
2月.xlsx	120.8	3.24	4.9067	24.36	39	M	32	120	518	3520	103.6	1.5	38.4	372.84	406
2月.xlsx	112.47	3.06	4.94348	22.6	27	M	32	120	462	3480	92.4	1.5	38.4	367.55	401
2月.xlsx	103.32	2.85	4.52711	23.06	58	F	32	100	453	3430	90.6	1.5	38.4	362.53	395
2月.xlsx	110.3	3.04	4.64969	24.09	35	M	32	100	566	3310	113.2	1.5	38.4	362.83	382
2月.xlsx	76.43	2.19	3.78667	20.75	53	F	32	100	432	3190	86.4	1.5	38.4	349	368
2月.xlsx	86.84	2.89	4.55204	23.29	34	F	32	100	499	2790	99.8	1.5	38.4	300.48	322
2月.xlsx	102.17	2.97	4.59463	23.78	34	M	32	120	379	3180	75.8	1.5	38.4	344.01	367
2月.xlsx	104.5	2.74	4.46734	22.35	33	M	32	120	378	3610	75.6	1.5	38.4	381.39	416
2月.xlsx	99.03	2.73	4.626	21.3	55	F	32	100	650	930	65	3	38.4	362.75	376
2月.xlsx	93.94	2.63	4.21772	22.8	26	M	32	100	605	3400	121	1.5	38.4	357.19	392
2月.xlsx	88.12	2.47	4.17622	21.36	26	M	32	120	416	3390	83.2	1.5	38.4	356.76	390
2月.xlsx	72.41	2.19	3.77418	20.84	49	F	32	100	379	3040	75.8	1.5	38.4	330.64	351
2月.xlsx	83.69	2.45	4.11662	21.53	33	F	32	100	423	3250	84.6	1.5	38.4	341.59	374
2月.xlsx	125.51	3.08	4.83708	23.37	44	M	32	120	346	3830	69.2	1.5	38.4	407.5	442
2月.xlsx	80.48	2.37	3.87261	22.29	25	F	32	100	446	3240	89.2	1.5	38.4	339.58	373
2月.xlsx	84.93	2.59	4.17958	22.63	42	F	32	100	464	3140	92.8	1.5	38.4	327.92	362
2月.xlsx	129.04	3.74	6.05314	22.55	81	F	32	120	565	880	56.5	3	38.4	345.03	356
2月.xlsx	114.08	3.13	4.80672	23.98	31	M	32	120	350	3460	70	1.5	38.4	364.47	398
2月.xlsx	107.37	3.28	4.8644	24.93	35	F	32	120	318	3130	63.6	1.5	38.4	327.35	360
2月.xlsx	111.1	3.06	4.62731	24.4	33	F	32	120	333	3430	66.6	1.5	38.4	363.07	396
2月.xlsx	88.83	2.82	4.21147	24.74	30	F	32	100	518	3030	103.6	1.5	38.4	315	349
2月.xlsx	97.58	2.81	4.53128	22.65	30	F	32	100	564	3300	112.8	1.5	38.4	347.26	381
2月.xlsx	70.68	2.11	3.73784	20.09	30	F	32	100	512	3190	102.4	1.5	38.4	334.98	368
2月.xlsx	96.88	2.92	4.72078	22.58	32	F	32	120	414	3170	82.8	1.5	38.4	331.78	366
2月.xlsx	130.77	3.69	5.85496	23.09	51	F	32	120	542	910	54.2	3	38.4	354.39	369
2月.xlsx	97.49	3.08	4.74037	23.92	55	F	32	120	336	3030	67.2	1.5	38.4	316.53	350
2月.xlsx	132.77	3.98	6.06734	24.18	78	F	32	120	516	860	51.6	3	38.4	333.59	347
2月.xlsx	96.68	2.81	4.51301	22.76	52	F	32	120	418	3270	83.6	1.5	38.4	344.06	377
2月.xlsx	98.53	2.77	4.47992	22.57	74	F	32	120	360	3390	72	1.5	38.4	355.7	390
2月.xlsx	89.82	2.56	4.10245	22.82	23	F	32	100	465	3330	93	1.5	38.4	350.86	384
2月.xlsx	81.65	2.18	3.84346	20.22	34	F	32	100	550	3540	110	1.5	38.4	374.54	408
2月.xlsx	116.74	3.33	5.07458	24.19	62	F	32	120	395	3200	79	1.5	38.4	350.57	369
2月.xlsx	99.66	3.01	4.64456	23.85	58	F	32	120	445	3100	89	1.5	38.4	331.1	357
2月.xlsx	107.96	3.15	4.86594	23.82	32	F	32	120	376	3190	75.2	1.5	38.4	342.73	368
2月.xlsx	92.43	2.52	4.35567	20.76	70	F	32	100	614	940	61.4	3	38.4	366.79	378
2月.xlsx	78.05	2.37	3.82597	22.62	56	F	32	100	482	3140	96.4	1.5	38.4	329.32	362
2月.xlsx	83.36	2.41	4.15942	20.8	32	F	32	120	354	3300	70.8	1.5	38.4	345.89	380
2月.xlsx	129.05	3.08	4.69188	24.2	42	M	32	120	428	3930	85.6	1.5	38.4	418.99	453
2月.xlsx	102.92	3.08	4.81051	23.52	33	F	32	120	443	3060	88.6	1.5	38.4	334.16	353
2月.xlsx	100.29	2.86	4.62038	22.6	34	F	32	120	352	3250	70.4	1.5	38.4	350.66	375
2月.xlsx	78.54	2.26	3.872	21	30	F	32	100	489	3300	97.8	1.5	38.4	347.52	381
2月.xlsx	97.74	2.86	4.45053	23.62	32	F	32	100	536	3120	107.2	1.5	38.4	341.75	359
2月.xlsx	93.52	2.71	4.19857	23.74	41	M	32	100	540	3290	108	1.5	38.4	345.09	379
2月.xlsx	107.4	2.63	4.36584	21.86	57	M	32	120	386	3840	77.2	1.5	38.4	408.37	442
2月.xlsx	74.33	2.25	3.94653	20.36	33	F	32	100	504	3030	100.8	1.5	38.4	330.36	349
2月.xlsx	77.55	2.32	3.82025	22.08	50	F	32	100	389	3170	77.8	1.5	38.4	334.27	366
2月.xlsx	99.42	2.81	4.3599	23.7	44	F	32	100	463	3270	92.6	1.5	38.4	353.81	377
2月.xlsx	79.23	2.32	3.93269	21.29	22	F	32	100	530	3260	106	1.5	38.4	341.51	376
2月.xlsx	123.16	3.17	4.92207	23.68	33	M	32	120	521	3580	104.2	1.5	38.4	388.52	412
2月.xlsx	83.27	2.12	3.58708	21.34	28	M	32	100	473	3600	94.6	1.5	38.4	392.78	415
2月.xlsx	115.45	3.08	4.7005	24.15	28	M	32	120	436	3560	87.2	1.5	38.4	374.84	410
2月.xlsx	89.05	2.37	3.93568	21.85	31	M	32	100	611	3460	122.2	1.5	38.4	375.74	399
2月.xlsx	74.04	2.14	3.62491	21.31	34	F	32	100	389	3230	77.8	1.5	38.4	345.98	372
2月.xlsx	81.83	2.18	3.78464	20.64	31	F	32	100	477	3560	95.4	1.5	38.4	375.37	410
2月.xlsx	112.69	3.28	4.95453	24.43	30	M	32	120	437	3260	87.4	1.5	38.4	343.57	375
2月.xlsx	76.03	2.01	3.45889	20.88	30	F	32	100	389	3560	77.8	1.5	38.4	378.26	410
2月.xlsx	71.57	2.01	3.52557	20.36	33	F	32	100	482	3380	96.4	1.5	38.4	356.07	390
2月.xlsx	109.09	2.95	4.55197	23.85	37	F	32	120	356	3490	71.2	1.5	38.4	369.8	403
2月.xlsx	92.36	2.74	4.23415	23.81	27	M	32	120	355	3230	71	1.5	38.4	337.08	372
2月.xlsx	116.2	3.14	4.71874	24.57	59	F	32	100	535	3510	107	1.5	38.4	370.06	404
2月.xlsx	94.71	2.71	4.28265	23.2	48	F	32	100	605	3330	121	1.5	38.4	349.48	383
2月.xlsx	109.04	3.17	4.82189	24.24	35	F	32	120	347	3270	69.4	1.5	38.4	343.97	377
2月.xlsx	128.53	3.31	4.94325	24.74	58	M	32	120	536	3680	107.2	1.5	38.4	388.31	424
2月.xlsx	103.5	3.15	4.97799	23.2	45	F	32	120	534	3150	106.8	1.5	38.4	328.57	363
2月.xlsx	95.42	3.14	4.72914	24.51	53	F	32	100	614	2920	122.8	1.5	38.4	303.89	337
2月.xlsx	96.84	2.95	4.65508	23.24	54	F	32	120	455	3100	91	1.5	38.4	328.27	358
2月.xlsx	118.72	3.42	5.07202	24.93	41	M	32	120	469	3300	93.8	1.5	38.4	347.13	381
2月.xlsx	112.58	3.19	5.00064	23.42	26	F	32	100	566	3360	113.2	1.5	38.4	352.92	387
2月.xlsx	114.67	3.26	4.89008	24.62	47	M	32	120	378	3350	75.6	1.5	38.4	351.75	386
2月.xlsx	90	2.63	4.19301	22.96	62	F	32	100	442	3260	88.4	1.5	38.4	342.21	376
2月.xlsx	96.2	2.86	4.65273	22.41	47	F	32	100	541	3190	108.2	1.5	38.4	336.36	368
2月.xlsx	98.95	2.86	4.67327	22.29	29	F	32	120	419	3300	83.8	1.5	38.4	345.98	380
2月.xlsx	85.97	2.43	3.97065	22.29	41	F	32	100	503	3360	100.6	1.5	38.4	353.79	388
2月.xlsx	107.09	3.33	5.2818	23.1	33	F	32	120	596	3070	119.2	1.5	38.4	321.59	354
2月.xlsx	107.03	3.37	5.1017	24.37	31	F	32	120	422	3050	84.4	1.5	38.4	317.6	352
2月.xlsx	106.9	2.68	4.37754	22.3	36	M	32	120	367	3770	73.4	1.5	38.4	398.88	434
2月.xlsx	109.85	3.31	5.15836	23.58	25	F	32	120	420	3160	84	1.5	38.4	331.87	365
2月.xlsx	85.35	2.52	4.15568	22.04	39	F	32	100	518	3220	103.6	1.5	38.4	338.69	371
2月.xlsx	84.98	2.4	3.89008	22.51	38	M	32	100	487	3380	97.4	1.5	38.4	354.08	389
2月.xlsx	96.64	2.75	4.29667	23.51	30	M	32	100	523	3350	104.6	1.5	38.4	351.42	386
2月.xlsx	72.08	2.1	3.65379	20.58	29	F	32	100	470	3270	94	1.5	38.4	343.24	377
2月.xlsx	87.6	2.54	4.10341	22.6	45	F	32	100	586	3200	117.2	1.5	38.4	344.88	369
2月.xlsx	116.26	2.92	5.05817	20.7	24	M	32	120	673	3750	134.6	1.5	38.4	398.15	432
2月.xlsx	79.82	2.49	4.06123	22.34	44	F	32	100	503	3060	100.6	1.5	38.4	320.56	353
2月.xlsx	73.71	2.14	3.58915	21.58	41	F	32	100	521	3290	104.2	1.5	38.4	344.44	379
2月.xlsx	101.34	2.65	4.37809	21.99	29	M	32	120	348	3600	69.6	1.5	38.4	382.42	415
2月.xlsx	123.06	3.22	4.83186	24.61	29	M	32	120	450	3610	90	1.5	38.4	382.17	416
2月.xlsx	109.73	3.08	4.60145	24.73	38	M	32	120	365	3390	73	1.5	38.4	356.27	390
2月.xlsx	112.03	3.19	4.72398	24.97	37	M	32	100	506	3350	101.2	1.5	38.4	351.19	386
2月.xlsx	114.33	3.39	5.54948	22.24	78	F	32	120	534	870	53.4	3	38.4	337.26	350
2月.xlsx	108.76	3.06	4.89471	22.87	63	F	32	100	650	910	65	3	38.4	355.42	367
2月.xlsx	111.72	3.16	5.37433	21.2	63	M	32	120	624	910	62.4	3	38.4	353.54	366
2月.xlsx	99.34	2.72	4.49704	21.97	71	F	32	100	650	930	65	3	38.4	365.22	377
2月.xlsx	109.77	3.09	4.93182	22.93	68	F	32	100	650	910	65	3	38.4	355.24	367
2月.xlsx	84.79	2.67	4.3071	22.64	25	F	32	100	543	3040	108.6	1.5	38.4	317.57	350
2月.xlsx	93.52	2.66	4.29254	22.63	29	M	32	100	639	3350	127.8	1.5	38.4	351.58	386
2月.xlsx	92.57	2.65	4.27013	22.67	32	M	32	100	569	3330	113.8	1.5	38.4	349.32	384
2月.xlsx	91.29	2.75	4.33471	23.27	64	F	32	100	520	3160	104	1.5	38.4	331.96	364
2月.xlsx	116.12	3.26	4.84362	24.88	26	M	32	120	391	3390	78.2	1.5	38.4	356.2	390
2月.xlsx	118.72	3.43	5.56365	22.49	42	F	32	120	549	890	54.9	3	38.4	346.12	360
2月.xlsx	121.81	3.04	4.95101	22.38	39	M	32	120	462	3760	92.4	1.5	38.4	400.69	434
2月.xlsx	84.48	2.58	4.37182	21.3	28	F	32	100	601	3130	120.2	1.5	38.4	327.44	361
2月.xlsx	73.39	2.22	3.81886	20.89	65	F	32	100	509	850	50.9	3	38.4	330.59	342
2月.xlsx	117.04	3.24	4.86187	24.61	32	M	32	120	351	3420	70.2	1.5	38.4	361.23	395
2月.xlsx	83.26	2.63	4.16845	23.12	31	M	32	100	464	3030	92.8	1.5	38.4	316.58	350
2月.xlsx	84.61	2.33	3.82266	22.18	36	M	32	100	549	3450	109.8	1.5	38.4	363.13	397
2月.xlsx	98.21	2.9	4.62178	22.97	50	F	32	120	431	3130	86.2	1.5	38.4	338.66	360
2月.xlsx	105.2	3.35	5.15782	23.91	68	M	32	120	482	2990	96.4	1.5	38.4	314.03	344
2月.xlsx	111.47	3.03	4.72027	23.59	78	M	32	100	601	3360	120.2	1.5	38.4	367.89	387
2月.xlsx	122.09	2.9	4.6456	22.83	34	M	32	120	481	3820	96.2	1.5	38.4	421	440
2月.xlsx	88.51	2.59	4.23364	22.28	55	F	32	100	446	3120	89.2	1.5	38.4	341.74	360
2月.xlsx	114.85	3.11	4.66679	24.61	65	M	32	100	515	3370	103	1.5	38.4	369.29	389
2月.xlsx	89.98	2.62	4.11315	23.38	46	F	32	100	418	3140	83.6	1.5	38.4	343.44	362
2月.xlsx	124.92	3.08	4.68156	24.26	25	M	32	120	378	3680	75.6	1.5	38.4	405.58	424
2月.xlsx	117.3	3.03	4.75855	23.37	39	M	32	100	590	3590	118	1.5	38.4	387.13	414
2月.xlsx	110.6	3.01	4.8059	22.92	18	M	32	120	506	3370	101.2	1.5	38.4	367.44	388
2月.xlsx	87.63	2.63	4.31009	22.21	47	F	32	100	546	3150	109.2	1.5	38.4	333.19	363
2月.xlsx	102	2.8	4.36517	23.57	53	M	32	100	556	3390	111.2	1.5	38.4	364.29	391
2月.xlsx	105.89	2.86	4.48498	23.41	57	M	32	100	585	3420	117	1.5	38.4	370.24	394
2月.xlsx	102.6	3	4.61894	23.91	70	F	32	100	499	3130	99.8	1.5	38.4	342	361
2月.xlsx	107.22	2.66	4.53061	21.16	32	M	32	100	621	3660	124.2	1.5	38.4	403.08	421
2月.xlsx	101.08	2.73	4.4543	22.33	34	M	32	100	643	3370	128.6	1.5	38.4	370.26	389
2月.xlsx	96.86	2.99	4.67509	23.49	75	F	32	100	650	2970	130	1.5	38.4	323.95	342
2月.xlsx	101.35	3.13	4.71755	24.49	29	F	32	100	515	3110	103	1.5	38.4	323.8	359
2月.xlsx	114.47	3.46	5.16158	24.77	44	M	32	120	364	3160	72.8	1.5	38.4	330.84	364
2月.xlsx	111.38	3.04	4.62076	24.26	53	M	32	120	352	3460	70.4	1.5	38.4	366.38	399
2月.xlsx	126.7	3.26	5.19552	22.97	24	M	32	120	462	3630	92.4	1.5	38.4	388.65	419
2月.xlsx	87.93	3.18	4.80348	24.43	48	F	32	100	650	2680	130	1.5	38.4	276.51	309
2月.xlsx	108.95	2.85	4.79929	21.47	34	F	32	100	650	3470	130	1.5	38.4	382.28	400
2月.xlsx	74.62	2.55	4.09243	22.78	85	F	32	100	454	2700	90.8	1.5	38.4	292.63	311
2月.xlsx	117.87	2.95	4.91506	21.76	25	M	32	120	344	3640	68.8	1.5	38.4	399.56	420
2月.xlsx	119.02	3.42	5.08694	24.85	26	F	32	120	479	3320	95.8	1.5	38.4	348.01	383
2月.xlsx	71.34	2.07	3.66026	20.14	49	F	32	100	532	3280	106.4	1.5	38.4	344.64	378
2月.xlsx	82.24	2.52	3.98093	23.21	37	F	32	100	532	3120	106.4	1.5	38.4	326.35	360
2月.xlsx	73.96	2.26	3.87769	20.96	35	F	32	100	395	3130	79	1.5	38.4	327.26	360
2月.xlsx	85.04	2.3	3.97103	20.79	70	M	32	100	473	3500	94.6	1.5	38.4	369.74	404
2月.xlsx	120.91	3.44	5.12609	24.8	32	M	32	120	559	3310	111.8	1.5	38.4	351.48	381
2月.xlsx	107.98	3.19	4.81681	24.44	79	M	32	120	410	3100	82	1.5	38.4	338.5	357
2月.xlsx	102.51	3.06	4.96896	22.46	90	M	32	120	415	3060	83	1.5	38.4	335	353
2月.xlsx	110.66	3.15	4.83211	24.01	34	F	32	120	413	3320	82.6	1.5	38.4	351.3	382
2月.xlsx	101.02	2.9	4.71434	22.43	33	F	32	120	472	3310	94.4	1.5	38.4	348.34	381
2月.xlsx	103.8	2.68	4.39688	22.18	29	M	32	120	389	3660	77.8	1.5	38.4	387.31	422
2月.xlsx	105.67	2.83	4.66519	22.05	24	M	32	120	472	3520	94.4	1.5	38.4	373.39	406
2月.xlsx	72.99	2.18	3.80694	20.48	28	F	32	100	533	3200	106.6	1.5	38.4	334.82	369
2月.xlsx	120.73	3.15	5.02943	22.92	23	M	32	120	558	3610	111.6	1.5	38.4	383.27	416
2月.xlsx	97.83	2.79	4.47596	22.79	31	M	32	120	384	3330	76.8	1.5	38.4	350.65	384
2月.xlsx	120.11	3.13	5.00668	22.87	30	M	32	120	465	3520	93	1.5	38.4	383.74	406
2月.xlsx	92.35	2.72	4.59385	21.39	33	F	32	120	390	3230	78	1.5	38.4	339.52	372
2月.xlsx	95.1	3.24	4.86723	24.58	66	F	32	120	381	2700	76.2	1.5	38.4	293.52	312
2月.xlsx	80.82	2.59	4.02742	23.64	33	F	32	100	455	3000	91	1.5	38.4	312.05	346
2月.xlsx	114.09	3.13	4.66073	24.82	21	M	32	120	382	3460	76.4	1.5	38.4	364.5	398
2月.xlsx	95.63	2.7	4.45415	22.03	26	M	32	120	342	3330	68.4	1.5	38.4	354.19	384
2月.xlsx	95.43	3.06	4.84999	23.12	30	F	32	120	445	3000	89	1.5	38.4	311.86	346
2月.xlsx	116.13	3.49	5.18535	24.88	31	M	32	120	557	3190	111.4	1.5	38.4	332.75	368
2月.xlsx	107.91	3.24	4.92295	24.27	29	F	32	120	408	3180	81.6	1.5	38.4	333.06	367
2月.xlsx	101.97	3.04	4.7289	23.63	29	M	32	120	450	3190	90	1.5	38.4	335.43	368
2月.xlsx	83.38	2.49	3.99027	22.82	36	F	32	100	522	3160	104.4	1.5	38.4	334.86	365
2月.xlsx	119.8	3.31	4.9578	24.66	32	M	32	120	450	3430	90	1.5	38.4	361.93	395
2月.xlsx	110.14	2.56	4.38598	21	20	M	32	120	471	4020	94.2	1.5	38.4	430.23	463
2月.xlsx	116.6	3.13	4.96093	23.12	30	M	32	120	605	3520	121	1.5	38.4	372.52	406
2月.xlsx	105.87	2.77	4.50631	22.41	52	F	32	120	425	3620	85	1.5	38.4	382.2	417
2月.xlsx	128.35	3.58	5.38787	24.53	62	M	32	120	593	3400	118.6	1.5	38.4	358.52	392
2月.xlsx	101.92	3.24	4.86365	24.6	40	F	32	120	362	3010	72.4	1.5	38.4	314.57	347
2月.xlsx	98.48	2.86	4.72851	21.97	37	F	32	120	395	3280	79	1.5	38.4	344.34	378
2月.xlsx	93.31	2.72	4.43799	22.33	82	M	32	120	426	3270	85.2	1.5	38.4	343.05	377
2月.xlsx	115.47	3.1	4.72929	24.16	37	M	32	120	425	3520	85	1.5	38.4	372.48	405
2月.xlsx	83.75	2.4	4.05042	21.41	57	F	32	100	473	3330	94.6	1.5	38.4	348.96	383
2月.xlsx	97.83	2.65	4.28112	22.6	45	M	32	120	365	3490	73	1.5	38.4	369.17	402
2月.xlsx	76.55	2.19	3.84129	20.36	34	F	32	100	420	3330	84	1.5	38.4	349.54	383
2月.xlsx	92.72	2.48	4.0375	22.39	34	M	32	100	494	3520	98.8	1.5	38.4	373.87	406
2月.xlsx	118.53	3.13	4.74709	24.32	64	M	32	120	438	3580	87.6	1.5	38.4	378.69	412
2月.xlsx	72.94	2.04	3.48483	21.08	37	F	32	100	531	3390	106.2	1.5	38.4	357.55	391
2月.xlsx	79.55	2.23	3.95332	20.07	46	F	32	100	616	3390	123.2	1.5	38.4	356.73	390
2月.xlsx	82.57	2.44	4.16201	21.12	49	F	32	100	520	3230	104	1.5	38.4	338.4	373
2月.xlsx	118.26	3.67	5.4328	24.98	47	F	32	120	373	3090	74.6	1.5	38.4	322.23	356
2月.xlsx	115.79	3.35	5.01587	24.67	35	F	32	120	367	3280	73.4	1.5	38.4	345.64	378
2月.xlsx	96.75	2.74	4.31419	23.3	45	M	32	120	349	3360	69.8	1.5	38.4	353.1	387
2月.xlsx	111.32	3.13	4.9865	22.98	29	M	32	120	487	3370	97.4	1.5	38.4	355.65	389
2月.xlsx	87.63	2.47	3.94951	22.88	61	F	32	100	469	3380	93.8	1.5	38.4	354.78	390
2月.xlsx	91.51	2.56	4.32362	21.39	23	F	32	100	453	3390	90.6	1.5	38.4	357.46	391
2月.xlsx	83.83	2.33	3.90064	21.63	54	F	32	100	466	3400	93.2	1.5	38.4	359.79	392
2月.xlsx	94.24	2.7	4.28412	23.09	51	F	32	100	524	3330	104.8	1.5	38.4	349.04	383
2月.xlsx	124.86	4.59	6.94861	24.37	62	F	32	120	800	2660	160	1.5	38.4	272.03	307
2月.xlsx	96.57	2.7	4.42319	22.22	30	M	32	120	381	3410	76.2	1.5	38.4	357.67	393
2月.xlsx	86.29	2.59	4.1126	23.07	53	F	32	100	516	3190	103.2	1.5	38.4	333.17	368
2月.xlsx	122.91	2.99	4.86064	22.43	31	M	32	120	423	3860	84.6	1.5	38.4	411.07	445
2月.xlsx	82.35	2.37	4.08589	20.83	30	F	32	100	609	3320	121.8	1.5	38.4	347.47	382
2月.xlsx	74.09	2.25	3.81404	21.29	39	F	32	100	443	3150	88.6	1.5	38.4	329.29	363
2月.xlsx	95.96	2.99	5.02027	21.55	24	F	32	120	491	3080	98.2	1.5	38.4	320.94	355
2月.xlsx	96.83	2.59	4.26798	22.06	25	M	32	100	495	3540	99	1.5	38.4	373.86	408
2月.xlsx	72.59	2.21	3.63511	22.11	38	F	32	100	374	3050	74.8	1.5	38.4	328.46	351
2月.xlsx	107.33	2.74	4.49531	22.18	31	M	32	120	409	3570	81.8	1.5	38.4	391.72	412
2月.xlsx	98.58	3.08	4.7648	23.78	24	F	32	120	408	3060	81.6	1.5	38.4	320.06	353
2月.xlsx	75.99	2.23	3.84594	20.82	27	F	32	100	499	3130	99.8	1.5	38.4	340.76	360
2月.xlsx	80.63	2.54	4.14278	22.34	58	F	32	100	552	2940	110.4	1.5	38.4	317.44	339
2月.xlsx	115.84	3.44	5.10918	24.89	62	M	32	120	629	3200	125.8	1.5	38.4	336.74	369
2月.xlsx	97.06	2.99	4.43594	24.92	30	F	32	120	362	2990	72.4	1.5	38.4	324.62	344
2月.xlsx	108.45	3.01	4.6055	24.08	49	M	32	120	402	3310	80.4	1.5	38.4	360.3	382
2月.xlsx	109.29	3.13	5.05471	22.61	83	M	32	120	537	3190	107.4	1.5	38.4	349.17	368
2月.xlsx	82.49	2.36	3.80283	22.67	75	M	32	100	531	3330	106.2	1.5	38.4	349.53	384
2月.xlsx	95.57	2.77	4.55957	22.09	44	F	32	120	357	3160	71.4	1.5	38.4	345.02	365
2月.xlsx	96.04	2.97	4.67118	23.33	41	F	32	120	381	3020	76.2	1.5	38.4	323.37	348
2月.xlsx	94.92	2.65	4.50861	21.19	33	F	32	120	397	3280	79.4	1.5	38.4	358.19	378
2月.xlsx	133.61	3.66	5.7311	23.45	63	F	32	100	650	3460	130	1.5	38.4	365.05	398
2月.xlsx	111.26	2.9	4.51443	23.61	34	M	32	120	398	3620	79.6	1.5	38.4	383.66	418
2月.xlsx	89.47	2.54	3.99635	23.32	42	M	32	100	558	3230	111.6	1.5	38.4	352.24	372
2月.xlsx	96.83	2.97	4.93931	21.81	47	F	32	120	553	3120	110.6	1.5	38.4	326.03	360
2月.xlsx	99.23	2.85	4.45128	23.52	55	F	32	100	527	3190	105.4	1.5	38.4	348.18	367
2月.xlsx	92.41	2.77	4.51128	22.38	60	F	32	120	416	3190	83.2	1.5	38.4	333.61	367
2月.xlsx	114.33	3.04	4.68568	23.88	53	M	32	120	456	3550	91.2	1.5	38.4	376.09	409
2月.xlsx	85.57	2.73	4.31901	23.17	39	F	32	100	515	2890	103	1.5	38.4	313.44	333
2月.xlsx	90.61	2.74	4.2968	23.41	57	F	32	100	512	3160	102.4	1.5	38.4	330.69	364
2月.xlsx	81.31	2.29	3.84072	21.58	31	F	32	100	518	3370	103.6	1.5	38.4	355.07	388
2月.xlsx	126.15	3.35	5.60205	21.66	28	F	32	120	414	3560	82.8	1.5	38.4	376.57	411
2月.xlsx	123.56	3.13	4.74709	24.32	33	M	32	120	370	3680	74	1.5	38.4	394.76	424
2月.xlsx	120.83	3.22	4.8639	24.43	31	M	32	120	465	3420	93	1.5	38.4	375.25	394
2月.xlsx	104.34	3.06	4.77576	23.54	25	F	32	120	450	3180	90	1.5	38.4	340.98	366
2月.xlsx	124.16	3.31	5.47653	21.95	19	M	32	120	432	3560	86.4	1.5	38.4	375.11	410
2月.xlsx	107.31	2.74	4.51516	22.06	25	M	32	120	386	3550	77.2	1.5	38.4	391.64	409
2月.xlsx	102.49	2.86	4.64931	22.43	43	F	32	120	430	3410	86	1.5	38.4	358.36	393
2月.xlsx	104.14	2.81	4.68869	21.72	52	F	32	120	408	3410	81.6	1.5	38.4	370.6	393
2月.xlsx	81.86	2.28	3.95824	20.64	28	F	32	100	515	3400	103	1.5	38.4	359.04	392
2月.xlsx	100.49	2.86	4.45871	23.57	53	F	32	100	584	3330	116.8	1.5	38.4	351.36	384
2月.xlsx	111.83	2.99	4.64259	23.68	62	M	32	120	420	3540	84	1.5	38.4	374.01	408
2月.xlsx	99.86	2.92	4.51728	23.78	52	F	32	120	361	3190	72.2	1.5	38.4	341.99	368
2月.xlsx	98.28	3.1	5.05614	22.34	85	F	32	100	650	1990	130	1.5	38.4	317.03	348
2月.xlsx	90.31	2.9	4.70051	22.51	58	F	32	100	650	1960	130	1.5	38.4	311.41	342
2月.xlsx	133.83	3.4	5.3968	23.08	26	M	32	120	626	3700	125.2	1.5	38.4	393.62	427
2月.xlsx	89.64	2.68	4.61693	20.85	28	F	32	120	441	3200	88.2	1.5	38.4	334.48	369
2月.xlsx	85.14	2.54	4.17945	22.1	55	F	32	100	460	3190	92	1.5	38.4	335.2	368
2月.xlsx	97.23	2.74	4.41678	22.66	28	F	32	120	353	3360	70.6	1.5	38.4	354.85	388
2月.xlsx	77.79	2.32	3.82306	22.06	39	F	32	100	399	3210	79.8	1.5	38.4	335.3	370
2月.xlsx	99.77	3.17	4.76032	24.59	55	F	32	120	404	3030	80.8	1.5	38.4	314.73	349
2月.xlsx	92.78	2.74	4.33006	23.2	46	F	32	100	466	3220	93.2	1.5	38.4	338.61	371
2月.xlsx	84.91	2.43	4.08902	21.49	31	F	32	100	543	3330	108.6	1.5	38.4	349.42	384
2月.xlsx	113.7	3.19	4.98597	23.5	25	M	32	120	401	3390	80.2	1.5	38.4	356.43	390
2月.xlsx	122.44	3.26	4.96062	24.23	29	M	32	120	544	3560	108.8	1.5	38.4	375.58	410
2月.xlsx	70.95	2.26	3.80715	21.46	36	F	32	100	431	3010	86.2	1.5	38.4	313.94	347
2月.xlsx	115.44	3.19	4.78684	24.61	29	M	32	120	457	3440	91.4	1.5	38.4	361.88	396
2月.xlsx	108.18	2.83	4.50029	23.03	36	M	32	120	434	3620	86.8	1.5	38.4	382.26	417
2月.xlsx	106.24	2.8	4.71509	21.47	26	F	32	100	650	3580	130	1.5	38.4	379.43	413
2月.xlsx	112.95	3.1	4.79398	23.79	31	M	32	120	425	3460	85	1.5	38.4	364.35	399
2月.xlsx	70.3	2.59	3.97745	23.98	22	F	32	100	505	2640	101	1.5	38.4	271.43	305
2月.xlsx	122.55	3.08	4.84419	23.33	24	M	32	120	398	3730	79.6	1.5	38.4	397.89	430
2月.xlsx	83.36	2.56	3.96181	23.77	41	F	32	100	395	3120	79	1.5	38.4	325.63	359
2月.xlsx	84.24	2.37	3.96178	21.67	38	F	32	100	469	3380	93.8	1.5	38.4	355.44	390
2月.xlsx	121.8	3.31	4.89629	25	31	M	32	120	484	3500	96.8	1.5	38.4	367.98	403
2月.xlsx	98.81	3.01	4.90935	22.34	30	M	32	120	386	3130	77.2	1.5	38.4	328.27	361
2月.xlsx	121.1	3.35	5.03062	24.59	71	M	32	120	478	3420	95.6	1.5	38.4	361.49	395
2月.xlsx	129.35	3.49	5.48903	23.33	33	M	32	120	652	3520	130.4	1.5	38.4	370.63	406
2月.xlsx	116.81	3.22	5.11484	23.06	69	M	32	120	603	3450	120.6	1.5	38.4	362.76	397
2月.xlsx	93.49	2.55	4.13017	22.53	24	M	32	100	545	3480	109	1.5	38.4	366.63	401
2月.xlsx	71.87	2.03	3.46011	21.14	31	F	32	100	436	3380	87.2	1.5	38.4	354.04	389
2月.xlsx	116.85	3.31	5.07569	24.02	56	M	32	120	495	3360	99	1.5	38.4	353.02	387
2月.xlsx	84.98	2.17	3.69603	21.16	66	M	32	100	534	3710	106.8	1.5	38.4	391.61	427
2月.xlsx	99.68	2.83	4.41842	23.53	26	M	32	120	352	3340	70.4	1.5	38.4	352.23	385
2月.xlsx	119.44	3.58	5.31711	24.89	44	F	32	120	462	3200	92.4	1.5	38.4	333.63	369
2月.xlsx	105.72	2.78	4.23799	24.18	53	M	32	100	424	3580	84.8	1.5	38.4	380.29	413
2月.xlsx	72.2	2.62	4.18014	22.94	76	F	32	100	595	2680	119	1.5	38.4	275.57	309
2月.xlsx	72.81	2.01	3.44242	21.01	60	M	32	100	396	3440	79.2	1.5	38.4	362.24	396
2月.xlsx	86.4	2.38	3.8918	22.27	38	F	32	100	420	3440	84	1.5	38.4	363.03	397
2月.xlsx	105.97	2.74	4.37802	22.9	47	M	32	120	404	3650	80.8	1.5	38.4	386.75	421
2月.xlsx	99.37	2.91	4.54833	23.5	26	F	32	100	527	3260	105.4	1.5	38.4	341.48	376
2月.xlsx	111.85	3.15	4.88743	23.7	22	M	32	120	387	3380	77.4	1.5	38.4	355.08	390
2月.xlsx	96.62	2.67	4.20089	23.32	48	F	32	100	482	3420	96.4	1.5	38.4	361.87	395
2月.xlsx	126.09	3.45	5.23241	24.32	51	M	32	100	650	3460	130	1.5	38.4	365.48	398
2月.xlsx	116.58	3.19	4.77981	24.65	32	M	32	120	363	3460	72.6	1.5	38.4	365.45	398
2月.xlsx	111.6	3.06	4.62221	24.43	53	M	32	120	449	3460	89.8	1.5	38.4	364.71	398
2月.xlsx	108.89	3.1	4.67405	24.48	50	M	32	120	374	3330	74.8	1.5	38.4	351.26	384
2月.xlsx	86.96	2.56	4.06944	23.04	53	M	32	100	548	3240	109.6	1.5	38.4	339.69	373
2月.xlsx	95.2	2.54	4.37736	20.84	30	F	32	120	437	3560	87.4	1.5	38.4	374.8	410
2月.xlsx	130.91	3.19	4.86838	24.15	23	M	32	120	513	3850	102.6	1.5	38.4	410.38	443
2月.xlsx	102.29	3.17	4.77608	24.5	79	M	32	120	359	3090	71.8	1.5	38.4	322.68	356
2月.xlsx	84.83	2.73	4.2717	23.47	67	F	32	100	452	2980	90.4	1.5	38.4	310.73	344
2月.xlsx	102.84	3.17	4.8343	24.17	36	F	32	120	431	3100	86.2	1.5	38.4	324.42	357
2月.xlsx	117.17	3.31	5.02377	24.3	31	M	32	120	447	3360	89.4	1.5	38.4	353.99	388
2月.xlsx	125.03	3.22	4.99237	23.72	32	M	32	120	448	3660	89.6	1.5	38.4	388.29	422
2月.xlsx	104.98	3.13	4.82618	23.87	43	F	32	120	337	3210	67.4	1.5	38.4	335.4	370
2月.xlsx	101.2	2.86	4.55636	22.98	29	M	32	120	408	3380	81.6	1.5	38.4	353.85	389
2月.xlsx	78.4	2.37	3.96906	21.62	39	F	32	100	547	3160	109.4	1.5	38.4	330.8	364
2月.xlsx	76.88	2.36	3.96831	21.51	23	F	32	100	499	3120	99.8	1.5	38.4	325.76	360
2月.xlsx	102.88	3.22	4.94312	23.99	35	F	32	120	473	3080	94.6	1.5	38.4	319.5	355
2月.xlsx	115.27	2.99	4.58667	24.01	52	M	32	120	382	3630	76.4	1.5	38.4	385.52	419
2月.xlsx	108.87	2.97	4.64894	23.46	46	M	32	120	480	3460	96	1.5	38.4	366.57	399
2月.xlsx	83.8	2.58	4.14514	22.75	47	F	32	100	510	3100	102	1.5	38.4	324.81	358
2月.xlsx	83.73	2.32	4.02325	20.67	25	M	32	120	389	3440	77.8	1.5	38.4	360.91	396
2月.xlsx	93.41	2.81	4.42278	23.31	49	F	32	120	351	3160	70.2	1.5	38.4	332.42	365
2月.xlsx	103.22	2.99	4.7234	23.21	56	F	32	100	581	3280	116.2	1.5	38.4	345.22	378
2月.xlsx	110.92	2.88	4.69732	22.34	33	M	32	120	458	3650	91.6	1.5	38.4	385.14	420
2月.xlsx	111.61	3.44	5.41834	23.29	50	F	32	120	555	3110	111	1.5	38.4	324.45	359
2月.xlsx	99.18	2.6	4.28132	22.08	25	M	32	100	613	3600	122.6	1.5	38.4	381.46	415
2月.xlsx	111.93	3.35	5.15971	23.9	24	F	32	120	539	3200	107.8	1.5	38.4	334.12	369
2月.xlsx	94.98	2.41	4.08676	21.28	32	F	32	100	528	3630	105.6	1.5	38.4	394.11	418
2月.xlsx	84.61	2.49	4.20694	21.38	29	F	32	100	572	3150	114.4	1.5	38.4	339.8	363
2月.xlsx	80.42	2.15	3.67678	21.05	25	M	32	100	558	3540	111.6	1.5	38.4	374.05	408
2月.xlsx	93.63	2.88	4.55967	23.15	27	F	32	120	365	3100	73	1.5	38.4	325.1	358
2月.xlsx	78.47	2.49	3.90046	23.44	44	F	32	100	446	3010	89.2	1.5	38.4	315.14	347
2月.xlsx	75.94	2.32	3.9821	20.95	34	F	32	100	563	3130	112.6	1.5	38.4	327.33	361
2月.xlsx	82.34	2.43	4.06208	21.67	37	F	32	100	565	3240	113	1.5	38.4	338.85	373
2月.xlsx	74.9	2.12	3.55039	21.62	56	F	32	100	380	3360	76	1.5	38.4	353.3	387
2月.xlsx	113.54	3.1	4.69641	24.35	50	M	32	120	458	3460	91.6	1.5	38.4	366.26	399
2月.xlsx	77.23	2.63	4.11522	23.47	29	F	32	100	446	2840	89.2	1.5	38.4	293.65	328
2月.xlsx	124.69	3.17	4.75683	24.61	31	M	32	120	438	3700	87.6	1.5	38.4	393.34	426
2月.xlsx	106.67	2.83	4.66176	22.07	22	M	32	120	449	3550	89.8	1.5	38.4	376.93	409
2月.xlsx	97.23	2.58	4.2142	22.3	29	M	32	100	554	3570	110.8	1.5	38.4	376.86	411
2月.xlsx	92.73	3.06	4.65628	24.23	42	F	32	120	383	2930	76.6	1.5	38.4	303.04	338
2月.xlsx	82.52	2.26	3.78624	21.61	33	F	32	100	482	3470	96.4	1.5	38.4	365.13	400
2月.xlsx	105.09	2.77	4.54787	22.16	63	M	32	120	370	3590	74	1.5	38.4	379.39	414
2月.xlsx	104.62	3.15	4.85523	23.88	33	M	32	120	413	3180	82.6	1.5	38.4	332.13	366
2月.xlsx	102.31	2.95	4.63292	23.37	21	F	32	120	456	3320	91.2	1.5	38.4	346.81	382
2月.xlsx	107.52	3.16	5.51426	20.5	47	F	32	120	558	870	55.8	3	38.4	340.25	352
2月.xlsx	75.42	2.36	3.95958	21.57	30	F	32	100	516	3060	103.2	1.5	38.4	319.58	353
2月.xlsx	81.13	2.48	4.15939	21.58	25	F	32	100	513	3140	102.6	1.5	38.4	327.14	362
2月.xlsx	90.75	2.9	4.51443	23.61	51	F	32	120	398	3020	79.6	1.5	38.4	312.93	348
2月.xlsx	100.34	3.04	4.89497	22.69	22	F	32	120	403	3160	80.6	1.5	38.4	330.07	364
2月.xlsx	110.18	2.66	4.61117	20.68	30	F	32	80	650	3890	130	1.5	38.4	414.21	448
2月.xlsx	86.28	2.55	4.0298	23.2	42	F	32	100	550	3230	110	1.5	38.4	338.35	373
2月.xlsx	99.89	3.19	4.8827	24.07	49	F	32	120	555	3020	111	1.5	38.4	313.13	348
2月.xlsx	123.44	3.73	5.72183	24.01	46	F	32	120	576	3160	115.2	1.5	38.4	330.94	364
2月.xlsx	111.46	3.33	5.18191	23.62	33	M	32	120	559	3200	111.8	1.5	38.4	334.71	369
2月.xlsx	106.7	2.92	4.75907	22.36	43	M	32	120	517	3460	103.4	1.5	38.4	365.41	398
2月.xlsx	85.63	2.56	4.33634	21.31	24	F	32	120	377	3190	75.4	1.5	38.4	334.49	367
2月.xlsx	80.42	2.32	3.98503	20.93	28	F	32	100	497	3320	99.4	1.5	38.4	346.64	382
2月.xlsx	104.27	3.08	4.7005	24.15	22	M	32	120	380	3220	76	1.5	38.4	338.54	371
2月.xlsx	119.28	3.26	5.03032	23.85	31	M	32	120	523	3470	104.6	1.5	38.4	365.89	400
2月.xlsx	113.39	3.22	4.82299	24.66	33	F	32	120	334	3340	66.8	1.5	38.4	352.14	385
2月.xlsx	116.27	3.58	5.38194	24.56	42	F	32	120	523	3100	104.6	1.5	38.4	324.78	358
2月.xlsx	71.31	2.15	3.65793	21.19	25	F	32	100	400	3160	80	1.5	38.4	331.67	364
2月.xlsx	111.06	3.13	4.68475	24.68	44	M	32	120	490	3380	98	1.5	38.4	354.82	390
2月.xlsx	86.55	2.78	4.41105	23.09	28	M	32	100	528	2980	105.6	1.5	38.4	311.33	344
2月.xlsx	85.65	2.3	3.93041	21.07	68	M	32	100	541	960	54.1	3	38.4	372.39	386
2月.xlsx	81.25	2.43	3.91995	22.64	40	F	32	100	439	3190	87.8	1.5	38.4	334.36	368
2月.xlsx	109.66	3.15	4.89102	23.68	35	M	32	120	429	3310	85.8	1.5	38.4	348.13	381
2月.xlsx	78.27	2.45	4.04173	22.03	26	F	32	100	459	3060	91.8	1.5	38.4	319.47	353
2月.xlsx	98.25	2.77	4.46841	22.64	18	M	32	120	353	3380	70.6	1.5	38.4	354.69	390
2月.xlsx	76.76	2.45	3.95076	22.65	27	F	32	100	436	3000	87.2	1.5	38.4	313.31	346
2月.xlsx	109.45	2.83	4.53513	22.82	30	M	32	120	373	3640	74.6	1.5	38.4	386.75	419
2月.xlsx	97.13	3.04	4.79358	23.26	56	F	32	120	351	3080	70.2	1.5	38.4	319.51	355
2月.xlsx	96.03	2.97	4.58789	23.82	32	F	32	120	348	3110	69.6	1.5	38.4	323.33	358
2月.xlsx	86.3	2.45	4.10153	21.63	23	F	32	100	493	3340	98.6	1.5	38.4	352.24	385
2月.xlsx	109.11	3.13	4.77681	24.15	35	F	32	120	353	3330	70.6	1.5	38.4	348.59	383
2月.xlsx	86.1	2.71	4.25756	23.36	48	F	32	100	441	3050	88.2	1.5	38.4	317.71	352
2月.xlsx	117.11	3.17	4.70644	24.9	39	F	32	120	343	3500	68.6	1.5	38.4	369.43	404
2月.xlsx	72.64	2.15	3.68219	21.01	24	F	32	100	452	3230	90.4	1.5	38.4	337.86	372
2月.xlsx	125.36	3.28	4.99105	24.23	76	M	32	120	427	3490	85.4	1.5	38.4	382.2	402
2月.xlsx	107.09	3.17	4.89863	23.81	24	F	32	120	414	3190	82.8	1.5	38.4	337.82	368
2月.xlsx	105.67	3.06	4.54646	24.88	39	F	32	120	329	3200	65.8	1.5	38.4	345.33	369
2月.xlsx	89.75	2.45	3.90604	22.96	34	F	32	100	470	3460	94	1.5	38.4	366.33	399
2月.xlsx	97.29	2.59	4.33591	21.63	30	M	32	120	361	3420	72.2	1.5	38.4	375.64	394
2月.xlsx	107.29	2.97	4.53596	24.13	33	F	32	120	339	3420	67.8	1.5	38.4	361.25	395
2月.xlsx	78.94	2.37	3.81054	22.73	44	F	32	100	454	3100	90.8	1.5	38.4	333.08	358
2月.xlsx	86.08	2.33	3.98753	21.03	33	F	32	100	587	3490	117.4	1.5	38.4	369.44	402
2月.xlsx	109.88	3.08	4.64389	24.48	22	M	32	120	357	3250	71.4	1.5	38.4	356.75	375
2月.xlsx	121.48	3.01	4.80767	22.91	57	M	32	120	493	3660	98.6	1.5	38.4	403.59	422
2月.xlsx	96.93	2.7	4.13725	24.04	32	F	32	100	475	3300	95	1.5	38.4	359	380
2月.xlsx	114.7	2.83	4.44936	23.34	35	M	32	120	377	3670	75.4	1.5	38.4	405.3	423
2月.xlsx	124.44	3.19	4.83808	24.32	32	M	32	120	450	3540	90	1.5	38.4	390.09	408
2月.xlsx	125.05	3.24	5.06784	23.48	47	M	32	120	568	3520	113.6	1.5	38.4	385.96	405
2月.xlsx	86.59	2.38	3.97266	21.71	23	F	32	100	560	3310	112	1.5	38.4	363.82	382
2月.xlsx	112.26	3.1	4.63814	24.69	33	F	32	100	559	3400	111.8	1.5	38.4	362.13	392
2月.xlsx	103.16	3.01	4.84488	22.7	27	F	32	120	395	3130	79	1.5	38.4	342.72	361
2月.xlsx	105.62	2.81	4.30738	24.03	25	M	32	100	551	3420	110.2	1.5	38.4	375.87	395
2月.xlsx	70.05	2.1	3.69562	20.27	24	F	32	100	500	3200	100	1.5	38.4	333.57	369
2月.xlsx	87.68	2.59	4.08101	23.28	39	F	32	100	555	3220	111	1.5	38.4	338.53	371
2月.xlsx	81.31	2.21	3.80865	20.84	90	M	32	100	512	940	51.2	3	38.4	367.92	380
2月.xlsx	95.37	2.9	4.66611	22.71	62	F	32	120	399	3150	79.8	1.5	38.4	328.86	363
2月.xlsx	95.18	2.81	4.52795	22.67	39	F	32	120	395	3230	79	1.5	38.4	338.72	373
2月.xlsx	92.59	2.66	4.32895	22.4	37	F	32	100	581	3310	116.2	1.5	38.4	348.08	381
2月.xlsx	82.15	2.33	3.91931	21.5	40	F	32	100	431	3360	86.2	1.5	38.4	352.58	387
2月.xlsx	100.74	2.9	4.70051	22.51	41	F	32	120	382	3320	76.4	1.5	38.4	347.38	382
2月.xlsx	90.62	2.86	4.60175	22.71	48	F	32	120	472	3050	94.4	1.5	38.4	316.85	352
2月.xlsx	123.28	3.37	5.03101	24.75	42	M	32	120	382	3380	76.4	1.5	38.4	365.82	389
2月.xlsx	113.99	3.19	5.01904	23.32	35	F	32	120	372	3400	74.4	1.5	38.4	357.34	392
2月.xlsx	93.43	2.6	4.3783	21.47	65	F	32	100	598	3410	119.6	1.5	38.4	359.35	393
2月.xlsx	115.5	3.11	5.0298	22.57	33	M	32	100	650	3510	130	1.5	38.4	371.38	405
2月.xlsx	91.84	2.66	4.33531	22.36	86	F	32	100	634	3160	126.8	1.5	38.4	345.26	364
2月.xlsx	69.91	1.99	3.50848	20.22	22	F	32	100	380	3340	76	1.5	38.4	351.31	385
2月.xlsx	121.77	2.85	4.5823	22.73	55	M	32	100	650	2270	130	1.5	38.4	427.26	459
2月.xlsx	109.41	3.13	4.81025	23.96	57	F	32	120	382	3330	76.4	1.5	38.4	349.55	384
2月.xlsx	111.08	2.92	4.71385	22.62	22	M	32	120	433	3580	86.6	1.5	38.4	380.41	413
2月.xlsx	100.61	3.01	4.76549	23.15	33	F	32	120	403	3160	80.6	1.5	38.4	334.25	364
2月.xlsx	113.93	2.88	4.67324	22.48	30	M	32	120	501	3740	100.2	1.5	38.4	395.59	431
2月.xlsx	101.03	2.79	4.54719	22.36	25	M	32	120	365	3440	73	1.5	38.4	362.11	397
2月.xlsx	112.57	2.97	4.84056	22.36	31	M	32	120	515	3580	103	1.5	38.4	379.02	412
2月.xlsx	119.62	3.24	5.23235	22.61	24	M	32	120	662	3500	132.4	1.5	38.4	369.2	404
2月.xlsx	110.03	3.04	4.58695	24.46	47	M	32	120	328	3430	65.6	1.5	38.4	361.94	395
2月.xlsx	120.05	3.31	5.04966	24.16	34	M	32	120	424	3450	84.8	1.5	38.4	362.69	397
2月.xlsx	110.52	3.06	4.6597	24.21	49	F	32	120	365	3440	73	1.5	38.4	361.18	396
2月.xlsx	96.89	2.74	4.35078	23.07	44	F	32	100	520	3360	104	1.5	38.4	353.61	387
2月.xlsx	106.42	2.83	4.59379	22.47	28	M	32	120	409	3490	81.8	1.5	38.4	376.04	402
2月.xlsx	123.62	3.64	5.47817	24.53	38	F	32	120	474	3160	94.8	1.5	38.4	339.62	364
2月.xlsx	124.22	3.33	4.99325	24.63	50	M	32	120	534	3460	106.8	1.5	38.4	373.03	399
2月.xlsx	110.31	2.86	4.48004	23.44	25	M	32	120	450	3650	90	1.5	38.4	385.7	421
2月.xlsx	106.51	2.81	4.30422	24.05	40	F	32	100	431	3590	86.2	1.5	38.4	379.04	414
2月.xlsx	106.31	3.02	4.60555	24.17	30	M	32	100	578	3340	115.6	1.5	38.4	352.02	385
2月.xlsx	130.91	3.49	5.20633	24.77	72	M	32	120	662	3560	132.4	1.5	38.4	375.1	410
2月.xlsx	119	3.97	6.02549	24.3	48	F	32	100	650	2870	130	1.5	38.4	299.75	330
2月.xlsx	94.61	2.54	4.0525	22.94	34	M	32	100	536	3450	107.2	1.5	38.4	372.48	398
2月.xlsx	80.77	2.66	4.21136	23.15	52	F	32	100	580	2800	116	1.5	38.4	303.65	323
2月.xlsx	110.61	3.37	5.15632	24.08	38	F	32	120	431	3130	86.2	1.5	38.4	328.22	361
2月.xlsx	78.37	2.56	4.23562	21.95	54	F	32	100	559	2960	111.8	1.5	38.4	306.13	341
2月.xlsx	101.65	2.97	4.6353	23.54	37	F	32	120	383	3250	76.6	1.5	38.4	342.26	375
2月.xlsx	85.14	2.62	4.17554	22.97	57	F	32	100	461	3120	92.2	1.5	38.4	324.96	359
2月.xlsx	121.33	3.78	5.62241	24.85	25	F	32	120	543	2940	108.6	1.5	38.4	320.98	339
2月.xlsx	113.76	2.95	4.68079	23.09	28	M	32	120	466	3650	93.2	1.5	38.4	385.63	421
2月.xlsx	92.16	2.45	4.11058	21.57	32	F	32	100	457	3550	91.4	1.5	38.4	376.16	409
2月.xlsx	96.85	2.95	4.48067	24.28	37	F	32	120	382	3150	76.4	1.5	38.4	328.31	363
2月.xlsx	97.64	2.95	4.5503	23.86	25	F	32	120	388	3170	77.6	1.5	38.4	330.98	366
2月.xlsx	71.96	2.03	3.58558	20.17	24	F	32	100	467	3250	93.4	1.5	38.4	354.48	374
2月.xlsx	110.83	3.1	4.71542	24.24	51	M	32	120	483	3390	96.6	1.5	38.4	357.52	391
2月.xlsx	108.78	2.92	4.71904	22.59	29	M	32	120	478	3530	95.6	1.5	38.4	372.53	407
2月.xlsx	71.39	2.17	3.6906	21.2	49	F	32	100	485	3150	97	1.5	38.4	328.99	363
2月.xlsx	128.31	3.95	6.18293	23.46	68	F	32	120	594	840	59.4	3	38.4	324.84	338
2月.xlsx	119.07	3.24	4.88154	24.5	50	M	32	120	537	3480	107.4	1.5	38.4	367.5	401
2月.xlsx	86.39	2.29	3.85768	21.46	38	M	32	100	650	3570	130	1.5	38.4	377.25	411
2月.xlsx	114.84	2.79	4.55889	22.29	25	M	32	120	391	3870	78.2	1.5	38.4	411.61	446
2月.xlsx	114.17	3.24	5.05669	23.54	33	M	32	120	656	3360	131.2	1.5	38.4	352.38	387
2月.xlsx	117.37	3.22	4.78068	24.9	40	M	32	120	446	3460	89.2	1.5	38.4	364.5	398
2月.xlsx	82.88	2.58	4.2266	22.22	42	F	32	100	559	3090	111.8	1.5	38.4	321.24	356
2月.xlsx	111.04	3.1	4.65691	24.58	32	M	32	120	355	3410	71	1.5	38.4	358.19	393
2月.xlsx	90.05	2.65	4.49374	21.28	21	F	32	120	369	3230	73.8	1.5	38.4	339.81	372
2月.xlsx	91.75	2.51	4.11646	22.19	38	F	32	100	453	3460	90.6	1.5	38.4	365.54	399
2月.xlsx	104.37	2.72	4.40228	22.55	23	M	32	120	420	3610	84	1.5	38.4	383.71	416
2月.xlsx	96.19	2.86	4.52302	23.18	56	F	32	100	562	3190	112.4	1.5	38.4	336.33	368
2月.xlsx	89.11	2.86	4.528	23.15	39	F	32	120	356	3000	71.2	1.5	38.4	311.57	346
2月.xlsx	128.87	3.53	5.31652	24.51	22	M	32	120	592	3470	118.4	1.5	38.4	365.07	400
2月.xlsx	104.44	2.93	4.4798	24.1	37	M	32	100	571	3390	114.2	1.5	38.4	356.45	390
2月.xlsx	101.8	2.95	4.56537	23.77	35	M	32	120	351	3280	70.2	1.5	38.4	345.08	378
2月.xlsx	110.41	3.17	4.80422	24.34	40	M	32	120	372	3310	74.4	1.5	38.4	348.3	381
2月.xlsx	105.31	2.81	4.3153	23.98	23	M	32	120	340	3540	68	1.5	38.4	374.77	408
2月.xlsx	76.12	2.41	3.9481	22.22	38	F	32	100	433	3030	86.6	1.5	38.4	315.85	349
2月.xlsx	123.45	3.35	4.98282	24.85	35	M	32	120	447	3500	89.4	1.5	38.4	368.51	403
2月.xlsx	102.51	3.13	4.64535	24.91	46	F	32	120	367	3130	73.4	1.5	38.4	327.51	361
2月.xlsx	98.92	2.97	4.73508	22.96	47	F	32	120	335	3180	67	1.5	38.4	333.06	367
2月.xlsx	108.3	2.68	4.43905	21.92	36	M	32	120	433	3810	86.6	1.5	38.4	404.1	439
2月.xlsx	115.84	3.4	5.09073	24.67	35	F	32	120	479	3250	95.8	1.5	38.4	340.71	374
2月.xlsx	96.51	2.74	4.39574	22.79	27	F	32	120	352	3340	70.4	1.5	38.4	352.23	385
2月.xlsx	103.73	3.06	4.54146	24.91	33	F	32	100	530	3240	106	1.5	38.4	338.99	373
2月.xlsx	105.6	2.93	4.9051	21.63	45	F	32	100	650	920	65	3	38.4	360.41	373
2月.xlsx	80.47	2.37	4.02483	21.24	32	F	32	100	437	3230	87.4	1.5	38.4	339.54	372
2月.xlsx	123.91	3.19	4.95859	23.65	31	M	32	120	470	3660	94	1.5	38.4	388.43	422
2月.xlsx	74.88	2.3	3.83068	21.77	34	F	32	100	381	3120	76.2	1.5	38.4	325.57	359
2月.xlsx	107.36	3.28	5.05004	23.91	34	F	32	120	461	3130	92.2	1.5	38.4	327.32	360
2月.xlsx	111.3	3.35	5.59177	21.71	40	F	32	120	534	860	53.4	3	38.4	332.24	346
2月.xlsx	131.93	3.7	5.94022	22.77	61	F	32	120	600	920	60	3	38.4	356.57	371
2月.xlsx	104.97	3.09	5.06953	22.18	66	F	32	100	650	870	65	3	38.4	339.71	352
2月.xlsx	117.1	3.19	4.83098	24.36	32	M	32	120	373	3480	74.6	1.5	38.4	367.08	401
2月.xlsx	97.85	3.06	5.04804	22.03	52	F	32	120	590	3080	118	1.5	38.4	319.77	355
2月.xlsx	103.47	3.26	4.92432	24.43	64	F	32	120	446	3040	89.2	1.5	38.4	317.39	350
2月.xlsx	80.64	2.44	3.86447	23.14	47	F	32	100	408	3160	81.6	1.5	38.4	330.49	364
2月.xlsx	108.42	3.06	5.23877	21.02	23	F	32	120	551	3230	110.2	1.5	38.4	354.31	372
2月.xlsx	80.56	2.3	3.90739	21.23	29	F	32	100	582	3280	116.4	1.5	38.4	350.26	378
2月.xlsx	128.35	3.44	5.10918	24.89	48	M	32	120	445	3520	89	1.5	38.4	373.11	406
2月.xlsx	121.51	3.06	4.9909	22.34	31	M	32	120	494	3660	98.8	1.5	38.4	397.09	421
2月.xlsx	120.66	2.86	4.56641	22.92	25	M	32	120	403	3860	80.6	1.5	38.4	421.89	445
2月.xlsx	96.9	3.06	4.61373	24.48	52	F	32	120	337	2960	67.4	1.5	38.4	316.67	341
2月.xlsx	83.79	2.25	3.81684	21.27	48	F	32	100	421	3440	84.2	1.5	38.4	372.4	396
2月.xlsx	99.17	2.7	4.46234	21.98	73	M	32	120	422	3460	84.4	1.5	38.4	367.3	399
2月.xlsx	115.48	3.28	4.95635	24.42	26	M	32	120	419	3210	83.8	1.5	38.4	352.07	370
2月.xlsx	110.55	3.31	4.98152	24.53	77	F	32	120	474	3060	94.8	1.5	38.4	333.99	353
2月.xlsx	118.2	3.28	4.91467	24.65	22	M	32	120	639	3390	127.8	1.5	38.4	360.37	391
2月.xlsx	123.49	3.15	4.69568	24.79	45	M	32	120	442	3610	88.4	1.5	38.4	392.03	416
2月.xlsx	93.58	2.67	4.02571	24.48	48	F	32	100	525	3270	105	1.5	38.4	350.49	377
2月.xlsx	75.37	2.21	3.78912	20.98	42	F	32	100	361	3140	72.2	1.5	38.4	341.04	362
2月.xlsx	99.42	3.37	4.99603	24.94	69	F	32	120	419	2710	83.8	1.5	38.4	295.01	313
2月.xlsx	115.29	3.49	5.21207	24.74	32	F	32	120	531	3070	106.2	1.5	38.4	330.34	354
2月.xlsx	125.29	3.4	5.05905	24.84	33	M	32	120	432	3360	86.4	1.5	38.4	368.5	388
2月.xlsx	110.16	2.99	4.57154	24.1	48	M	32	100	550	3360	110	1.5	38.4	368.43	387
2月.xlsx	127.28	3.22	4.82299	24.66	39	M	32	120	641	3650	128.2	1.5	38.4	395.28	420
2月.xlsx	86.84	2.37	3.94581	21.78	25	M	32	100	627	3340	125.4	1.5	38.4	366.41	385
2月.xlsx	116.83	2.92	4.79943	22.13	26	M	32	120	527	3730	105.4	1.5	38.4	400.1	430
2月.xlsx	86.31	2.38	4.08059	20.98	31	F	32	100	511	3330	102.2	1.5	38.4	362.65	383
2月.xlsx	77.79	2.4	3.86871	22.66	69	F	32	100	323	3110	64.6	1.5	38.4	324.13	359
2月.xlsx	87.89	2.52	4.0711	22.6	75	F	32	100	542	3180	108.4	1.5	38.4	348.77	367
2月.xlsx	81.95	2.37	3.97636	21.57	39	F	32	100	520	3290	104	1.5	38.4	345.78	380
2月.xlsx	106.83	2.71	4.33645	22.86	42	M	32	100	598	3610	119.6	1.5	38.4	394.21	416
2月.xlsx	124.19	3.24	4.98479	23.93	25	M	32	120	511	3610	102.2	1.5	38.4	383.3	416
2月.xlsx	77.57	2.69	4.06183	24.44	79	F	32	100	455	2660	91	1.5	38.4	288.36	307
2月.xlsx	84.95	2.65	4.31743	22.37	25	F	32	100	508	2940	101.6	1.5	38.4	320.57	339
2月.xlsx	116.92	3.37	5.01441	24.84	57	F	32	120	474	3160	94.8	1.5	38.4	346.94	365
2月.xlsx	91.04	2.97	4.67461	23.31	52	F	32	120	423	2960	84.6	1.5	38.4	306.53	341
2月.xlsx	99.82	3.1	4.65179	24.61	61	F	32	100	495	2980	99	1.5	38.4	322	344
2月.xlsx	90.95	2.63	4.29114	22.33	29	M	32	120	443	3160	88.6	1.5	38.4	345.82	364
2月.xlsx	91.96	2.66	4.26427	22.81	30	F	32	100	521	3160	104.2	1.5	38.4	345.71	364
2月.xlsx	106.99	2.81	4.61016	22.18	33	F	32	120	326	3460	65.2	1.5	38.4	380.75	399
2月.xlsx	74.84	2.19	3.79085	20.72	27	F	32	100	455	3220	91	1.5	38.4	341.74	371
2月.xlsx	84.24	2.43	3.98379	22.2	27	F	32	100	501	3300	100.2	1.5	38.4	346.67	381
2月.xlsx	81.44	2.69	4.29025	22.95	52	F	32	100	480	2930	96	1.5	38.4	302.75	338
2月.xlsx	109.9	2.95	4.5788	23.69	46	M	32	120	382	3520	76.4	1.5	38.4	372.54	406
2月.xlsx	95.09	2.59	4.28368	21.96	43	M	32	120	384	3490	76.8	1.5	38.4	367.14	403
2月.xlsx	109.19	3.08	4.67984	24.27	26	F	32	120	417	3380	83.4	1.5	38.4	354.51	389
[truncated: 8,288 more rows]

## Sheet: 26cm<Dw<30cm
Source.Name	Dose value in DLP [mGy cm]	Dose value in CTDIvol [mGy]	Dose value in SSDE [mGy]	WED [cm]	Patient Age	Sex	Phantom Size	Exp-Volt. [kV]	Exp-Curr. [mA]	Exp-Time [ms]	mAs	Pitch Factor	Total Collimation [mm]	Scan Length Calculated	Scan Length
19.11.xlsx	113.93	3.21	4.71016	25.22	65	M	32	100	561	3370	112.2	1.5	38.4	354.92	388
19.11.xlsx	117.79	4.34	5.88915	27.35	81	F	32	120	490	2640	98	1.5	38.4	271.41	305
19.11.xlsx	99.43	3.29	4.58733	26.61	76	F	32	100	397	2930	79.4	1.5	38.4	302.22	337
19.11.xlsx	100.68	3.4	4.84631	26.01	64	M	32	100	531	2730	106.2	1.5	38.4	296.12	314
19.11.xlsx	108.65	3.51	4.69517	27.74	52	F	32	120	303	2840	60.6	1.5	38.4	309.54	328
19.11.xlsx	119.5	3.76	5.41682	25.72	79	M	32	120	343	3060	68.6	1.5	38.4	317.82	352
19.11.xlsx	114.46	3.33	4.85227	25.41	29	M	32	100	516	3140	103.2	1.5	38.4	343.72	362
19.11.xlsx	101.19	3.42	4.81787	26.33	61	F	32	120	290	2860	58	1.5	38.4	295.88	329
19.11.xlsx	117.28	3.73	5.35981	25.79	80	M	32	120	400	2880	80	1.5	38.4	314.42	332
19.11.xlsx	116.63	3.42	4.7721	26.59	89	M	32	120	342	3120	68.4	1.5	38.4	341.02	359
19.11.xlsx	94.21	3.22	4.61001	25.89	58	F	32	100	487	2830	97.4	1.5	38.4	292.58	326
19.11.xlsx	113.05	3.24	4.7142	25.45	38	M	32	120	366	3310	73.2	1.5	38.4	348.92	382
19.11.xlsx	118.25	3.33	4.82739	25.55	24	M	32	120	355	3380	71	1.5	38.4	355.11	390
19.11.xlsx	89.73	3.06	4.40999	25.71	61	F	32	100	390	2710	78	1.5	38.4	293.24	312
19.11.xlsx	117	3.51	4.97562	26.16	36	M	32	120	-	-	-	-	-	333.33	333.33
19.11.xlsx	99.3	3.07	4.5097	25.19	47	M	32	100	509	3110	101.8	1.5	38.4	323.45	358
19.11.xlsx	116.68	3.39	4.80375	26.17	65	M	32	100	501	3280	100.2	1.5	38.4	344.19	378
19.11.xlsx	116.38	3.35	4.80494	25.84	61	M	32	120	347	3320	69.4	1.5	38.4	347.4	382
19.11.xlsx	114.06	3.37	4.91416	25.39	77	M	32	120	307	3150	61.4	1.5	38.4	338.46	363
19.11.xlsx	110.93	3.73	5.15331	26.86	63	F	32	120	429	2730	85.8	1.5	38.4	297.4	315
19.11.xlsx	103.42	3.76	5.25037	26.57	72	F	32	120	363	2620	72.6	1.5	38.4	275.05	302
19.11.xlsx	82.29	2.99	4.11428	26.97	80	F	32	100	410	2590	82	1.5	38.4	275.22	298
19.11.xlsx	108.3	3.78	5.0378	27.84	79	F	32	120	293	2720	58.6	1.5	38.4	286.51	314
19.11.xlsx	85.66	2.92	4.31621	25.02	47	F	32	100	492	2830	98.4	1.5	38.4	293.36	326
19.11.xlsx	115.05	3.76	5.21387	26.76	63	F	32	120	314	2870	62.8	1.5	38.4	305.98	330
19.11.xlsx	113.12	3.87	5.4518	26.33	63	F	32	120	342	2840	68.4	1.5	38.4	292.3	327
19.11.xlsx	111.48	3.73	5.0577	27.37	72	F	32	120	398	2830	79.6	1.5	38.4	298.87	326
19.11.xlsx	117.47	4	5.3703	27.64	81	F	32	120	437	2830	87.4	1.5	38.4	293.68	326
19.11.xlsx	86.09	3.02	4.34436	25.76	61	F	32	100	358	2680	71.6	1.5	38.4	285.07	309
19.11.xlsx	117.99	3.62	5.23624	25.61	84	F	32	120	512	3070	102.4	1.5	38.4	325.94	354
19.11.xlsx	111	3.82	5.10047	27.79	59	F	32	120	-	-	-	-	-	290.58	290.58
19.11.xlsx	113	3.44	5.03839	25.27	55	F	32	120	-	-	-	-	-	328.49	328.49
19.11.xlsx	112.8	3.69	5.25967	26.01	73	F	32	120	532	2940	106.4	1.5	38.4	305.69	339
19.11.xlsx	117.18	3.51	4.93015	26.41	54	M	32	120	371	3200	74.2	1.5	38.4	333.85	369
19.11.xlsx	102.05	3.19	4.66708	25.3	85	M	32	120	449	2970	89.8	1.5	38.4	319.91	342
19.11.xlsx	118.63	3.37	4.93224	25.29	43	M	32	120	506	3350	101.2	1.5	38.4	352.02	386
19.11.xlsx	89.35	2.97	4.274	25.75	82	F	32	100	481	2890	96.2	1.5	38.4	300.84	333
19.11.xlsx	116.76	3.73	5.08004	27.25	53	F	32	120	336	3020	67.2	1.5	38.4	313.03	348
19.11.xlsx	118.67	4.18	5.37992	28.79	66	M	32	120	441	2760	88.2	1.5	38.4	283.9	318
19.11.xlsx	97.25	3.21	4.74488	25.02	54	F	32	100	471	2920	94.2	1.5	38.4	302.96	336
19.11.xlsx	89.29	3.25	4.68038	25.73	59	F	32	100	472	2600	94.4	1.5	38.4	274.74	299
19.11.xlsx	101.47	3.19	4.66194	25.33	67	F	32	100	432	2940	86.4	1.5	38.4	318.09	339
19.11.xlsx	116.38	3.55	5.01204	26.27	65	F	32	120	349	3010	69.8	1.5	38.4	327.83	347
19.11.xlsx	111.51	3.21	4.64489	25.6	55	F	32	100	432	3290	86.4	1.5	38.4	347.38	379
19.11.xlsx	119.53	3.37	4.91416	25.39	65	M	32	120	316	3360	63.2	1.5	38.4	354.69	388
19.11.xlsx	107.87	3.6	5.24184	25.43	70	F	32	120	483	2780	96.6	1.5	38.4	299.64	320
19.11.xlsx	87.92	3.37	4.70578	26.57	74	F	32	100	486	2550	97.2	1.5	38.4	260.89	294
19.11.xlsx	117.1	3.92	5.70359	25.45	56	F	32	100	650	2880	130	1.5	38.4	298.72	332
19.11.xlsx	117.37	3.49	5.15687	25.03	68	M	32	120	456	3210	91.2	1.5	38.4	336.3	370
19.11.xlsx	110.11	3.49	4.99289	25.91	51	F	32	120	361	2950	72.2	1.5	38.4	315.5	340
19.11.xlsx	116.94	3.53	5.12296	25.52	41	M	32	120	383	3030	76.6	1.5	38.4	331.27	350
19.11.xlsx	101.5	3.42	5.04787	25.06	81	F	32	120	346	2860	69.2	1.5	38.4	296.78	330
19.11.xlsx	112.81	3.73	4.97664	27.81	53	F	32	120	337	2910	67.4	1.5	38.4	302.44	336
19.11.xlsx	118.61	3.29	4.61436	26.45	83	M	32	100	462	3420	92.4	1.5	38.4	360.52	394
19.11.xlsx	115.21	3.65	5.03353	26.91	74	F	32	100	471	2910	94.2	1.5	38.4	315.64	336
19.11.xlsx	83.06	3.18	4.56111	25.84	72	F	32	100	532	2420	106.4	1.5	38.4	261.19	279
19.11.xlsx	106.58	3.19	4.64656	25.42	49	F	32	100	650	3060	130	1.5	38.4	334.11	352
19.11.xlsx	111.17	3.98	5.28685	27.93	30	F	32	120	435	2710	87	1.5	38.4	279.32	312
19.11.xlsx	104.97	3.37	4.83718	25.82	55	F	32	120	347	3000	69.4	1.5	38.4	311.48	345
19.11.xlsx	117.8	3.73	5.15709	26.84	53	M	32	120	400	3030	80	1.5	38.4	315.82	349
19.11.xlsx	118.9	3.67	5.12469	26.57	64	F	32	120	325	3100	65	1.5	38.4	323.98	357
19.11.xlsx	99.18	3.26	4.76599	25.32	67	M	32	100	469	2930	93.8	1.5	38.4	304.23	338
19.11.xlsx	92.09	3.53	4.97283	26.33	81	F	32	120	336	2570	67.2	1.5	38.4	260.88	296
19.11.xlsx	107.58	3.37	4.7614	26.25	85	F	32	100	467	3060	93.4	1.5	38.4	319.23	353
19.11.xlsx	112.98	3.18	4.56278	25.83	62	M	32	100	534	3370	106.8	1.5	38.4	355.28	388
19.11.xlsx	115.19	3.58	4.99719	26.58	55	M	32	120	495	2950	99	1.5	38.4	321.76	340
19.11.xlsx	88.23	2.82	4.14094	25.2	74	M	32	100	438	2870	87.6	1.5	38.4	312.87	331
19.11.xlsx	120	3.96	5.65282	25.97	50	F	32	120	584	2930	116.8	1.5	38.4	303.03	338
19.11.xlsx	100.03	3.26	4.64164	26.04	49	M	32	100	430	2960	86	1.5	38.4	306.84	341
19.11.xlsx	101.95	3.15	4.57988	25.47	65	M	32	100	575	3110	115	1.5	38.4	323.65	358
19.11.xlsx	110.2	3.46	5.09567	25.12	42	F	32	120	432	3040	86.4	1.5	38.4	318.5	351
19.11.xlsx	112.78	3.31	4.81781	25.44	54	M	32	120	332	3250	66.4	1.5	38.4	340.73	374
19.11.xlsx	101.8	3.36	4.84412	25.7	49	F	32	100	521	2930	104.2	1.5	38.4	302.98	338
19.11.xlsx	116.45	3.44	5.01439	25.4	48	F	32	120	365	3230	73	1.5	38.4	338.52	373
19.11.xlsx	111.78	3.42	4.88557	25.95	36	F	32	120	315	3140	63	1.5	38.4	326.84	362
19.11.xlsx	106.35	3.42	4.9524	25.58	26	F	32	120	335	3000	67	1.5	38.4	310.96	345
19.11.xlsx	96.94	3.15	4.64082	25.11	43	F	32	100	520	2960	104	1.5	38.4	307.75	342
19.11.xlsx	119.57	3.4	4.96702	25.34	37	M	32	120	350	3210	70	1.5	38.4	351.68	370
19.11.xlsx	111.49	3.42	5.02014	25.21	47	F	32	120	345	3120	69	1.5	38.4	325.99	360
19.11.xlsx	90.63	3.14	4.4397	26.23	46	F	32	100	523	2670	104.6	1.5	38.4	288.63	308
19.11.xlsx	112.83	3.32	4.75143	25.9	56	M	32	100	520	3260	104	1.5	38.4	339.85	375
19.11.xlsx	114.78	3.46	4.91737	26.09	51	M	32	120	337	3170	67.4	1.5	38.4	331.73	366
19.11.xlsx	109.35	3.58	4.99168	26.61	51	M	32	120	402	2940	80.4	1.5	38.4	305.45	339
19.11.xlsx	112.11	3.26	4.75201	25.4	40	M	32	120	325	3270	65	1.5	38.4	343.9	377
19.11.xlsx	104.62	3.31	4.79311	25.58	56	M	32	120	332	3030	66.4	1.5	38.4	316.07	350
19.11.xlsx	111.47	3.33	4.56533	27.07	41	M	32	120	300	3190	60	1.5	38.4	334.74	368
19.11.xlsx	106.08	3.13	4.56587	25.38	41	F	32	120	348	3240	69.6	1.5	38.4	338.91	373
19.11.xlsx	116.21	3.78	5.3133	26.39	35	F	32	120	427	2950	85.4	1.5	38.4	307.43	340
19.11.xlsx	111.61	3.24	4.78219	25.06	52	F	32	120	408	3280	81.6	1.5	38.4	344.48	378
19.11.xlsx	100.33	3.26	4.75376	25.39	32	F	32	100	513	2950	102.6	1.5	38.4	307.76	340
19.11.xlsx	115.06	3.49	5.12101	25.22	25	M	32	120	391	3120	78.2	1.5	38.4	329.68	359
19.11.xlsx	106.98	3.32	4.7847	25.71	46	F	32	100	521	3090	104.2	1.5	38.4	322.23	356
19.11.xlsx	107.24	3.69	4.97233	27.54	67	F	32	120	338	2800	67.6	1.5	38.4	290.62	323
19.11.xlsx	104.71	3.19	4.71531	25.02	54	F	32	120	393	3140	78.6	1.5	38.4	328.24	362
19.11.xlsx	85.88	3.08	4.3389	26.33	50	F	32	100	474	2700	94.8	1.5	38.4	278.83	312
19.11.xlsx	104.06	3.26	4.64334	26.03	38	M	32	100	515	3060	103	1.5	38.4	319.2	353
19.11.xlsx	101.56	3.06	4.51983	25.04	40	F	32	100	522	3180	104.4	1.5	38.4	331.9	366
19.11.xlsx	116.5	3.44	5.0273	25.33	30	M	32	120	372	3230	74.4	1.5	38.4	338.66	373
19.11.xlsx	93.85	3.33	4.77275	25.86	85	F	32	120	333	2750	66.6	1.5	38.4	281.83	317
19.11.xlsx	117.21	3.8	5.2327	26.95	63	M	32	120	408	2970	81.6	1.5	38.4	308.45	342
19.11.xlsx	113.46	3.58	5.00637	26.53	70	F	32	120	406	3050	81.2	1.5	38.4	316.93	352
19.11.xlsx	97.13	3.35	4.93911	25.09	56	F	32	120	326	2800	65.2	1.5	38.4	289.94	323
19.11.xlsx	114.68	3.4	4.98346	25.25	23	M	32	120	403	3220	80.6	1.5	38.4	337.29	371
19.11.xlsx	105.63	3.28	4.76364	25.5	53	M	32	120	354	3090	70.8	1.5	38.4	322.04	356
19.11.xlsx	119.14	3.33	4.87548	25.28	72	M	32	120	411	3390	82.2	1.5	38.4	357.78	391
19.11.xlsx	89.06	3.28	4.65129	26.15	65	F	32	120	335	2640	67	1.5	38.4	271.52	305
19.11.xlsx	104.33	3.6	4.97005	26.88	77	F	32	120	282	2800	56.4	1.5	38.4	289.81	323
19.11.xlsx	109.29	3.45	4.90496	26.08	56	F	32	100	506	3030	101.2	1.5	38.4	316.78	350
19.11.xlsx	114.8	3.24	4.60132	26.11	66	M	32	120	335	3330	67	1.5	38.4	354.32	384
19.11.xlsx	108	3.22	4.65594	25.62	64	M	32	100	-	-	-	-	-	335.4	335.4
19.11.xlsx	102.2	3.53	5.14747	25.39	33	F	32	120	317	2670	63.4	1.5	38.4	289.52	308
19.11.xlsx	100.44	3.33	4.91142	25.08	50	F	32	120	328	2870	65.6	1.5	38.4	301.62	331
19.11.xlsx	110.13	3.26	4.72938	25.53	53	M	32	100	518	3230	103.6	1.5	38.4	337.82	372
19.11.xlsx	109.1	3.71	5.16346	26.66	45	F	32	120	429	2710	85.8	1.5	38.4	294.07	312
19.11.xlsx	111.87	3.76	5.25616	26.54	50	M	32	120	355	2870	71	1.5	38.4	297.53	330
19.11.xlsx	115.24	3.55	5.18425	25.35	49	F	32	120	332	3100	66.4	1.5	38.4	324.62	357
19.11.xlsx	114.83	3.73	5.14574	26.9	80	F	32	120	309	2960	61.8	1.5	38.4	307.86	342
19.11.xlsx	113.04	3.49	5.09475	25.36	55	M	32	120	422	3110	84.4	1.5	38.4	323.9	359
19.11.xlsx	106.9	3.49	5.13608	25.14	39	F	32	120	369	2960	73.8	1.5	38.4	306.3	341
19.11.xlsx	102.06	3.64	5.22473	25.82	34	F	32	120	382	2710	76.4	1.5	38.4	280.38	313
19.11.xlsx	110.68	3.78	5.06377	27.7	64	F	32	120	313	2750	62.6	1.5	38.4	292.8	317
19.11.xlsx	108.78	3.49	5.08168	25.43	70	F	32	120	411	2870	82.2	1.5	38.4	311.69	330
19.11.xlsx	112.95	3.18	4.69363	25.06	65	F	32	100	471	3370	94.2	1.5	38.4	355.19	388
19.11.xlsx	115.1	3.71	5.20343	26.45	65	F	32	120	326	2980	65.2	1.5	38.4	310.24	343
19.11.xlsx	120	3.24	4.78746	25.03	77	M	32	120	-	-	-	-	-	370.37	370.37
19.11.xlsx	118.27	3.94	5.42747	26.94	79	F	32	120	538	2890	107.6	1.5	38.4	300.18	333
19.11.xlsx	114.9	3.28	4.82703	25.14	65	M	32	120	395	3330	79	1.5	38.4	350.3	384
19.11.xlsx	99.04	3.17	4.50026	26.12	86	M	32	100	456	3000	91.2	1.5	38.4	312.43	346
19.11.xlsx	118.1	4.23	5.59013	28.07	89	M	32	120	438	2720	87.6	1.5	38.4	279.2	314
19.11.xlsx	104.54	3.18	4.59642	25.63	78	M	32	100	531	3130	106.2	1.5	38.4	328.74	361
19.11.xlsx	100.3	3.42	4.85695	26.11	55	F	32	120	406	2840	81.2	1.5	38.4	293.27	328
19.11.xlsx	100.62	3.22	4.71443	25.28	67	F	32	120	365	3000	73	1.5	38.4	312.48	346
19.11.xlsx	106.24	3.4	4.90719	25.67	24	M	32	120	456	3020	91.2	1.5	38.4	312.47	348
19.11.xlsx	115.68	3.69	5.41051	25.24	55	F	32	100	650	3010	130	1.5	38.4	313.5	347
19.11.xlsx	109.35	3.37	4.83895	25.81	68	F	32	120	319	2990	63.8	1.5	38.4	324.48	345
19.11.xlsx	107.53	3.11	4.57013	25.18	63	F	32	100	506	3280	101.2	1.5	38.4	345.76	378
19.11.xlsx	114.48	3.58	4.99535	26.59	54	F	32	120	458	3040	91.6	1.5	38.4	319.78	350
19.11.xlsx	119.26	3.55	4.94622	26.63	54	M	32	120	394	3070	78.8	1.5	38.4	335.94	354
19.11.xlsx	114.09	3.85	5.06185	28.21	42	M	32	120	351	2730	70.2	1.5	38.4	296.34	315
19.12.xlsx	138.43	3.58	5.17458	25.63	55	M	32	120	451	3640	90.2	1.5	38.4	386.68	420
19.12.xlsx	139.41	3.53	5.11732	25.55	18	M	32	120	441	3590	88.2	1.5	38.4	394.93	414
19.12.xlsx	142	3.8	5.21352	27.05	63	M	32	120	-	-	-	-	-	373.68	373.68
19.12.xlsx	125.34	3.82	5.37939	26.34	31	M	32	120	417	3140	83.4	1.5	38.4	328.12	362
19.12.xlsx	120.48	3.76	5.18904	26.89	35	M	32	120	417	3070	83.4	1.5	38.4	320.43	354
19.12.xlsx	102.86	3.18	4.35009	27.13	55	F	32	100	389	3100	77.8	1.5	38.4	323.46	357
19.12.xlsx	129.07	3.87	5.42186	26.48	81	M	32	120	362	3150	72.4	1.5	38.4	333.51	363
19.12.xlsx	133.84	3.53	5.0003	26.18	57	M	32	120	456	3490	91.2	1.5	38.4	379.15	403
19.12.xlsx	138.32	4.18	5.42953	28.54	54	M	32	120	435	3030	87	1.5	38.4	330.91	349
19.12.xlsx	105.08	3.71	5.30958	25.9	89	F	32	120	473	2630	94.6	1.5	38.4	283.23	303
19.12.xlsx	111.49	3.71	5.19007	26.52	62	M	32	120	420	2890	84	1.5	38.4	300.51	333
19.12.xlsx	89.65	2.96	4.36892	25.06	82	F	32	100	459	2850	91.8	1.5	38.4	302.87	328
19.12.xlsx	112.71	3.02	4.46239	25.03	72	M	32	100	476	3500	95.2	1.5	38.4	373.21	403
19.12.xlsx	135.22	3.23	4.61245	25.96	82	M	32	100	568	3910	113.6	1.5	38.4	418.64	451
19.12.xlsx	142.74	3.89	5.57333	25.87	33	M	32	120	546	3370	109.2	1.5	38.4	366.94	389
19.12.xlsx	128.63	3.98	5.35917	27.56	65	F	32	120	417	3020	83.4	1.5	38.4	323.19	348
19.12.xlsx	95.99	3.37	4.89255	25.51	62	F	32	100	468	2680	93.6	1.5	38.4	284.84	309
19.12.xlsx	121.61	3.58	4.93519	26.92	79	M	32	120	297	3190	59.4	1.5	38.4	339.69	367
19.12.xlsx	138.18	3.55	5.17094	25.42	25	M	32	120	428	3600	85.6	1.5	38.4	389.24	415
19.12.xlsx	137.47	3.96	5.48515	26.79	67	M	32	120	503	3320	100.6	1.5	38.4	347.15	382
19.12.xlsx	118.71	3.35	4.921	25.19	44	M	32	120	414	3380	82.8	1.5	38.4	354.36	389
19.12.xlsx	134	4.09	5.65898	26.82	59	M	32	120	-	-	-	-	-	327.63	327.63
19.12.xlsx	135	4	5.41784	27.4	38	M	32	120	-	-	-	-	-	337.5	337.5
19.12.xlsx	141.63	4.23	5.71046	27.49	36	M	32	120	427	3200	85.4	1.5	38.4	334.82	369
19.12.xlsx	134.1	3.89	5.31158	27.18	30	M	32	120	416	3290	83.2	1.5	38.4	344.73	379
19.12.xlsx	142.33	4.23	5.48038	28.61	44	M	32	120	487	3230	97.4	1.5	38.4	336.48	372
19.12.xlsx	114.88	3.8	5.27708	26.72	51	F	32	120	382	2930	76.4	1.5	38.4	302.32	337
19.12.xlsx	118.15	3.64	4.94111	27.34	50	M	32	120	353	3100	70.6	1.5	38.4	324.59	357
19.12.xlsx	130.65	3.89	5.56923	25.89	44	M	32	120	505	3210	101	1.5	38.4	335.86	370
19.12.xlsx	124.7	3.73	5.38941	25.64	44	F	32	120	511	3200	102.2	1.5	38.4	334.32	369
19.12.xlsx	128.4	4.05	5.30724	28.3	42	M	32	120	378	3050	75.6	1.5	38.4	317.04	352
19.12.xlsx	128.08	4.03	5.67303	26.35	54	F	32	120	550	3060	110	1.5	38.4	317.82	352
19.12.xlsx	132.43	3.76	5.17382	26.97	57	M	32	120	376	3360	75.2	1.5	38.4	352.21	387
19.12.xlsx	120.1	3.58	5.29374	25.01	49	M	32	120	535	3210	107	1.5	38.4	335.47	370
19.12.xlsx	135.97	4.5	5.96444	27.99	33	F	32	120	571	2930	114.2	1.5	38.4	302.16	337
19.12.xlsx	105.76	3.31	4.86582	25.17	46	F	32	120	327	3060	65.4	1.5	38.4	319.52	353
19.12.xlsx	130.02	3.49	5.12666	25.19	47	M	32	120	433	3530	86.6	1.5	38.4	372.55	407
19.12.xlsx	138.79	3.87	5.20531	27.59	65	M	32	120	394	3400	78.8	1.5	38.4	358.63	392
19.12.xlsx	130.09	4.09	5.83411	25.99	61	M	32	100	650	2010	130	1.5	38.4	318.07	351
19.12.xlsx	133.26	3.96	5.45903	26.92	37	F	32	120	635	3230	127	1.5	38.4	336.52	372
19.12.xlsx	115.88	3.4	4.947	25.45	69	M	32	120	498	3250	99.6	1.5	38.4	340.82	374
19.12.xlsx	128.72	4.57	6.01511	28.18	62	F	32	120	482	2750	96.4	1.5	38.4	281.66	317
19.12.xlsx	131.15	3.42	5.03861	25.11	38	M	32	120	398	3610	79.6	1.5	38.4	383.48	416
19.12.xlsx	127.72	4.03	5.5311	27.04	76	M	32	120	492	3040	98.4	1.5	38.4	316.92	350
19.12.xlsx	99.05	3.25	4.78815	25.11	61	F	32	100	470	2940	94	1.5	38.4	304.77	339
19.12.xlsx	126.9	4.06	5.78069	26.04	58	M	32	100	650	3020	130	1.5	38.4	312.56	348
19.12.xlsx	115.05	3.58	5.09539	26.05	62	F	32	120	386	3070	77.2	1.5	38.4	321.37	354
19.12.xlsx	138.65	4.23	5.47635	28.63	48	M	32	120	499	3130	99.8	1.5	38.4	327.78	361
19.12.xlsx	122.84	3.96	5.29322	27.76	72	M	32	120	386	2980	77.2	1.5	38.4	310.2	343
19.12.xlsx	124.29	3.64	5.17889	26.06	78	M	32	120	476	3260	95.2	1.5	38.4	341.46	376
19.12.xlsx	132.09	3.82	5.28929	26.8	55	M	32	120	396	3290	79.2	1.5	38.4	345.79	380
19.12.xlsx	94.84	3.14	4.5336	25.66	81	F	32	100	480	2930	96	1.5	38.4	302.04	337
19.12.xlsx	115.72	3.69	4.91966	27.83	72	F	32	120	389	3010	77.8	1.5	38.4	313.6	347
19.12.xlsx	138.9	3.51	5.03258	25.85	52	M	32	120	360	3720	72	1.5	38.4	395.73	429
19.12.xlsx	134.37	4.5	6.65414	25.01	63	M	32	120	800	2900	160	1.5	38.4	298.6	334
19.12.xlsx	102.06	3.53	5.0003	26.18	52	M	32	120	466	2800	93.2	1.5	38.4	289.12	322
19.12.xlsx	130.15	3.85	5.15375	27.72	81	M	32	120	347	3230	69.4	1.5	38.4	338.05	373
19.12.xlsx	104.61	3.58	5.07858	26.14	54	F	32	120	320	2830	64	1.5	38.4	292.21	326
19.12.xlsx	107.81	3.82	5.13806	27.59	65	F	32	120	321	2750	64.2	1.5	38.4	282.23	317
19.12.xlsx	112.9	3.6	5.03434	26.53	76	F	32	120	278	3010	55.6	1.5	38.4	313.61	347
19.12.xlsx	129.69	3.53	5.07615	25.77	81	F	32	120	294	3370	58.8	1.5	38.4	367.39	388
19.12.xlsx	104	3.76	5.19476	26.86	72	F	32	120	418	2620	83.6	1.5	38.4	276.6	302
19.12.xlsx	101.89	3.25	4.7601	25.27	55	F	32	100	516	2920	103.2	1.5	38.4	313.51	337
19.12.xlsx	103.81	3.6	5.17871	25.76	57	F	32	120	395	2780	79	1.5	38.4	288.36	320
19.12.xlsx	125.49	3.69	5.18108	26.42	52	F	32	120	410	3240	82	1.5	38.4	340.08	374
19.12.xlsx	110.83	3.62	5.17697	25.92	47	F	32	120	350	2830	70	1.5	38.4	306.16	327
19.12.xlsx	101.35	3.13	4.55749	25.43	66	F	32	100	487	3060	97.4	1.5	38.4	323.8	353
19.12.xlsx	137	4.23	5.82268	26.96	72	F	32	120	-	-	-	-	-	323.88	323.88
19.12.xlsx	140	3.53	5.10981	25.59	53	M	32	120	-	-	-	-	-	396.6	396.6
19.12.xlsx	124.15	3.53	5.08174	25.74	31	M	32	120	393	3240	78.6	1.5	38.4	351.7	374
19.12.xlsx	122.54	3.78	5.06563	27.69	57	M	32	120	321	3100	64.2	1.5	38.4	324.18	357
19.12.xlsx	120.89	4.07	5.30415	28.45	45	F	32	120	359	2860	71.8	1.5	38.4	297.03	330
19.12.xlsx	109.71	3.82	5.26024	26.95	90	F	32	120	401	2650	80.2	1.5	38.4	287.2	305
19.12.xlsx	104.98	3.67	5.17766	26.29	79	F	32	120	602	2780	120.4	1.5	38.4	286.05	321
19.12.xlsx	104.25	3.55	4.90823	26.84	83	M	32	120	330	2840	66	1.5	38.4	293.66	328
19.12.xlsx	91.55	2.95	4.20489	26.01	65	M	32	100	386	2850	77.2	1.5	38.4	310.34	329
19.12.xlsx	138.53	3.89	5.68912	25.31	35	M	32	120	558	3310	111.6	1.5	38.4	356.12	382
19.12.xlsx	129.9	3.42	4.96332	25.52	48	M	32	120	395	3580	79	1.5	38.4	379.82	413
19.12.xlsx	112.52	3.44	4.87639	26.16	49	M	32	120	308	3130	61.6	1.5	38.4	327.09	360
19.12.xlsx	114.88	3.78	5.2783	26.57	27	F	32	120	341	2930	68.2	1.5	38.4	303.92	338
19.12.xlsx	104.63	3.37	4.88717	25.54	67	M	32	120	288	2990	57.6	1.5	38.4	310.47	345
19.12.xlsx	105.02	3.73	5.1006	27.14	76	F	32	120	289	2600	57.8	1.5	38.4	281.55	300
19.12.xlsx	89.05	3.13	4.55415	25.45	35	F	32	100	488	2630	97.6	1.5	38.4	284.5	303
19.12.xlsx	109.15	3.51	4.83869	26.92	75	F	32	100	456	2980	91.2	1.5	38.4	310.97	344
19.12.xlsx	110.49	3.26	4.57396	26.44	85	M	32	120	340	3150	68	1.5	38.4	338.93	363
19.12.xlsx	132.41	4.14	5.38548	28.5	80	F	32	120	448	3060	89.6	1.5	38.4	319.83	353
19.12.xlsx	120.17	3.62	5.18458	25.88	62	M	32	120	348	3130	69.6	1.5	38.4	331.96	361
19.12.xlsx	97.46	3.47	4.64678	27.71	52	F	32	100	518	2600	103.6	1.5	38.4	280.86	299
19.12.xlsx	120.09	3.96	5.77662	25.38	55	F	32	100	650	2920	130	1.5	38.4	303.26	336
19.12.xlsx	141.57	4.03	5.34541	27.97	56	F	32	120	404	3350	80.8	1.5	38.4	351.29	386
19.12.xlsx	141.16	4.05	5.39764	27.84	30	M	32	120	433	3260	86.6	1.5	38.4	348.54	375
19.12.xlsx	126.58	3.42	4.9761	25.45	48	M	32	120	381	3490	76.2	1.5	38.4	370.12	403
19.12.xlsx	139.58	3.73	5.26037	26.3	74	M	32	120	416	3540	83.2	1.5	38.4	374.21	408
19.12.xlsx	109.46	3.44	4.86387	26.23	90	F	32	100	455	3040	91	1.5	38.4	318.2	351
19.12.xlsx	114.58	3.62	5.13532	26.14	78	F	32	120	513	3030	102.6	1.5	38.4	316.52	350
19.12.xlsx	81.8	2.75	4.00713	25.41	75	F	32	100	317	2870	63.4	1.5	38.4	297.45	331
19.12.xlsx	114.9	3.82	5.01504	28.25	63	F	32	120	302	2900	60.4	1.5	38.4	300.79	335
19.12.xlsx	110.87	3.18	4.56446	25.82	86	M	32	100	555	3190	111	1.5	38.4	348.65	368
19.12.xlsx	138.66	3.46	5.08259	25.19	67	M	32	120	464	3760	92.8	1.5	38.4	400.75	433
19.12.xlsx	120.25	3.42	4.81434	26.35	63	M	32	120	351	3340	70.2	1.5	38.4	351.61	385
19.12.xlsx	129.79	3.76	5.12466	27.23	41	M	32	120	369	3280	73.8	1.5	38.4	345.19	378
19.12.xlsx	116.97	3.35	4.86709	25.49	33	M	32	120	446	3330	89.2	1.5	38.4	349.16	383
19.12.xlsx	139.41	4.09	5.97284	25.35	84	F	32	120	641	870	64.1	3	38.4	340.86	353
19.12.xlsx	114.49	3.89	5.31744	27.15	43	M	32	120	489	2830	97.8	1.5	38.4	294.32	327
19.12.xlsx	135.49	3.6	5.20158	25.64	46	M	32	120	533	3550	106.6	1.5	38.4	376.36	409
19.12.xlsx	88.23	3.08	4.52272	25.2	30	F	32	120	323	2780	64.6	1.5	38.4	286.46	321
19.12.xlsx	116.39	3.53	5.07428	25.78	28	M	32	120	440	3150	88	1.5	38.4	329.72	363
19.12.xlsx	91.39	3.4	4.92163	25.59	53	F	32	120	392	2500	78.4	1.5	38.4	268.79	289
19.12.xlsx	115.19	3.42	4.95968	25.54	69	M	32	120	437	3190	87.4	1.5	38.4	336.81	368
19.12.xlsx	129.16	3.85	5.54038	25.75	40	M	32	120	445	3080	89	1.5	38.4	335.48	355
19.12.xlsx	114.8	3.53	5.0003	26.18	68	F	32	120	389	3120	77.8	1.5	38.4	325.21	359
19.12.xlsx	123.78	3.91	5.53451	26.2	83	M	32	120	576	3050	115.2	1.5	38.4	316.57	351
19.12.xlsx	110.6	3.37	4.91416	25.39	77	F	32	120	389	3140	77.8	1.5	38.4	328.19	362
19.12.xlsx	133.53	3.94	5.3562	27.3	80	M	32	120	377	3240	75.4	1.5	38.4	338.91	373
19.12.xlsx	120.08	3.94	5.31701	27.5	72	F	32	120	369	2880	73.8	1.5	38.4	304.77	332
19.12.xlsx	138.5	4.32	5.6486	28.36	74	M	32	120	541	3070	108.2	1.5	38.4	320.6	354
19.12.xlsx	137.9	4.23	5.54719	28.28	81	F	32	120	371	3090	74.2	1.5	38.4	326	356
19.12.xlsx	80.95	2.89	4.25465	25.13	56	F	32	100	430	2630	86	1.5	38.4	280.1	303
19.12.xlsx	101.49	3.42	4.76859	26.61	63	F	32	120	302	2870	60.4	1.5	38.4	296.75	331
19.12.xlsx	136.14	3.82	5.28347	26.83	69	M	32	120	325	3370	65	1.5	38.4	356.39	389
19.12.xlsx	111.5	3.8	5.02925	28.03	75	M	32	120	369	2720	73.8	1.5	38.4	293.42	313
19.12.xlsx	110.67	3.58	5.13672	25.83	50	F	32	120	368	2950	73.6	1.5	38.4	309.13	340
19.12.xlsx	136.27	4.16	5.58511	27.64	28	M	32	120	404	3020	80.8	1.5	38.4	327.57	348
19.12.xlsx	127.3	4.54	6.2793	26.83	53	F	32	100	650	2590	130	1.5	38.4	280.4	299
19.12.xlsx	143.26	3.78	5.20134	26.97	49	M	32	120	324	3580	64.8	1.5	38.4	378.99	412
19.12.xlsx	132	3.69	5.00714	27.35	48	M	32	120	315	3410	63	1.5	38.4	357.72	393
19.12.xlsx	107.17	3.19	4.71358	25.03	48	M	32	120	323	3070	64.6	1.5	38.4	335.96	354
19.12.xlsx	141.85	3.55	5.09554	25.82	24	M	32	120	481	3710	96.2	1.5	38.4	399.58	428
19.12.xlsx	115.24	3.8	5.49056	25.64	28	F	32	120	549	2810	109.8	1.5	38.4	303.26	324
19.12.xlsx	105.32	3	4.38427	25.33	80	M	32	100	528	3350	105.6	1.5	38.4	351.07	386
19.12.xlsx	131.65	3.53	4.97466	26.32	63	M	32	120	390	3530	78	1.5	38.4	372.95	407
19.12.xlsx	85.68	2.92	4.1759	25.92	87	F	32	100	424	2830	84.8	1.5	38.4	293.42	326
19.12.xlsx	95.14	2.97	4.3644	25.18	60	F	32	100	623	3080	124.6	1.5	38.4	320.34	355
19.12.xlsx	120.43	4.12	5.61119	27.25	61	M	32	120	414	2830	82.8	1.5	38.4	292.31	326
19.12.xlsx	113.22	3.76	5.19094	26.88	89	F	32	120	321	2910	64.2	1.5	38.4	301.12	335
19.12.xlsx	122.81	3.44	4.83361	26.4	67	M	32	120	356	3320	71.2	1.5	38.4	357.01	383
19.12.xlsx	102.04	3.4	5.01466	25.08	69	F	32	120	375	2890	75	1.5	38.4	300.12	333
19.12.xlsx	127.74	4.34	5.85896	27.49	66	F	32	100	650	2710	130	1.5	38.4	294.33	313
19.12.xlsx	118.72	3.71	5.30568	25.92	56	F	32	120	440	3000	88	1.5	38.4	320	346
19.12.xlsx	133.96	3.64	4.98667	27.09	57	M	32	120	414	3350	82.8	1.5	38.4	368.02	386
19.12.xlsx	116.76	3.33	4.84337	25.46	51	M	32	120	315	3320	63	1.5	38.4	350.63	383
19.12.xlsx	101.18	3.67	5.40098	25.14	36	F	32	120	426	2580	85.2	1.5	38.4	275.69	297
19.12.xlsx	130.06	3.53	5.16072	25.32	30	M	32	120	376	3410	75.2	1.5	38.4	368.44	393
19.12.xlsx	132.01	3.42	4.99624	25.34	40	M	32	120	352	3510	70.4	1.5	38.4	385.99	404
19.12.xlsx	129.12	4.4	6.14405	26.57	78	F	32	100	650	2840	130	1.5	38.4	293.45	328
19.12.xlsx	138.46	4.05	5.35225	28.07	50	M	32	120	444	3250	88.8	1.5	38.4	341.88	375
19.12.xlsx	104.58	3.55	5.06756	25.97	68	F	32	120	358	2830	71.6	1.5	38.4	294.59	327
19.12.xlsx	139.94	3.89	5.31744	27.15	61	M	32	120	373	3360	74.6	1.5	38.4	359.74	387
19.12.xlsx	125.38	3.8	5.16019	27.33	30	F	32	120	388	3020	77.6	1.5	38.4	329.95	348
19.12.xlsx	122.26	3.37	4.88717	25.54	66	M	32	120	339	3430	67.8	1.5	38.4	362.79	395
19.12.xlsx	139.21	3.37	4.90695	25.43	58	F	32	120	342	3870	68.4	1.5	38.4	413.09	446
19.12.xlsx	103.14	3.46	4.87422	26.33	59	F	32	120	412	2870	82.4	1.5	38.4	298.09	330
19.12.xlsx	128.55	4.23	5.621	27.92	82	F	32	120	466	2920	93.2	1.5	38.4	303.9	337
19.12.xlsx	128	3.55	5.0564	26.03	34	M	32	120	-	-	-	-	-	360.56	360.56
19.12.xlsx	109.13	3.51	4.86541	26.77	70	M	32	120	393	2980	78.6	1.5	38.4	310.91	344
19.12.xlsx	109.32	3.49	5.12289	25.21	76	M	32	120	508	2890	101.6	1.5	38.4	313.24	333
19.12.xlsx	122	3.98	5.51893	26.76	28	F	32	120	-	-	-	-	-	306.53	306.53
19.12.xlsx	140.79	4.41	5.57883	29.26	65	M	32	120	460	2940	92	1.5	38.4	319.25	339
19.12.xlsx	99.45	3.53	5.15504	25.35	56	F	32	120	383	2630	76.6	1.5	38.4	281.73	303
19.12.xlsx	88.29	2.95	4.34457	25.12	37	F	32	100	473	2780	94.6	1.5	38.4	299.29	320
19.12.xlsx	130.29	3.73	5.02623	27.54	82	M	32	120	386	3240	77.2	1.5	38.4	349.3	374
19.12.xlsx	104.23	3.42	4.81257	26.36	64	F	32	120	322	2940	64.4	1.5	38.4	304.77	339
19.12.xlsx	110.97	3.73	5.11185	27.08	77	F	32	120	371	2850	74.2	1.5	38.4	297.51	328
19.12.xlsx	116.94	3.53	5.15504	25.35	54	M	32	120	400	3030	80	1.5	38.4	331.27	349
19.12.xlsx	117.01	3.53	5.10793	25.6	62	M	32	120	538	3170	107.6	1.5	38.4	331.47	366
19.12.xlsx	114.2	3.53	5.11169	25.58	54	M	32	120	328	3110	65.6	1.5	38.4	323.51	358
19.12.xlsx	124.31	3.42	4.93062	25.7	76	M	32	120	529	3390	105.8	1.5	38.4	363.48	391
19.12.xlsx	120.36	3.91	5.22639	27.76	68	F	32	120	375	2960	75	1.5	38.4	307.83	342
19.12.xlsx	111.92	3.49	4.93457	26.23	48	M	32	120	334	3060	66.8	1.5	38.4	320.69	352
19.12.xlsx	106.09	2.85	4.16965	25.3	56	F	32	100	403	3520	80.6	1.5	38.4	372.25	405
19.12.xlsx	128.64	3.98	5.50072	26.85	65	M	32	120	355	3060	71	1.5	38.4	323.22	353
19.12.xlsx	141.35	4.1	5.80771	26.18	42	M	32	100	650	3220	130	1.5	38.4	344.76	371
19.12.xlsx	124.35	4.05	5.55855	27.04	48	M	32	120	407	2820	81.4	1.5	38.4	307.04	325
19.12.xlsx	130.15	4.12	5.31049	28.75	90	M	32	120	381	2900	76.2	1.5	38.4	315.9	334
19.12.xlsx	125.19	3.46	4.95543	25.88	45	F	32	120	360	3390	72	1.5	38.4	361.82	391
19.12.xlsx	124.81	4.07	5.37276	28.1	63	F	32	120	383	2900	76.6	1.5	38.4	306.66	334
19.12.xlsx	118.22	3.65	5.23331	25.85	80	F	32	100	650	840	65	3	38.4	323.89	337
19.12.xlsx	122.41	3.89	5.55902	25.94	75	M	32	120	543	2890	108.6	1.5	38.4	314.68	333
19.12.xlsx	103.21	3.43	4.67832	27.21	73	F	32	100	443	2800	88.6	1.5	38.4	300.9	323
19.12.xlsx	140.15	4	5.30757	27.96	53	M	32	120	388	3190	77.6	1.5	38.4	350.38	368
19.12.xlsx	115.11	3.76	5.39697	25.82	87	F	32	120	522	2840	104.4	1.5	38.4	306.14	328
19.12.xlsx	131.97	3.6	5.2766	25.25	72	M	32	120	546	3460	109.2	1.5	38.4	366.58	399
19.12.xlsx	139.53	4.5	5.97979	27.92	56	F	32	120	490	2980	98	1.5	38.4	310.07	343
19.12.xlsx	110.42	3.85	5.14241	27.78	57	F	32	120	374	2650	74.8	1.5	38.4	286.81	305
19.12.xlsx	109.38	4.05	5.51788	27.24	78	F	32	120	479	2510	95.8	1.5	38.4	270.07	289
19.12.xlsx	132.35	3.8	5.18679	27.19	35	M	32	120	416	3310	83.2	1.5	38.4	348.29	381
19.12.xlsx	133.98	4.61	6.19154	27.63	55	F	32	120	545	2680	109	1.5	38.4	290.63	309
19.12.xlsx	91.91	3.32	4.65131	26.48	83	F	32	100	404	2630	80.8	1.5	38.4	276.84	303
19.12.xlsx	130.15	3.44	4.63034	27.57	69	M	32	120	377	3590	75.4	1.5	38.4	378.34	413
19.12.xlsx	118.65	3.8	5.2732	26.74	80	F	32	120	434	2890	86.8	1.5	38.4	312.24	333
19.12.xlsx	119.92	3.66	5.33704	25.39	54	M	32	100	650	3000	130	1.5	38.4	327.65	346
19.12.xlsx	135	3.8	5.29455	26.63	42	M	32	120	-	-	-	-	-	355.26	355.26
19.12.xlsx	112.65	3.46	5.0714	25.25	51	F	32	120	509	3100	101.8	1.5	38.4	325.58	358
19.12.xlsx	134.57	3.91	5.55691	26.09	67	M	32	120	521	3270	104.2	1.5	38.4	344.17	377
19.12.xlsx	123.48	3.76	5.31047	26.26	63	F	32	120	450	3150	90	1.5	38.4	328.4	363
19.12.xlsx	119.74	3.4	4.76339	26.48	27	M	32	120	372	3340	74.4	1.5	38.4	352.18	385
19.12.xlsx	100.21	3.19	4.58049	25.81	54	M	32	100	471	3020	94.2	1.5	38.4	314.14	348
19.12.xlsx	122.8	3.29	4.84708	25.11	61	M	32	100	650	2000	130	1.5	38.4	373.25	405
19.12.xlsx	130.16	4.16	5.30525	29.04	49	M	32	120	426	3000	85.2	1.5	38.4	312.88	346
19.12.xlsx	121.71	3.53	5.04456	25.94	46	M	32	120	418	3290	83.6	1.5	38.4	344.79	379
19.12.xlsx	108.25	3.28	4.80228	25.28	46	F	32	120	305	3150	61	1.5	38.4	330.03	363
19.12.xlsx	90.07	3.42	4.90174	25.86	54	F	32	120	366	2580	73.2	1.5	38.4	263.36	297
19.12.xlsx	127.36	3.62	5.00685	26.83	44	M	32	120	360	3340	72	1.5	38.4	351.82	385
19.12.xlsx	99.17	3.44	5.06621	25.12	52	F	32	120	501	2790	100.2	1.5	38.4	288.28	322
19.12.xlsx	124.81	3.76	5.09277	27.4	65	F	32	120	333	3160	66.6	1.5	38.4	331.94	365
19.12.xlsx	117.99	3.49	5.14363	25.1	29	M	32	120	488	3230	97.6	1.5	38.4	338.08	373
19.12.xlsx	133.58	3.37	4.97772	25.04	45	M	32	120	445	3720	89	1.5	38.4	396.38	429
19.12.xlsx	102.08	3.64	5.21514	25.87	59	F	32	120	447	2710	89.4	1.5	38.4	280.44	313
19.12.xlsx	115.09	3.93	5.54854	26.27	73	F	32	100	650	2840	130	1.5	38.4	292.85	327
19.12.xlsx	128.59	4.68	5.92909	29.22	59	F	32	120	398	2690	79.6	1.5	38.4	274.76	310
19.12.xlsx	127.71	3.82	5.06129	28	84	F	32	120	451	3200	90.2	1.5	38.4	334.32	369
19.12.xlsx	103.65	3.35	4.85995	25.53	63	M	32	120	350	2970	70	1.5	38.4	309.4	343
19.12.xlsx	81.42	3.11	4.48534	25.69	69	F	32	100	528	2560	105.6	1.5	38.4	261.8	295
19.12.xlsx	124.88	4	5.40194	27.48	78	F	32	120	333	3000	66.6	1.5	38.4	312.2	346
19.12.xlsx	105.9	3.46	4.80668	26.71	63	M	32	120	338	2940	67.6	1.5	38.4	306.07	339
19.12.xlsx	112.69	3.42	4.88198	25.97	77	M	32	120	386	3150	77.2	1.5	38.4	329.5	363
19.12.xlsx	133.93	3.69	5.37881	25.4	84	M	32	120	348	3450	69.6	1.5	38.4	362.95	397
19.12.xlsx	141.48	4	5.74146	25.82	23	M	32	120	504	3230	100.8	1.5	38.4	353.7	372
19.12.xlsx	137.47	4.48	5.92269	28.06	55	M	32	120	658	2820	131.6	1.5	38.4	306.85	325
19.12.xlsx	86.67	3.07	4.52961	25.07	40	F	32	100	515	2670	103	1.5	38.4	282.31	308
19.12.xlsx	134.6	4	5.8457	25.33	26	M	32	120	497	3070	99.4	1.5	38.4	336.5	354
19.12.xlsx	128.52	3.37	4.74395	26.35	64	M	32	120	390	3600	78	1.5	38.4	381.36	415
19.12.xlsx	141	4.07	5.45626	27.68	65	F	32	120	398	3260	79.6	1.5	38.4	346.44	375
19.12.xlsx	132.73	4.03	5.46047	27.39	63	M	32	120	479	3020	95.8	1.5	38.4	329.35	348
19.12.xlsx	113.45	3.71	5.16725	26.64	64	F	32	120	378	2810	75.6	1.5	38.4	305.8	324
19.12.xlsx	136.47	3.78	5.25316	26.7	28	M	32	120	419	3300	83.8	1.5	38.4	361.03	380
19.12.xlsx	131.17	4	5.01576	29.5	83	M	32	120	538	3000	107.6	1.5	38.4	327.92	346
19.12.xlsx	88.16	3.1	4.56213	25.14	58	F	32	120	355	2620	71	1.5	38.4	284.39	302
19.12.xlsx	127.71	3.85	5.42363	26.33	82	M	32	120	393	3040	78.6	1.5	38.4	331.71	350
19.12.xlsx	107.13	3.44	4.8746	26.17	63	M	32	120	249	2880	49.8	1.5	38.4	311.42	332
19.12.xlsx	124.74	3.96	5.23139	28.08	50	M	32	120	369	2890	73.8	1.5	38.4	315	333
19.12.xlsx	138.13	3.87	5.42186	26.48	86	F	32	120	385	3270	77	1.5	38.4	356.93	377
19.12.xlsx	110.73	3.13	4.46309	26	46	M	32	120	365	3230	73	1.5	38.4	353.77	372
19.12.xlsx	68.63	2.62	3.83174	25.31	40	F	32	100	324	2430	64.8	1.5	38.4	261.95	280
19.12.xlsx	87.47	3.11	4.46071	25.84	82	F	32	100	514	2650	102.8	1.5	38.4	281.25	306
19.12.xlsx	115.03	3.51	4.96832	26.2	57	F	32	120	333	3140	66.6	1.5	38.4	327.72	362
19.12.xlsx	133.53	3.64	5.16939	26.11	27	M	32	120	391	3360	78.2	1.5	38.4	366.84	387
19.12.xlsx	123.54	3.33	4.77801	25.83	30	M	32	120	391	3510	78.2	1.5	38.4	370.99	405
19.12.xlsx	87.04	3.4	4.857	25.95	49	M	32	120	318	2520	63.6	1.5	38.4	256	290
19.12.xlsx	133.42	3.76	5.4889	25.36	32	M	32	120	568	3370	113.6	1.5	38.4	354.84	388
19.12.xlsx	128.09	4	5.67856	26.12	31	M	32	120	697	3060	139.4	1.5	38.4	320.23	353
19.12.xlsx	116.89	3.51	4.87435	26.72	44	M	32	120	355	3190	71	1.5	38.4	333.02	368
19.12.xlsx	109.17	3.8	5.19632	27.14	64	F	32	120	385	2770	77	1.5	38.4	287.29	320
19.12.xlsx	109.64	3.13	4.55415	25.45	52	F	32	100	551	3330	110.2	1.5	38.4	350.29	384
19.12.xlsx	99.98	2.88	4.16738	25.6	45	M	32	120	400	3300	80	1.5	38.4	347.15	381
19.12.xlsx	108.79	3.33	4.84515	25.45	50	M	32	120	327	3060	65.4	1.5	38.4	326.7	353
19.12.xlsx	124.92	3.51	4.96649	26.21	59	M	32	120	461	3370	92.2	1.5	38.4	355.9	389
19.12.xlsx	143.03	3.95	5.80664	25.17	40	M	32	100	650	3430	130	1.5	38.4	362.1	395
19.12.xlsx	115.8	3.96	5.30295	27.71	63	F	32	120	378	2830	75.6	1.5	38.4	292.42	326
19.12.xlsx	96.33	3.62	5.06417	26.52	74	F	32	120	344	2590	68.8	1.5	38.4	266.1	299
19.12.xlsx	111.95	3.51	5.14469	25.25	34	F	32	120	339	3060	67.8	1.5	38.4	318.95	353
19.12.xlsx	106.46	3.44	4.92679	25.88	61	F	32	120	356	2970	71.2	1.5	38.4	309.48	343
19.12.xlsx	138.34	4	5.53446	26.82	36	M	32	120	507	3280	101.4	1.5	38.4	345.85	378
19.12.xlsx	125.26	3.98	5.49265	26.89	62	M	32	120	564	3010	112.8	1.5	38.4	314.72	347
19.12.xlsx	132.21	3.55	5.06942	25.96	62	M	32	120	508	3520	101.6	1.5	38.4	372.42	405
19.12.xlsx	110.87	3.42	5.02937	25.16	68	F	32	120	332	3110	66.4	1.5	38.4	324.18	359
19.12.xlsx	100.73	3.51	4.92292	26.45	69	M	32	120	414	2650	82.8	1.5	38.4	286.98	305
19.12.xlsx	127.44	3.85	5.24347	27.25	52	F	32	120	402	3170	80.4	1.5	38.4	331.01	366
19.12.xlsx	128.1	4.25	5.46399	28.82	62	F	32	120	427	2910	85.4	1.5	38.4	301.41	335
19.12.xlsx	107.1	3.37	4.85497	25.72	83	M	32	120	379	2930	75.8	1.5	38.4	317.8	337
19.12.xlsx	118.88	3.78	5.07307	27.65	59	M	32	120	328	2900	65.6	1.5	38.4	314.5	335
19.12.xlsx	135.52	4.03	5.3513	27.94	64	M	32	120	369	3080	73.8	1.5	38.4	336.28	355
19.12.xlsx	122	3.33	4.81323	25.63	46	M	32	120	-	-	-	-	-	366.37	366.37
19.12.xlsx	137.45	3.96	5.35972	27.42	71	M	32	120	329	3300	65.8	1.5	38.4	347.1	381
19.12.xlsx	135.21	3.58	5.28403	25.06	38	M	32	120	404	3440	80.8	1.5	38.4	377.68	396
19.12.xlsx	102.34	3.42	4.9889	25.38	54	F	32	120	317	2790	63.4	1.5	38.4	299.24	322
19.12.xlsx	128.45	4.05	5.43144	27.67	69	F	32	120	468	3050	93.6	1.5	38.4	317.16	352
19.12.xlsx	135.64	3.69	5.16778	26.49	62	M	32	120	304	3360	60.8	1.5	38.4	367.59	387
19.12.xlsx	142.4	3.76	5.27937	26.42	56	M	32	120	458	3580	91.6	1.5	38.4	378.72	412
19.12.xlsx	115.42	3.73	5.1552	26.85	63	F	32	120	410	2840	82	1.5	38.4	309.44	327
19.12.xlsx	127	4.03	5.44446	27.47	54	M	32	120	-	-	-	-	-	315.14	315.14
19.12.xlsx	142.2	4.12	5.47885	27.9	83	M	32	120	424	3280	84.8	1.5	38.4	345.15	378
19.12.xlsx	122.56	3.62	5.20557	25.77	58	F	32	120	311	3220	62.2	1.5	38.4	338.56	371
19.12.xlsx	143.22	3.85	5.59352	25.49	62	M	32	120	476	3510	95.2	1.5	38.4	372	405
19.12.xlsx	128.53	3.71	5.38419	25.52	48	M	32	120	530	3300	106	1.5	38.4	346.44	380
19.12.xlsx	118.89	3.44	5.00336	25.46	52	M	32	120	384	3280	76.8	1.5	38.4	345.61	378
19.12.xlsx	119.38	3.51	5.19023	25.01	46	M	32	120	397	3240	79.4	1.5	38.4	340.11	374
19.12.xlsx	116.78	3.73	5.09311	27.18	41	M	32	120	376	3020	75.2	1.5	38.4	313.08	348
19.12.xlsx	108.26	3.44	4.95764	25.71	38	F	32	120	310	3030	62	1.5	38.4	314.71	349
19.12.xlsx	140.84	4.16	5.71162	27.03	53	M	32	120	478	3220	95.6	1.5	38.4	338.56	371
19.12.xlsx	140	3.91	5.33301	27.21	28	M	32	120	-	-	-	-	-	358.06	358.06
19.12.xlsx	123.07	3.51	5.12395	25.36	37	M	32	120	410	3350	82	1.5	38.4	350.63	386
19.12.xlsx	135.6	4.23	5.58808	28.08	37	M	32	120	486	3080	97.2	1.5	38.4	320.57	355
19.12.xlsx	131.45	4.14	5.46717	28.09	34	M	32	120	452	2920	90.4	1.5	38.4	317.51	337
19.12.xlsx	101	3.4	4.96519	25.35	21	M	32	120	-	-	-	-	-	297.06	297.06
19.12.xlsx	138	4.36	5.79588	27.91	26	M	32	120	-	-	-	-	-	316.51	316.51
19.12.xlsx	105.44	3.82	5.39126	26.28	33	F	32	120	469	2690	93.8	1.5	38.4	276.02	310
19.12.xlsx	126.62	3.96	5.33028	27.57	48	M	32	120	479	3060	95.8	1.5	38.4	319.75	353
19.12.xlsx	114.58	3.49	5.10599	25.3	36	M	32	120	378	3130	75.6	1.5	38.4	328.31	361
19.12.xlsx	129.84	3.85	5.50994	25.9	64	M	32	120	465	3230	93	1.5	38.4	337.25	372
19.12.xlsx	97.56	3.31	4.74234	25.87	43	M	32	120	329	2870	65.8	1.5	38.4	294.74	330
19.12.xlsx	129.51	3.76	5.16433	27.02	57	M	32	120	386	3150	77.2	1.5	38.4	344.44	363
19.12.xlsx	101.88	3.37	4.94675	25.21	38	F	32	120	338	2820	67.6	1.5	38.4	302.31	325
19.12.xlsx	98.78	3.29	4.70677	25.91	76	F	32	100	445	2850	89	1.5	38.4	300.24	329
19.12.xlsx	138.29	3.96	5.34008	27.52	55	M	32	120	363	3200	72.6	1.5	38.4	349.22	369
19.12.xlsx	134.42	3.71	5.28624	26.02	53	M	32	120	419	3430	83.8	1.5	38.4	362.32	395
19.12.xlsx	116	3.33	4.81146	25.64	58	M	32	120	-	-	-	-	-	348.35	348.35
19.12.xlsx	122.55	3.69	5.1394	26.64	54	M	32	120	352	3160	70.4	1.5	38.4	332.11	365
19.12.xlsx	128.99	3.55	5.14631	25.55	66	M	32	120	800	1950	160	1.5	38.4	363.35	394
19.12.xlsx	120.14	4.05	5.85178	25.64	72	F	32	120	533	770	53.3	3	38.4	296.64	310
19.12.xlsx	111.63	3.49	5.10412	25.31	75	F	32	100	650	820	65	3	38.4	319.86	331
19.12.xlsx	123.11	3.51	4.90488	26.55	30	M	32	120	401	3330	80.2	1.5	38.4	350.74	384
19.12.xlsx	134.24	3.73	5.24302	26.39	50	M	32	120	446	3420	89.2	1.5	38.4	359.89	394
19.12.xlsx	136.84	3.89	5.30768	27.2	61	M	32	120	464	3340	92.8	1.5	38.4	351.77	385
19.12.xlsx	128	3.73	5.18558	26.69	27	M	32	120	434	3270	86.8	1.5	38.4	343.16	377
19.12.xlsx	136.34	3.73	5.16278	26.81	65	M	32	120	389	3350	77.8	1.5	38.4	365.52	386
19.12.xlsx	130.97	3.8	5.47847	25.7	63	M	32	120	497	3290	99.4	1.5	38.4	344.66	379
19.12.xlsx	93.51	3.19	4.60918	25.64	66	F	32	100	485	2710	97	1.5	38.4	293.13	313
19.12.xlsx	116.95	4.03	5.55553	26.92	68	F	32	120	358	2700	71.6	1.5	38.4	290.2	312
19.12.xlsx	117.07	3.44	4.93765	25.82	80	M	32	120	293	3240	58.6	1.5	38.4	340.32	374
19.12.xlsx	97.99	3.19	4.63974	25.46	75	F	32	100	502	2900	100.4	1.5	38.4	307.18	335
19.12.xlsx	106.92	3.35	4.79261	25.91	86	M	32	120	357	3060	71.4	1.5	38.4	319.16	353
19.12.xlsx	133.95	4.68	5.90953	29.31	61	F	32	120	438	2780	87.6	1.5	38.4	286.22	321
19.12.xlsx	106.57	3.55	5.12933	25.64	80	M	32	120	336	2770	67.2	1.5	38.4	300.2	319
19.12.xlsx	127.04	3.85	5.21467	27.4	54	M	32	120	412	3090	82.4	1.5	38.4	329.97	356
19.12.xlsx	117.01	3.53	5.01501	26.1	74	F	32	120	406	3160	81.2	1.5	38.4	331.47	364
19.12.xlsx	124.45	3.55	4.95531	26.58	87	M	32	120	318	3280	63.6	1.5	38.4	350.56	378
19.12.xlsx	93.86	3.23	4.67212	25.61	51	F	32	100	473	2700	94.6	1.5	38.4	290.59	311
19.12.xlsx	138.64	4.16	5.62215	27.46	54	M	32	120	472	3180	94.4	1.5	38.4	333.27	367
19.12.xlsx	122.86	3.67	5.30662	25.62	89	M	32	120	399	3080	79.8	1.5	38.4	334.77	355
19.12.xlsx	88.73	2.92	4.2925	25.17	58	M	32	100	412	2870	82.4	1.5	38.4	303.87	330
19.12.xlsx	121.07	3.46	5.014	25.56	49	M	32	120	380	3190	76	1.5	38.4	349.91	368
19.12.xlsx	124.78	4.14	5.34019	28.73	68	M	32	120	493	2770	98.6	1.5	38.4	301.4	320
19.12.xlsx	134.6	4.07	5.48438	27.54	48	M	32	120	406	3030	81.2	1.5	38.4	330.71	349
19.12.xlsx	89.78	3.08	4.52605	25.18	53	F	32	100	491	2700	98.2	1.5	38.4	291.49	311
19.12.xlsx	102.15	3.45	4.82103	26.55	82	F	32	100	487	2720	97.4	1.5	38.4	296.09	314
19.12.xlsx	95.07	3.33	4.85762	25.38	78	F	32	120	388	2650	77.6	1.5	38.4	285.5	305
19.12.xlsx	138.41	4.32	5.60727	28.56	55	M	32	120	605	3010	121	1.5	38.4	320.39	347
19.12.xlsx	126.33	3.78	5.09547	27.53	74	F	32	120	360	3080	72	1.5	38.4	334.21	355
19.12.xlsx	97.79	3.37	4.97955	25.03	87	F	32	120	423	2800	84.6	1.5	38.4	290.18	323
19.12.xlsx	110.6	3.33	4.74131	26.04	63	M	32	120	409	3180	81.8	1.5	38.4	332.13	366
19.12.xlsx	142.56	3.87	5.29982	27.1	70	M	32	120	290	3490	58	1.5	38.4	368.37	402
19.12.xlsx	110.89	3.85	5.03035	28.38	46	F	32	120	338	2770	67.6	1.5	38.4	288.03	320
19.12.xlsx	114.56	3.22	4.61848	25.84	58	M	32	100	532	3240	106.4	1.5	38.4	355.78	374
19.12.xlsx	141.63	4.12	5.76575	26.51	84	M	32	100	650	2160	130	1.5	38.4	343.76	377
19.12.xlsx	115.04	3.33	4.82207	25.58	31	M	32	120	371	3280	74.2	1.5	38.4	345.47	378
19.12.xlsx	141	3.71	5.2843	26.03	61	M	32	120	385	3580	77	1.5	38.4	380.05	413
19.12.xlsx	104.1	3.08	4.55272	25.02	67	M	32	100	544	3230	108.8	1.5	38.4	337.99	372
19.12.xlsx	125.27	3.35	4.85638	25.55	57	M	32	120	439	3520	87.8	1.5	38.4	373.94	406
19.12.xlsx	132.35	3.89	5.4299	26.58	32	M	32	120	502	3260	100.4	1.5	38.4	340.23	375
19.12.xlsx	103.48	3.23	4.77269	25.03	75	F	32	100	496	3080	99.2	1.5	38.4	320.37	355
19.12.xlsx	111.82	3.65	5.33812	25.31	76	M	32	100	650	2950	130	1.5	38.4	306.36	340
19.12.xlsx	95.49	3.42	4.72849	26.84	90	F	32	120	336	2720	67.2	1.5	38.4	279.21	314
19.12.xlsx	115.79	3.32	4.87156	25.22	79	M	32	100	526	3330	105.2	1.5	38.4	348.77	383
19.12.xlsx	120.85	3.6	5.18251	25.74	68	M	32	120	362	3210	72.4	1.5	38.4	335.69	370
19.12.xlsx	112.23	3.29	4.58396	26.63	81	M	32	100	440	3260	88	1.5	38.4	341.12	376
19.12.xlsx	133.5	3.91	5.14263	28.2	47	F	32	120	446	3260	89.2	1.5	38.4	341.43	376
19.12.xlsx	91.26	3.4	4.97615	25.29	86	F	32	120	573	2630	114.6	1.5	38.4	268.41	303
19.12.xlsx	99.51	3.35	4.71753	26.34	56	F	32	120	338	2860	67.6	1.5	38.4	297.04	330
19.12.xlsx	128.23	3.31	4.80545	25.51	44	M	32	120	366	3660	73.2	1.5	38.4	387.4	422
19.12.xlsx	141.97	4.32	5.60315	28.58	54	M	32	120	454	3150	90.8	1.5	38.4	328.63	363
19.12.xlsx	133.28	3.73	5.45111	25.33	37	M	32	120	609	3390	121.8	1.5	38.4	357.32	391
19.12.xlsx	104.36	3.26	4.79936	25.13	56	F	32	100	489	3060	97.8	1.5	38.4	320.12	353
19.12.xlsx	124.65	3.8	5.28483	26.68	75	M	32	100	650	1770	130	1.5	38.4	328.03	358
19.12.xlsx	117.17	3.51	4.8869	26.65	50	F	32	120	599	1800	119.8	1.5	38.4	333.82	364
19.12.xlsx	124.77	3.49	5.08354	25.42	59	M	32	120	368	3410	73.6	1.5	38.4	357.51	393
19.12.xlsx	103.72	3.44	5.0718	25.09	65	F	32	120	367	2910	73.4	1.5	38.4	301.51	335
19.12.xlsx	115.33	3.89	5.26885	27.4	48	F	32	120	355	2730	71	1.5	38.4	296.48	315
19.12.xlsx	99.29	3.14	4.53194	25.67	59	F	32	100	496	3050	99.2	1.5	38.4	316.21	351
19.12.xlsx	121.3	3.6	5.22071	25.54	33	M	32	120	433	3140	86.6	1.5	38.4	336.94	362
19.12.xlsx	137.16	4.05	5.40756	27.79	55	M	32	120	337	3120	67.4	1.5	38.4	338.67	359
19.12.xlsx	141.11	4.5	6.22627	26.82	31	M	32	120	488	3020	97.6	1.5	38.4	313.58	348
19.12.xlsx	133.32	4.59	5.74292	29.56	54	F	32	120	434	2680	86.8	1.5	38.4	290.46	309
19.12.xlsx	133.76	4.03	5.36508	27.87	65	F	32	120	342	3180	68.4	1.5	38.4	331.91	366
19.12.xlsx	137.1	4.09	5.67772	26.73	63	M	32	120	484	3200	96.8	1.5	38.4	335.21	369
19.12.xlsx	120.98	4.16	5.69487	27.11	70	F	32	120	460	2800	92	1.5	38.4	290.82	323
19.12.xlsx	120.1	3.64	4.92842	27.41	73	F	32	120	274	3150	54.8	1.5	38.4	329.95	363
19.12.xlsx	129.87	4.23	5.73989	27.35	65	F	32	120	517	2820	103.4	1.5	38.4	307.02	325
19.12.xlsx	102.69	3.36	4.85837	25.62	74	F	32	100	511	2810	102.2	1.5	38.4	305.63	324
19.12.xlsx	106.91	3.26	4.78704	25.2	70	F	32	120	399	3130	79.8	1.5	38.4	327.94	361
19.12.xlsx	124.06	4.68	5.9706	29.03	66	F	32	120	417	2460	83.4	1.5	38.4	265.09	283
19.12.xlsx	116.16	3.44	4.82474	26.45	75	F	32	120	342	3230	68.4	1.5	38.4	337.67	372
19.12.xlsx	114.01	3.28	4.73226	25.68	66	M	32	120	324	3320	64.8	1.5	38.4	347.59	382
19.12.xlsx	141.6	3.71	5.15399	26.71	65	M	32	120	338	3560	67.6	1.5	38.4	381.67	410
19.12.xlsx	123.71	3.6	5.21688	25.56	51	F	32	120	488	3290	97.6	1.5	38.4	343.64	379
19.12.xlsx	110.76	3.15	4.6579	25.01	60	M	32	120	329	3340	65.8	1.5	38.4	351.62	385
19.12.xlsx	111.03	3.13	4.58098	25.29	38	M	32	120	339	3380	67.8	1.5	38.4	354.73	390
19.12.xlsx	110.28	3.35	4.87783	25.43	29	F	32	120	349	3010	69.8	1.5	38.4	329.19	347
19.12.xlsx	110.11	3.24	4.73501	25.33	60	M	32	120	354	3190	70.8	1.5	38.4	339.85	368
19.12.xlsx	116.06	3.53	5.03346	26	45	M	32	120	356	3150	71.2	1.5	38.4	328.78	363
19.12.xlsx	113.94	3.62	5.0382	26.66	82	F	32	120	321	2890	64.2	1.5	38.4	314.75	333
19.12.xlsx	114.84	3.19	4.69631	25.13	45	M	32	120	388	3390	77.6	1.5	38.4	360	391
19.12.xlsx	117.9	3.8	5.31597	26.52	84	F	32	120	583	2990	116.6	1.5	38.4	310.26	344
19.12.xlsx	92.02	3.19	4.67566	25.25	78	F	32	100	507	2790	101.4	1.5	38.4	288.46	321
19.12.xlsx	121.87	3.78	5.14058	27.29	76	F	32	120	330	3090	66	1.5	38.4	322.41	356
19.12.xlsx	123.98	3.89	5.1654	27.94	82	M	32	120	363	3020	72.6	1.5	38.4	318.71	348
19.12.xlsx	120.91	3.42	4.89634	25.89	76	M	32	120	336	3230	67.2	1.5	38.4	353.54	372
19.12.xlsx	108.07	3.58	5.02663	26.42	68	M	32	120	290	2930	58	1.5	38.4	301.87	337
19.12.xlsx	132.22	3.76	5.19094	26.88	76	M	32	120	379	3350	75.8	1.5	38.4	351.65	386
19.12.xlsx	95.22	3	4.40849	25.18	50	F	32	100	459	3040	91.8	1.5	38.4	317.4	350
19.12.xlsx	136.23	3.73	5.28166	26.19	51	M	32	120	491	3470	98.2	1.5	38.4	365.23	400
19.12.xlsx	117.02	3.69	5.33162	25.64	69	F	32	120	332	3050	66.4	1.5	38.4	317.13	352
19.12.xlsx	120.53	3.67	5.01855	27.14	31	M	32	120	425	3150	85	1.5	38.4	328.42	363
19.12.xlsx	103.84	3.08	4.45514	25.61	53	F	32	100	453	3210	90.6	1.5	38.4	337.14	370
19.12.xlsx	118.24	3.4	4.96155	25.37	46	F	32	120	353	3310	70.6	1.5	38.4	347.76	381
19.12.xlsx	104.34	3.26	4.68961	25.76	59	F	32	100	509	3080	101.8	1.5	38.4	320.06	355
19.12.xlsx	89.38	3.08	4.55272	25.02	65	F	32	100	502	2810	100.4	1.5	38.4	290.19	324
19.12.xlsx	125.93	3.28	4.77415	25.44	56	F	32	120	339	3610	67.8	1.5	38.4	383.93	416
19.12.xlsx	106.93	3.31	4.73886	25.89	59	F	32	120	370	3110	74	1.5	38.4	323.05	358
19.12.xlsx	116.24	3.85	5.22233	27.36	77	F	32	120	350	2930	70	1.5	38.4	301.92	337
19.12.xlsx	110.06	3.51	5.04553	25.78	72	F	32	120	335	3010	67	1.5	38.4	313.56	347
19.12.xlsx	100.18	3.1	4.45126	25.81	81	M	32	100	480	3110	96	1.5	38.4	323.16	358
19.12.xlsx	127.28	4.27	5.73911	27.61	77	F	32	120	555	2880	111	1.5	38.4	298.08	332
19.12.xlsx	128.09	4.03	5.79941	25.75	73	M	32	120	476	3040	95.2	1.5	38.4	317.84	351
19.12.xlsx	103.64	3.71	5.08444	27.08	75	F	32	120	347	2710	69.4	1.5	38.4	279.35	312
19.12.xlsx	78.4	2.99	4.36004	25.39	74	F	32	100	369	2560	73.8	1.5	38.4	262.21	295
19.12.xlsx	142.87	4.99	6.19544	29.77	54	M	32	100	650	2770	130	1.5	38.4	286.31	319
19.12.xlsx	135.93	3.91	5.53045	26.22	41	M	32	120	503	3320	100.6	1.5	38.4	347.65	382
19.12.xlsx	141.66	4.99	6.15915	29.93	56	F	32	120	408	2740	81.6	1.5	38.4	283.89	316
19.12.xlsx	109.81	3.67	5.10966	26.65	35	M	32	120	368	2900	73.6	1.5	38.4	299.21	334
19.12.xlsx	106.66	3.42	4.92158	25.75	36	M	32	120	354	3000	70.8	1.5	38.4	311.87	346
19.12.xlsx	94.54	3.4	4.67845	26.97	85	F	32	120	253	2700	50.6	1.5	38.4	278.06	312
19.12.xlsx	101.61	3.73	5.02438	27.55	70	F	32	120	338	2650	67.6	1.5	38.4	272.41	305
19.12.xlsx	126.24	3.55	5.02863	26.18	62	M	32	120	363	3370	72.6	1.5	38.4	355.61	388
19.12.xlsx	127.37	4.05	5.49362	27.36	67	F	32	120	404	3030	80.8	1.5	38.4	314.49	349
19.12.xlsx	126.39	3.53	5.07801	25.76	64	M	32	120	368	3390	73.6	1.5	38.4	358.05	391
19.12.xlsx	62.17	3.06	4.23231	26.83	73	F	32	100	450	2060	90	1.5	38.4	203.17	238
19.12.xlsx	123.38	3.42	4.82141	26.31	32	M	32	120	324	3390	64.8	1.5	38.4	360.76	390
19.12.xlsx	120.23	3.69	5.21352	26.25	33	M	32	120	510	2990	102	1.5	38.4	325.83	344
19.12.xlsx	84.78	2.8	4.13276	25.06	68	F	32	100	395	2850	79	1.5	38.4	302.79	329
19.12.xlsx	109.33	3.58	4.87217	27.27	59	F	32	120	296	2940	59.2	1.5	38.4	305.39	339
19.12.xlsx	139.41	3.98	5.52907	26.71	61	F	32	120	321	3290	64.2	1.5	38.4	350.28	379
19.12.xlsx	118.76	3.35	4.81024	25.81	67	F	32	120	360	3260	72	1.5	38.4	354.51	376
19.12.xlsx	100.06	3.25	4.6308	26.02	40	F	32	100	507	2850	101.4	1.5	38.4	307.88	328
19.12.xlsx	114.27	3.49	4.86262	26.63	62	F	32	120	304	3140	60.8	1.5	38.4	327.42	362
19.12.xlsx	131.01	3.64	5.13345	26.3	44	M	32	120	375	3400	75	1.5	38.4	359.92	392
19.12.xlsx	114.93	3.87	5.36049	26.79	72	F	32	120	423	2740	84.6	1.5	38.4	296.98	316
19.12.xlsx	129	3.73	5.25072	26.35	73	M	32	120	355	3290	71	1.5	38.4	345.84	380
19.12.xlsx	101.31	3.18	4.69363	25.06	51	F	32	100	466	2960	93.2	1.5	38.4	318.58	342
19.12.xlsx	115.43	3.53	5.09669	25.66	61	F	32	120	383	3140	76.6	1.5	38.4	327	362
19.12.xlsx	140.18	3.69	5.16588	26.5	54	M	32	120	478	3580	95.6	1.5	38.4	379.89	413
19.12.xlsx	130.35	3.69	5.08122	26.95	33	M	32	120	406	3360	81.2	1.5	38.4	353.25	387
19.12.xlsx	133	4.07	5.45626	27.68	55	M	32	120	-	-	-	-	-	326.78	326.78
19.12.xlsx	102.79	2.97	4.39012	25.02	34	M	32	100	540	3290	108	1.5	38.4	346.09	380
19.12.xlsx	115.56	3.66	5.37835	25.18	71	F	32	100	650	810	65	3	38.4	315.74	328
19.12.xlsx	123.68	3.82	5.27184	26.89	55	F	32	120	435	3110	87	1.5	38.4	323.77	358
19.12.xlsx	109.67	3.42	4.87124	26.03	50	M	32	120	434	3080	86.8	1.5	38.4	320.67	355
19.12.xlsx	120.76	3.53	5.08734	25.71	27	M	32	120	448	3250	89.6	1.5	38.4	342.1	375
19.12.xlsx	136.05	4.16	5.57078	27.71	50	M	32	120	519	3130	103.8	1.5	38.4	327.04	360
19.12.xlsx	115.86	3.44	5.04579	25.23	29	M	32	120	415	3230	83	1.5	38.4	336.8	372
19.12.xlsx	137.23	4.63	5.99641	28.62	58	M	32	120	615	2730	123	1.5	38.4	296.39	314
19.12.xlsx	111.59	3.31	4.84976	25.26	47	M	32	120	375	3230	75	1.5	38.4	337.13	372
19.12.xlsx	136.02	4.14	5.44114	28.22	48	M	32	120	427	3150	85.4	1.5	38.4	328.55	363
19.12.xlsx	125.59	4.05	5.74743	26.13	64	F	32	120	614	2980	122.8	1.5	38.4	310.1	343
19.12.xlsx	77.07	2.85	4.21119	25.03	67	F	32	100	488	2610	97.6	1.5	38.4	270.42	301
19.12.xlsx	139.6	4.34	5.47618	29.33	68	F	32	120	351	3090	70.2	1.5	38.4	321.66	356
19.12.xlsx	88.95	3.08	4.54103	25.09	64	F	32	100	524	2660	104.8	1.5	38.4	288.8	307
19.12.xlsx	99.2	3.21	4.69117	25.33	60	F	32	100	523	2990	104.6	1.5	38.4	309.03	344
19.12.xlsx	140.86	4.25	5.85236	26.95	64	F	32	120	627	3030	125.4	1.5	38.4	331.44	350
19.12.xlsx	111.07	3.73	5.19511	26.64	49	F	32	120	374	2800	74.8	1.5	38.4	297.77	322
19.12.xlsx	106.72	3.29	4.70677	25.91	65	F	32	100	475	3110	95	1.5	38.4	324.38	359
19.12.xlsx	99.24	3.14	4.60406	25.24	49	F	32	100	530	2950	106	1.5	38.4	316.05	340
19.12.xlsx	114.85	4.05	5.27228	28.48	65	F	32	120	378	2740	75.6	1.5	38.4	283.58	316
19.12.xlsx	130.83	3.71	5.2746	26.08	40	M	32	120	441	3340	88.2	1.5	38.4	352.64	385
19.12.xlsx	126.2	3.8	5.30428	26.58	27	M	32	120	412	3040	82.4	1.5	38.4	332.11	350
19.12.xlsx	98.16	3.02	4.4493	25.11	60	M	32	100	575	2980	115	1.5	38.4	325.03	344
19.12.xlsx	128.95	3.78	5.27442	26.59	77	F	32	120	384	3170	76.8	1.5	38.4	341.14	365
19.12.xlsx	129.61	3.73	5.08377	27.23	53	F	32	120	386	3230	77.2	1.5	38.4	347.48	372
19.12.xlsx	101.25	3.51	5.12395	25.36	42	F	32	120	395	2700	79	1.5	38.4	288.46	311
19.12.xlsx	138.9	4.09	5.17972	29.23	72	M	32	120	405	3160	81	1.5	38.4	339.61	365
19.12.xlsx	135.2	4.18	5.5403	27.99	61	F	32	120	492	2960	98.4	1.5	38.4	323.44	341
19.12.xlsx	137.07	3.87	5.29593	27.12	63	M	32	120	406	3380	81.2	1.5	38.4	354.19	389
19.12.xlsx	140.35	4.21	5.46449	28.56	70	M	32	120	547	3050	109.4	1.5	38.4	333.37	352
19.12.xlsx	103	3.33	4.87012	25.31	84	F	32	120	-	-	-	-	-	309.31	309.31
19.12.xlsx	139.51	4.27	5.44954	29.02	53	M	32	120	385	2990	77	1.5	38.4	326.72	345
19.12.xlsx	142	4.23	5.92404	26.49	32	M	32	120	-	-	-	-	-	335.7	335.7
19.12.xlsx	120.33	3.37	4.81414	25.95	64	M	32	120	381	3340	76.2	1.5	38.4	357.06	385
19.12.xlsx	142	3.96	5.40716	27.18	27	M	32	120	494	3400	98.8	1.5	38.4	358.59	392
19.12.xlsx	139.49	3.94	5.40361	27.06	46	M	32	120	411	3360	82.2	1.5	38.4	354.04	388
19.12.xlsx	121.61	3.44	4.95764	25.71	36	M	32	120	431	3360	86.2	1.5	38.4	353.52	387
19.12.xlsx	102.36	3.53	4.96736	26.36	35	F	32	120	353	2810	70.6	1.5	38.4	289.97	324
19.12.xlsx	129.28	3.8	5.18298	27.21	61	M	32	120	369	3260	73.8	1.5	38.4	340.21	375
19.12.xlsx	140.83	4.27	5.42956	29.12	74	M	32	120	386	3150	77.2	1.5	38.4	329.81	363
19.12.xlsx	101.9	3.76	5.21195	26.77	39	F	32	120	403	2660	80.6	1.5	38.4	271.01	306
19.12.xlsx	115.53	3.91	5.492	26.41	32	F	32	120	452	2850	90.4	1.5	38.4	295.47	329
19.12.xlsx	141.02	3.76	5.31047	26.26	62	M	32	120	473	3560	94.6	1.5	38.4	375.05	410
19.12.xlsx	126.69	4.75	6.10457	28.83	54	F	32	120	524	2610	104.8	1.5	38.4	266.72	301
19.12.xlsx	111.63	3.4	4.7774	26.4	60	F	32	120	328	3150	65.6	1.5	38.4	328.32	363
19.12.xlsx	121.49	3.33	4.90241	25.13	45	M	32	120	333	3460	66.6	1.5	38.4	364.83	398
19.12.xlsx	129.89	3.67	5.30077	25.65	23	M	32	120	494	3380	98.8	1.5	38.4	353.92	389
19.12.xlsx	99.24	3.6	4.98467	26.8	65	M	32	120	317	2680	63.4	1.5	38.4	275.67	309
19.12.xlsx	130.72	3.78	5.52013	25.35	69	M	32	100	650	3280	130	1.5	38.4	345.82	378
19.12.xlsx	104.98	4.03	5.35327	27.93	47	F	32	120	293	2550	58.6	1.5	38.4	260.5	294
19.12.xlsx	113.19	3.76	5.15675	27.06	74	F	32	120	316	2910	63.2	1.5	38.4	301.04	335
19.12.xlsx	87.17	3.28	4.69419	25.9	70	F	32	100	538	2600	107.6	1.5	38.4	265.76	300
19.12.xlsx	111.96	3.35	4.95	25.03	48	F	32	120	317	3200	63.4	1.5	38.4	334.21	369
19.12.xlsx	119.35	3.71	5.17485	26.6	75	F	32	120	280	3070	56	1.5	38.4	321.7	354
19.12.xlsx	122.33	4.07	5.54921	27.22	75	F	32	120	488	2900	97.6	1.5	38.4	300.57	335
19.12.xlsx	90.7	3.14	4.45113	26.16	81	F	32	100	551	2810	110.2	1.5	38.4	288.85	324
19.12.xlsx	108.09	3.19	4.65681	25.36	67	F	32	100	506	3230	101.2	1.5	38.4	338.84	373
19.12.xlsx	120.59	3.59	5.2813	25.15	76	M	32	100	650	3210	130	1.5	38.4	335.91	370
19.12.xlsx	108.84	3.51	5.1108	25.43	50	F	32	120	484	2990	96.8	1.5	38.4	310.09	345
19.12.xlsx	139	3.89	5.34288	27.02	44	M	32	120	-	-	-	-	-	357.33	357.33
19.12.xlsx	123.5	4.14	5.70717	26.92	56	F	32	120	416	2770	83.2	1.5	38.4	298.31	319
19.12.xlsx	119	3.58	5.25114	25.23	40	F	32	120	441	3060	88.2	1.5	38.4	332.4	352
19.12.xlsx	118.55	3.4	4.87487	25.85	48	F	32	120	321	3330	64.2	1.5	38.4	348.68	383
19.12.xlsx	131.81	4.03	5.33757	28.01	65	M	32	120	357	3130	71.4	1.5	38.4	327.07	360
19.12.xlsx	111.65	3.32	4.86799	25.24	60	F	32	100	498	3110	99.6	1.5	38.4	336.3	358
19.12.xlsx	121.53	3.8	5.32574	26.47	63	F	32	120	356	2940	71.2	1.5	38.4	319.82	339
19.12.xlsx	139.52	4.45	6.26657	26.34	67	F	32	100	650	2950	130	1.5	38.4	313.53	340
19.12.xlsx	80.05	2.95	4.23122	25.84	77	F	32	100	366	2540	73.2	1.5	38.4	271.36	293
19.12.xlsx	111.11	3.11	4.59875	25.01	62	M	32	100	490	3390	98	1.5	38.4	357.27	391
19.12.xlsx	96.93	3.43	4.93054	25.78	50	F	32	100	479	2670	95.8	1.5	38.4	282.59	308
19.12.xlsx	131.77	3.69	5.04219	27.16	75	M	32	120	308	3260	61.6	1.5	38.4	357.1	375
19.12.xlsx	110.88	3.18	4.58967	25.67	74	M	32	100	529	3180	105.8	1.5	38.4	348.68	367
19.12.xlsx	120.79	4.21	5.41058	28.83	55	F	32	120	316	2770	63.2	1.5	38.4	286.91	320
19.12.xlsx	132.55	5.08	6.29099	29.84	48	F	32	120	469	2550	93.8	1.5	38.4	260.93	294
19.12.xlsx	114.03	3.67	5.12658	26.56	69	F	32	120	330	2880	66	1.5	38.4	310.71	332
19.12.xlsx	137.51	3.55	5.17094	25.42	62	M	32	120	294	3660	58.8	1.5	38.4	387.35	421
2月.xlsx	128.87	3.78	5.29577	26.48	39	M	32	120	449	3260	89.8	1.5	38.4	340.93	376
2月.xlsx	129.47	3.76	5.06293	27.56	47	M	32	120	413	3280	82.6	1.5	38.4	344.34	378
2月.xlsx	126.19	3.82	5.43099	26.08	59	F	32	120	588	3120	117.6	1.5	38.4	330.34	359
2月.xlsx	131.68	3.44	4.98502	25.56	47	M	32	120	457	3620	91.4	1.5	38.4	382.79	417
2月.xlsx	133.89	4.43	5.58359	29.36	53	F	32	120	499	2930	99.8	1.5	38.4	302.23	337
2月.xlsx	98.22	3.04	4.43295	25.39	49	M	32	120	373	3100	74.6	1.5	38.4	323.09	357
2月.xlsx	103.86	3.19	4.69976	25.11	35	F	32	120	377	3100	75.4	1.5	38.4	325.58	358
2月.xlsx	122.59	3.73	5.25072	26.35	57	F	32	120	448	3080	89.6	1.5	38.4	328.66	355
2月.xlsx	123.1	4.12	5.84462	26.14	55	F	32	120	541	2770	108.2	1.5	38.4	298.79	320
2月.xlsx	122.06	3.31	4.86582	25.17	35	M	32	120	471	3450	94.2	1.5	38.4	368.76	397
2月.xlsx	108.64	3.49	4.94182	26.19	56	M	32	120	441	2870	88.2	1.5	38.4	311.29	331
2月.xlsx	95.98	2.95	4.32865	25.22	77	F	32	100	567	3000	113.4	1.5	38.4	325.36	346
2月.xlsx	118.3	3.87	5.49804	26.1	71	F	32	120	446	2940	89.2	1.5	38.4	305.68	339
2月.xlsx	123.86	3.42	4.84982	26.15	62	M	32	120	348	3440	69.6	1.5	38.4	362.16	397
2月.xlsx	114.24	4.11	6.00866	25.32	68	F	32	100	650	2630	130	1.5	38.4	277.96	303
2月.xlsx	101.56	3.06	4.47689	25.3	34	F	32	100	578	3160	115.6	1.5	38.4	331.9	365
2月.xlsx	117.19	3.51	5.03628	25.83	27	M	32	120	422	3200	84.4	1.5	38.4	333.87	369
2月.xlsx	126.56	3.51	5.07899	25.6	19	M	32	120	461	3350	92.2	1.5	38.4	360.57	386
2月.xlsx	121.78	3.69	5.1394	26.64	55	F	32	120	431	3090	86.2	1.5	38.4	330.03	356
2月.xlsx	130.05	3.89	5.10506	28.26	35	M	32	120	416	3170	83.2	1.5	38.4	334.32	365
2月.xlsx	97.68	3.33	4.88624	25.22	53	F	32	120	452	2830	90.4	1.5	38.4	293.33	326
2月.xlsx	103.74	3.22	4.68166	25.47	57	F	32	120	323	2960	64.6	1.5	38.4	322.17	341
2月.xlsx	110.13	3.51	5.13525	25.3	51	F	32	120	387	2980	77.4	1.5	38.4	313.76	344
2月.xlsx	105.21	3.31	4.81428	25.46	66	F	32	120	278	3040	55.6	1.5	38.4	317.85	351
2月.xlsx	87.15	2.99	4.4213	25.01	32	F	32	100	450	2820	90	1.5	38.4	291.47	325
2月.xlsx	118.25	3.25	4.55658	26.46	70	F	32	100	449	3450	89.8	1.5	38.4	363.85	398
2月.xlsx	131.57	3.82	5.11735	27.7	53	M	32	120	391	3230	78.2	1.5	38.4	344.42	373
2月.xlsx	115.14	3.94	5.07475	28.77	44	F	32	120	368	2830	73.6	1.5	38.4	292.23	326
2月.xlsx	114.8	3.4	5.02573	25.02	80	M	32	120	456	3090	91.2	1.5	38.4	337.65	356
2月.xlsx	124.56	3.76	4.99095	27.95	64	M	32	120	331	3030	66.2	1.5	38.4	331.28	350
2月.xlsx	133.66	3.8	5.18679	27.19	47	F	32	120	334	3340	66.8	1.5	38.4	351.74	385
2月.xlsx	123.88	3.46	4.89575	26.21	51	M	32	120	378	3290	75.6	1.5	38.4	358.03	379
2月.xlsx	118.39	3.36	4.6901	26.58	56	M	32	100	562	3340	112.4	1.5	38.4	352.35	385
2月.xlsx	115.57	3.44	5.01255	25.41	59	F	32	120	546	3080	109.2	1.5	38.4	335.96	355
2月.xlsx	125.8	3.31	4.86046	25.2	49	M	32	120	376	3530	75.2	1.5	38.4	380.06	407
2月.xlsx	129.85	4.12	5.4688	27.95	43	M	32	120	373	3030	74.6	1.5	38.4	315.17	349
2月.xlsx	132.7	4.21	5.47855	28.49	56	F	32	120	367	2930	73.4	1.5	38.4	315.2	338
2月.xlsx	132.31	3.42	5.04416	25.08	63	M	32	120	465	3530	93	1.5	38.4	386.87	407
2月.xlsx	115.24	3.82	5.33807	26.55	66	M	32	120	543	2910	108.6	1.5	38.4	301.68	335
2月.xlsx	109.13	3.28	4.7549	25.55	79	M	32	120	429	3180	85.8	1.5	38.4	332.71	366
2月.xlsx	117.07	3.33	4.87548	25.28	67	M	32	120	402	3350	80.4	1.5	38.4	351.56	386
2月.xlsx	128.79	3.76	5.17572	26.96	55	M	32	120	420	3270	84	1.5	38.4	342.53	377
2月.xlsx	99.21	3.13	4.60121	25.17	63	M	32	120	347	3040	69.4	1.5	38.4	316.96	350
2月.xlsx	127.29	3.8	5.24231	26.9	79	M	32	120	375	3190	75	1.5	38.4	334.97	368
2月.xlsx	103.75	3.46	5.04725	25.38	37	F	32	120	323	2900	64.6	1.5	38.4	299.86	334
2月.xlsx	122.4	3.6	5.3077	25.09	36	M	32	120	565	3260	113	1.5	38.4	340	375
2月.xlsx	101.74	3.82	5.21983	27.16	34	F	32	120	483	2600	96.6	1.5	38.4	266.34	300
2月.xlsx	89.52	3.64	5.09401	26.51	45	F	32	120	329	2410	65.8	1.5	38.4	245.93	278
2月.xlsx	128.33	3.44	4.94854	25.76	28	M	32	120	443	3530	88.6	1.5	38.4	373.05	407
2月.xlsx	99.85	3.62	4.96474	27.06	88	M	32	120	302	2690	60.4	1.5	38.4	275.83	310
2月.xlsx	126.98	4.09	5.31849	28.51	51	F	32	120	397	2990	79.4	1.5	38.4	310.46	345
2月.xlsx	90.6	3.42	4.77911	26.55	75	F	32	120	601	1470	120.2	1.5	38.4	264.91	296
2月.xlsx	102.32	3.67	5.04627	26.99	48	F	32	120	533	2580	106.6	1.5	38.4	278.8	297
2月.xlsx	128.22	3.28	4.82349	25.16	52	M	32	120	363	3690	72.6	1.5	38.4	390.91	425
2月.xlsx	129.45	3.6	5.30964	25.08	69	M	32	120	569	3400	113.8	1.5	38.4	359.58	392
2月.xlsx	112.14	3.13	4.60797	25.13	47	M	32	100	562	3400	112.4	1.5	38.4	358.27	392
2月.xlsx	108.01	3.22	4.69371	25.4	27	M	32	120	344	3210	68.8	1.5	38.4	335.43	370
2月.xlsx	102.3	3.26	4.80818	25.08	44	F	32	120	353	3020	70.6	1.5	38.4	313.8	348
2月.xlsx	131.05	3.69	5.17348	26.46	54	M	32	120	504	3370	100.8	1.5	38.4	355.15	388
2月.xlsx	119.33	3.19	4.68253	25.21	25	M	32	120	348	3460	69.6	1.5	38.4	374.08	399
2月.xlsx	127.32	3.62	5.26323	25.47	28	M	32	120	406	3350	81.2	1.5	38.4	351.71	386
2月.xlsx	92.53	3.3	4.65737	26.28	56	F	32	100	551	2590	110.2	1.5	38.4	280.39	298
2月.xlsx	128.41	3.72	5.15083	26.8	63	M	32	120	660	1860	132	1.5	38.4	345.19	376
2月.xlsx	125.42	3.53	5.02792	26.03	26	M	32	120	360	3380	72	1.5	38.4	355.3	390
2月.xlsx	112.22	3.29	4.56884	26.72	59	F	32	100	520	3250	104	1.5	38.4	341.09	374
2月.xlsx	110.88	3.5	4.90169	26.49	80	F	32	100	507	3050	101.4	1.5	38.4	316.8	352
2月.xlsx	128.67	3.89	5.53661	26.05	28	M	32	120	613	3030	122.6	1.5	38.4	330.77	349
2月.xlsx	106.37	3.46	4.81552	26.66	56	F	32	120	389	2840	77.8	1.5	38.4	307.43	327
2月.xlsx	105.8	3.82	5.17783	27.38	56	F	32	120	282	2700	56.4	1.5	38.4	276.96	311
2月.xlsx	113.2	3.44	5.00703	25.44	30	F	32	120	424	3010	84.8	1.5	38.4	329.07	347
2月.xlsx	125.11	3.51	5.05295	25.74	24	M	32	120	490	3250	98	1.5	38.4	356.44	375
2月.xlsx	127.22	3.37	4.95584	25.16	48	M	32	120	320	3440	64	1.5	38.4	377.51	397
2月.xlsx	125.4	3.19	4.67909	25.23	57	M	32	120	387	3560	77.4	1.5	38.4	393.1	411
2月.xlsx	118.92	3.98	5.24624	28.14	67	F	32	120	413	2900	82.6	1.5	38.4	298.79	334
2月.xlsx	129.87	3.91	5.4159	26.79	64	M	32	120	434	3170	86.8	1.5	38.4	332.15	365
2月.xlsx	119.47	3.53	5.11356	25.57	53	M	32	120	419	3100	83.8	1.5	38.4	338.44	358
2月.xlsx	98.74	3.14	4.479	25.99	61	F	32	100	424	3030	84.8	1.5	38.4	314.46	349
2月.xlsx	113.87	3.42	4.96697	25.5	71	F	32	120	385	3190	77	1.5	38.4	332.95	368
2月.xlsx	113.38	3.49	5.11725	25.24	49	F	32	120	391	3120	78.2	1.5	38.4	324.87	359
2月.xlsx	121.68	3.67	5.38316	25.23	81	M	32	120	571	3040	114.2	1.5	38.4	331.55	351
2月.xlsx	119.3	3.42	5.03676	25.12	29	M	32	120	426	3330	85.2	1.5	38.4	348.83	383
2月.xlsx	102.29	3.49	5.13796	25.13	55	F	32	120	346	2830	69.2	1.5	38.4	293.09	326
2月.xlsx	116.16	3.44	4.92317	25.9	37	F	32	120	364	3220	72.8	1.5	38.4	337.67	371
2月.xlsx	124.66	4.14	5.42119	28.32	63	F	32	120	418	2820	83.6	1.5	38.4	301.11	325
2月.xlsx	105.1	3.1	4.52875	25.34	63	M	32	100	512	3240	102.4	1.5	38.4	339.03	373
2月.xlsx	133.81	4.28	5.812	27.33	63	M	32	100	650	3000	130	1.5	38.4	312.64	346
2月.xlsx	120.12	3.44	4.93222	25.85	24	F	32	120	423	3330	84.6	1.5	38.4	349.19	383
2月.xlsx	119.6	3.82	5.35967	26.44	55	F	32	120	362	3020	72.4	1.5	38.4	313.09	348
2月.xlsx	130.98	3.73	5.34017	25.89	31	M	32	120	501	3350	100.2	1.5	38.4	351.15	386
2月.xlsx	129.79	3.96	5.65282	25.97	33	F	32	120	410	3130	82	1.5	38.4	327.75	361
2月.xlsx	114.95	3.55	5.0564	26.03	46	M	32	120	474	3110	94.8	1.5	38.4	323.8	358
2月.xlsx	115.68	3.67	5.13034	26.54	52	F	32	120	307	3030	61.4	1.5	38.4	315.2	349
2月.xlsx	128.86	3.46	5.10129	25.09	31	M	32	120	502	3520	100.4	1.5	38.4	372.43	405
2月.xlsx	118.9	3.44	4.91956	25.92	32	M	32	120	351	3290	70.2	1.5	38.4	345.64	380
2月.xlsx	117.76	3.55	5.075	25.93	39	M	32	120	344	3170	68.8	1.5	38.4	331.72	366
2月.xlsx	130.4	3.46	5.04169	25.41	48	M	32	120	478	3560	95.6	1.5	38.4	376.88	411
2月.xlsx	105.76	3.26	4.63653	26.07	66	F	32	120	364	3110	72.8	1.5	38.4	324.42	359
2月.xlsx	116.84	3.44	5.04024	25.26	52	M	32	120	328	3100	65.6	1.5	38.4	339.65	358
2月.xlsx	124.82	3.28	4.72705	25.71	56	M	32	120	362	3460	72.4	1.5	38.4	380.55	398
2月.xlsx	120.14	3.31	4.8873	25.05	44	M	32	120	367	3390	73.4	1.5	38.4	362.96	390
2月.xlsx	125.01	3.46	4.96089	25.85	63	M	32	120	461	3340	92.2	1.5	38.4	361.3	385
2月.xlsx	124.87	3.28	4.72879	25.7	33	M	32	120	406	3520	81.2	1.5	38.4	380.7	406
2月.xlsx	117.85	3.46	4.79258	26.79	50	M	32	120	284	3240	56.8	1.5	38.4	340.61	374
2月.xlsx	120.09	3.46	5.04169	25.41	32	M	32	120	558	3230	111.6	1.5	38.4	347.08	373
2月.xlsx	112.47	3.24	4.72112	25.41	32	F	32	120	432	3250	86.4	1.5	38.4	347.13	375
2月.xlsx	115.97	3.51	5.01598	25.94	46	F	32	120	298	3040	59.6	1.5	38.4	330.4	350
2月.xlsx	128.51	3.4	4.93611	25.51	30	M	32	120	401	3460	80.2	1.5	38.4	377.97	399
2月.xlsx	77.13	2.82	3.87751	26.99	57	F	32	100	501	2670	100.2	1.5	38.4	273.51	307
2月.xlsx	122.3	3.58	5.28985	25.03	43	M	32	120	440	3260	88	1.5	38.4	341.62	376
2月.xlsx	103.42	3.37	4.97407	25.06	33	F	32	100	650	2950	130	1.5	38.4	306.88	340
2月.xlsx	116	3.42	4.92158	25.75	35	F	32	120	315	3240	63	1.5	38.4	339.18	373
2月.xlsx	120.19	3.26	4.82055	25.01	26	M	32	120	313	3500	62.6	1.5	38.4	368.68	403
2月.xlsx	108.51	3.51	4.95011	26.3	46	F	32	120	310	2990	62	1.5	38.4	309.15	344
2月.xlsx	111.69	3.28	4.60371	26.43	25	M	32	120	362	3260	72.4	1.5	38.4	340.52	375
2月.xlsx	127.66	3.62	5.31762	25.19	36	M	32	120	535	3360	107	1.5	38.4	352.65	387
2月.xlsx	101.95	3.87	5.18053	27.72	70	F	32	120	508	2440	101.6	1.5	38.4	263.44	282
2月.xlsx	134.07	4	5.45577	27.21	75	M	32	120	415	3190	83	1.5	38.4	335.17	368
2月.xlsx	124.56	3.4	4.92344	25.58	75	M	32	120	350	3370	70	1.5	38.4	366.35	388
2月.xlsx	122.11	3.6	5.2188	25.55	54	F	32	120	433	3240	86.6	1.5	38.4	339.19	373
2月.xlsx	118.83	3.58	5.28403	25.06	34	M	32	120	500	3180	100	1.5	38.4	331.93	366
2月.xlsx	106.04	3.26	4.67071	25.87	31	M	32	120	360	3100	72	1.5	38.4	325.28	358
2月.xlsx	113.64	3.31	4.87297	25.13	52	M	32	120	391	3270	78.2	1.5	38.4	343.32	377
2月.xlsx	132.68	3.49	4.96912	26.04	45	M	32	120	386	3460	77.2	1.5	38.4	380.17	399
[truncated: 3,326 more rows]

## Sheet: Dw>30cm
Source.Name	Dose value in DLP [mGy cm]	Dose value in CTDIvol [mGy]	Dose value in SSDE [mGy]	WED [cm]	Patient Age	Sex	Phantom Size	Exp-Volt. [kV]	Exp-Curr. [mA]	Exp-Time [ms]	mAs	Pitch Factor	Total Collimation [mm]	Scan Length Calculated	Scan Length
[truncated: 12 more rows]
